# Supplementary material for: Shotgun proteomics of quinoa seeds reveals chitinases enrichment under rainfed conditions
Source: Sci Rep. 2023 Mar 27;13:4951. doi: 10.1038/s41598-023-32114-5 (PMC10043034; doi:10.1038/s41598-023-32114-5)
Supplement: Supplementary file 1 — Supplementary Tables. [file 41598_2023_32114_MOESM1_ESM.xlsx]

## Sheet: Table S1
Table S1. Identification of peptides from quinoa seeds from irrigated and rainfed conditions.
Accession	Description	# Peptides	# Unique Peptides	# PSMs	Score	Ratio: (rainfed) / (irrigated)	Ratio (log2): (rainfed) / (irrigated)	P-Value: (rainfed) / (irrigated)	P-Adj: (rainfed) / (irrigated)	Variability [%]: (rainfed) / (irrigated)	CV [%]: irrigated	CV [%]: rainfed	Number of replicates with the assignated peptide in irrigated conditions	Number of replicates with the assignated peptide in rainfed conditions	Count: rainfed 1	Count: rainfed 2	Count: rainfed 3	Count: irrigated 1	Count: irrigated 2	Count: irrigated 3
AUR62000010-RA	pacid=36298848 transcript=AUR62000010-RA locus=AUR62000010 ID=AUR62000010-RA.v1.0 annot-version=v1.0	7	7	30	42.52	0.804	-0.31	0.992532	0.997726	29.61	13.08	4.38	3	3	7	6	7	7	7	7
AUR62000018-RA	pacid=36298218 transcript=AUR62000018-RA locus=AUR62000018 ID=AUR62000018-RA.v1.0 annot-version=v1.0	4	3	18	35.87	0.671	-0.57	0.510777	0.884289	17.95	5.05	18.54	3	3	3	2	3	3	2	3
AUR62000024-RA	pacid=36298849 transcript=AUR62000024-RA locus=AUR62000024 ID=AUR62000024-RA.v1.0 annot-version=v1.0	1	1	3	0	0.685	-0.55	0.66373	0.950622	20.93	8.73	20.91	3	3	1	1	1	1	1	1
AUR62000039-RA	pacid=36298611 transcript=AUR62000039-RA locus=AUR62000039 ID=AUR62000039-RA.v1.0 annot-version=v1.0	13	1	63	120.98	0.775	-0.37	0.980142	0.997268	12.51	10.01	10.77	3	3	1	1	1	1	1	1
AUR62000047-RA	pacid=36299012 transcript=AUR62000047-RA locus=AUR62000047 ID=AUR62000047-RA.v1.0 annot-version=v1.0	6	6	28	61.88	0.689	-0.54	0.489623	0.879344	20.85	8.35	13.08	3	3	6	6	6	6	6	6
AUR62000053-RA	pacid=36298250 transcript=AUR62000053-RA locus=AUR62000053 ID=AUR62000053-RA.v1.0 annot-version=v1.0	4	4	9	20.2	0.621	-0.69	0.35585	0.802657	18.58	20.89	17.21	3	3	4	4	3	2	3	3
AUR62000071-RA	pacid=36298706 transcript=AUR62000071-RA locus=AUR62000071 ID=AUR62000071-RA.v1.0 annot-version=v1.0	3	2	15	20.49	0.926	-0.11	0.487239	0.879344	7.57	8.48	1.87	3	3	2	2	2	2	2	2
AUR62000078-RA	pacid=36298670 transcript=AUR62000078-RA locus=AUR62000078 ID=AUR62000078-RA.v1.0 annot-version=v1.0	2	2	2	4.27	0.715	-0.48	0.73148	0.962145	39.58	18.93	67.29	3	3	2	2	2	2	2	1
AUR62000089-RA	pacid=36298029 transcript=AUR62000089-RA locus=AUR62000089 ID=AUR62000089-RA.v1.0 annot-version=v1.0	4	4	13	29.33	0.852	-0.23	0.728645	0.962145	20.38	0.87	5.41	3	3	4	3	4	4	4	4
AUR62000109-RA	pacid=36298943 transcript=AUR62000109-RA locus=AUR62000109 ID=AUR62000109-RA.v1.0 annot-version=v1.0	3	3	9	17.8	0.897	-0.16	0.581175	0.917154	19.2	3.41	14.15	3	3	2	2	2	2	2	2
AUR62000113-RA	pacid=36298972 transcript=AUR62000113-RA locus=AUR62000113 ID=AUR62000113-RA.v1.0 annot-version=v1.0	3	3	10	20.92	0.709	-0.5	0.714169	0.962145	20.75	29.02	20.29	3	3	3	2	3	3	3	2
AUR62000121-RA	pacid=36298120 transcript=AUR62000121-RA locus=AUR62000121 ID=AUR62000121-RA.v1.0 annot-version=v1.0	7	1	16	17.34	1.626	0.7	0.0226499	0.118676	67.12	73.2	16.2	3	3	1	1	1	1	1	1
AUR62000138-RA	pacid=36298934 transcript=AUR62000138-RA locus=AUR62000138 ID=AUR62000138-RA.v1.0 annot-version=v1.0	1	1	1	2.42	0.742	-0.43	0.849258	0.967558	7.53	6.59	4.6	3	3	1	1	1	1	1	1
AUR62000150-RA	pacid=36298466 transcript=AUR62000150-RA locus=AUR62000150 ID=AUR62000150-RA.v1.0 annot-version=v1.0	1	1	3	3.59	0.695	-0.52	0.659442	0.950622	11.88	12.01	5.45	3	2	1	1	1	1	1
AUR62000179-RA	pacid=36298011 transcript=AUR62000179-RA locus=AUR62000179 ID=AUR62000179-RA.v1.0 annot-version=v1.0	5	4	15	18.78	0.581	-0.78	0.230284	0.662059	19.04	24.11	12.04	3	3	2	1	2	3	3	3
AUR62000219-RA	pacid=36298294 transcript=AUR62000219-RA locus=AUR62000219 ID=AUR62000219-RA.v1.0 annot-version=v1.0	3	3	15	35.46	0.901	-0.15	0.555198	0.907808	20.32	15.86	10.4	3	3	2	2	2	3	3	3
AUR62000222-RA	pacid=36298243 transcript=AUR62000222-RA locus=AUR62000222 ID=AUR62000222-RA.v1.0 annot-version=v1.0	16	3	82	148.5	0.387	-1.37	0.00208036	0.0135679	28.15	15.12	16.02	3	3	4	4	4	2	2	2
AUR62000233-RA	pacid=36298995 transcript=AUR62000233-RA locus=AUR62000233 ID=AUR62000233-RA.v1.0 annot-version=v1.0	2	1	8	8.2	0.987	-0.02	0.44467	0.866095	18.2	16.28	7.16	3	3	1	1	1	1	1	1
AUR62000240-RA	pacid=36298304 transcript=AUR62000240-RA locus=AUR62000240 ID=AUR62000240-RA.v1.0 annot-version=v1.0	8	8	38	89.54	0.735	-0.44	0.683951	0.955299	67.1	23.41	3.76	3	3	8	8	7	8	8	8
AUR62000243-RA	pacid=36298639 transcript=AUR62000243-RA locus=AUR62000243 ID=AUR62000243-RA.v1.0 annot-version=v1.0	11	1	91	163.46	0.716	-0.48	0.632396	0.940762	10.57	16.16	5.71	3	3	1	1	1	1	2	2
AUR62000251-RA	pacid=36298973 transcript=AUR62000251-RA locus=AUR62000251 ID=AUR62000251-RA.v1.0 annot-version=v1.0	3	2	13	36.26	0.789	-0.34	0.955888	0.994369	13.08	26.94	21.31	3	3	2	2	2	1	1	1
AUR62000258-RA	pacid=36298403 transcript=AUR62000258-RA locus=AUR62000258 ID=AUR62000258-RA.v1.0 annot-version=v1.0	4	2	9	16.63	0.749	-0.42	0.909437	0.986408	13.61	37.29	53.87	3	3	2	1	1	1	2	1
AUR62000260-RA	pacid=36298208 transcript=AUR62000260-RA locus=AUR62000260 ID=AUR62000260-RA.v1.0 annot-version=v1.0	4	4	6	8.33	0.999	0	0.414603	0.846245	26.24	34.63	15.99	3	3	2	3	2	2	2	2
AUR62000266-RA	pacid=36297986 transcript=AUR62000266-RA locus=AUR62000266 ID=AUR62000266-RA.v1.0 annot-version=v1.0	3	3	3	2.03	0.776	-0.37	0.999183	0.999315	64.45	35.72	14.83	3	3	2	1	2	3	3	2
AUR62000269-RA	pacid=36298129 transcript=AUR62000269-RA locus=AUR62000269 ID=AUR62000269-RA.v1.0 annot-version=v1.0	7	1	31	35.56	0.77	-0.38	0.983054	0.997522	25.71	23.15	12.35	3	3	1	1	1	1	1	1
AUR62000301-RA	pacid=36298455 transcript=AUR62000301-RA locus=AUR62000301 ID=AUR62000301-RA.v1.0 annot-version=v1.0	1	1	6	13.65	0.8	-0.32	0.904496	0.984219	13.31	7.92	11.72	3	3	1	1	1	1	1	1
AUR62000306-RA	pacid=36298645 transcript=AUR62000306-RA locus=AUR62000306 ID=AUR62000306-RA.v1.0 annot-version=v1.0	9	2	45	74.48	0.734	-0.45	0.81466	0.962145	11.22	1.92	6.8	3	3	2	2	2	2	2	2
AUR62000366-RA	pacid=36298350 transcript=AUR62000366-RA locus=AUR62000366 ID=AUR62000366-RA.v1.0 annot-version=v1.0	1	1	1	2.38	0.536	-0.9	0.239523	0.670503	46.79	51.45	43.93	3	2	1	1	1		1	1
AUR62000399-RA	pacid=36298522 transcript=AUR62000399-RA locus=AUR62000399 ID=AUR62000399-RA.v1.0 annot-version=v1.0	3	1	6	11.83	2.247	1.17	0.00552995	0.0333122	137.04	111.97	38.62	2	3	1		1	1	1	1
AUR62000423-RA	pacid=36298132 transcript=AUR62000423-RA locus=AUR62000423 ID=AUR62000423-RA.v1.0 annot-version=v1.0	2	1	3	3.93	0.642	-0.64	0.541646	0.901027	8.82	6.98	9.52	3	3	1	1	1	1	1	1
AUR62000434-RA	pacid=36298033 transcript=AUR62000434-RA locus=AUR62000434 ID=AUR62000434-RA.v1.0 annot-version=v1.0	1	1	4	1.83	0.867	-0.21	0.828281	0.962145	21.18	12.34	18.86	3	2	1	1	1	1	1
AUR62000436-RA	pacid=36298149 transcript=AUR62000436-RA locus=AUR62000436 ID=AUR62000436-RA.v1.0 annot-version=v1.0	4	2	14	31.78	0.683	-0.55	0.555111	0.907808	29.83	13.09	1.69	3	3	2	2	2	2	2	2
AUR62000439-RA	pacid=36297993 transcript=AUR62000439-RA locus=AUR62000439 ID=AUR62000439-RA.v1.0 annot-version=v1.0	1	1	2	4.12	0.942	-0.09	0.424936	0.854194	17.13	10.64	12.46	3	3	1	1	1	1	1	1
AUR62000463-RA	pacid=36298127 transcript=AUR62000463-RA locus=AUR62000463 ID=AUR62000463-RA.v1.0 annot-version=v1.0	5	5	30	71.99	0.855	-0.23	0.770114	0.962145	20.83	1.6	13.11	3	3	3	3	3	3	3	3
AUR62000476-RA	pacid=36298299 transcript=AUR62000476-RA locus=AUR62000476 ID=AUR62000476-RA.v1.0 annot-version=v1.0	6	1	17	32.31	100	6.64	1e-17	9.9358e-17			36.5		3				1	1	1
AUR62000488-RA	pacid=36298958 transcript=AUR62000488-RA locus=AUR62000488 ID=AUR62000488-RA.v1.0 annot-version=v1.0	2	2	12	26.83	0.665	-0.59	0.471463	0.878844	29.71	20.57	16.21	3	3	2	2	2	2	2	2
AUR62000528-RA	pacid=36298683 transcript=AUR62000528-RA locus=AUR62000528 ID=AUR62000528-RA.v1.0 annot-version=v1.0	6	6	10	10.77	0.761	-0.39	0.932096	0.986597	17.75	26.06	28.9	3	3	3	4	3	3	4	5
AUR62000531-RA	pacid=36298401 transcript=AUR62000531-RA locus=AUR62000531 ID=AUR62000531-RA.v1.0 annot-version=v1.0	4	4	8	12.07	0.737	-0.44	0.777017	0.962145	25.19	15.06	17.59	3	3	4	4	4	2	3	3
AUR62000534-RA	pacid=36298763 transcript=AUR62000534-RA locus=AUR62000534 ID=AUR62000534-RA.v1.0 annot-version=v1.0	3	2	14	39.33	2.951	1.56	4.46957e-06	3.62612e-05	39.59	39.45	38.31	3	3	1	1	1	1	2	2
AUR62000571-RA	pacid=36298594 transcript=AUR62000571-RA locus=AUR62000571 ID=AUR62000571-RA.v1.0 annot-version=v1.0	1	1	6	12.03	0.598	-0.74	0.296508	0.732893	28.42	7.93	22.99	3	3	1	1	1	1	1	1
AUR62000573-RA	pacid=36298214 transcript=AUR62000573-RA locus=AUR62000573 ID=AUR62000573-RA.v1.0 annot-version=v1.0	15	1	51	105.23	0.976	-0.04	0.323857	0.763692	22.41	10.77	18.56	3	3	1	1	1	1	1	1
AUR62000603-RA	pacid=36298045 transcript=AUR62000603-RA locus=AUR62000603 ID=AUR62000603-RA.v1.0 annot-version=v1.0	2	2	7	17.01	1.11	0.15	0.140699	0.494041	8.04	23.29	4.27	3	3	2	1	2	2	2	2
AUR62000656-RA	pacid=36298879 transcript=AUR62000656-RA locus=AUR62000656 ID=AUR62000656-RA.v1.0 annot-version=v1.0	1	1	2	4.09	0.558	-0.84	0.246052	0.679478	6.72	6.12	2.84	3	3	1	1	1	1	1	1
AUR62000673-RA	pacid=36298534 transcript=AUR62000673-RA locus=AUR62000673 ID=AUR62000673-RA.v1.0 annot-version=v1.0	15	15	65	129.68	0.944	-0.08	0.497401	0.879344	37.52	9.27	4.48	3	3	15	13	14	13	14	14
AUR62000676-RA	pacid=36298407 transcript=AUR62000676-RA locus=AUR62000676 ID=AUR62000676-RA.v1.0 annot-version=v1.0	8	1	33	89.86	0.489	-1.03	0.0565351	0.252214	24.42	19.99	20.83	3	3	1	1	1	1	1	1
AUR62000684-RA	pacid=36298715 transcript=AUR62000684-RA locus=AUR62000684 ID=AUR62000684-RA.v1.0 annot-version=v1.0	7	1	29	46.18	0.585	-0.77	0.326102	0.765357	19.84	29.27	8.21	3	2	1	1	1	1	1
AUR62000719-RA	pacid=36298713 transcript=AUR62000719-RA locus=AUR62000719 ID=AUR62000719-RA.v1.0 annot-version=v1.0	15	7	56	114.69	0.553	-0.85	0.121581	0.450084	22.77	17.82	11.4	3	3	7	7	7	6	6	5
AUR62000739-RA	pacid=36298323 transcript=AUR62000739-RA locus=AUR62000739 ID=AUR62000739-RA.v1.0 annot-version=v1.0	5	2	18	51.55	0.397	-1.33	0.00432579	0.026535	23.68	13.97	20.67	3	3	2	1	2	1	1	1
AUR62000757-RA	pacid=36298558 transcript=AUR62000757-RA locus=AUR62000757 ID=AUR62000757-RA.v1.0 annot-version=v1.0	7	2	47	78.26	1.005	0.01	0.27779	0.721448	35.57	3.82	14.73	3	3	2	1	2	2	2	2
AUR62000758-RA	pacid=36298555 transcript=AUR62000758-RA locus=AUR62000758 ID=AUR62000758-RA.v1.0 annot-version=v1.0	16	1	86	173.55	0.636	-0.65	0.489028	0.879344	9.47	8.76	3.59	3	3	1	1	1	1	1	1
AUR62000765-RA	pacid=36297981 transcript=AUR62000765-RA locus=AUR62000765 ID=AUR62000765-RA.v1.0 annot-version=v1.0	2	2	9	22.06	0.736	-0.44	0.810267	0.962145	25.22	10.01	9.32	3	3	3	3	3	3	3	3
AUR62000773-RA	pacid=36298749 transcript=AUR62000773-RA locus=AUR62000773 ID=AUR62000773-RA.v1.0 annot-version=v1.0	2	2	14	19.91	1.455	0.54	0.00636087	0.0379202	28.57	27.7	14.75	3	3	2	2	2	2	2	2
AUR62000777-RA	pacid=36297990 transcript=AUR62000777-RA locus=AUR62000777 ID=AUR62000777-RA.v1.0 annot-version=v1.0	8	7	32	64.14	0.482	-1.05	0.0249347	0.128803	18.46	4.3	0.94	3	3	6	5	6	5	7	7
AUR62000822-RA	pacid=36298945 transcript=AUR62000822-RA locus=AUR62000822 ID=AUR62000822-RA.v1.0 annot-version=v1.0	2	2	2	1.73	0.535	-0.9	0.247353	0.680185	35.86	15.35	37.43	3	2	1	1	1	1	1
AUR62000827-RA	pacid=36297975 transcript=AUR62000827-RA locus=AUR62000827 ID=AUR62000827-RA.v1.0 annot-version=v1.0	3	3	6	6.4	1.436	0.52	0.0141309	0.0793067	46.52	28.84	46.58	3	3	2	2	2	2	2	2
AUR62000835-RA	pacid=36298857 transcript=AUR62000835-RA locus=AUR62000835 ID=AUR62000835-RA.v1.0 annot-version=v1.0	3	3	5	7.21	0.646	-0.63	0.468096	0.877521	32.75	6.59	17.58	3	3	3	3	3	2	3	3
AUR62000838-RA	pacid=36298961 transcript=AUR62000838-RA locus=AUR62000838 ID=AUR62000838-RA.v1.0 annot-version=v1.0	3	3	14	35.54	0.839	-0.25	0.866625	0.972873	26.63	17.09	14.96	3	3	3	2	3	3	3	3
AUR62000839-RA	pacid=36298372 transcript=AUR62000839-RA locus=AUR62000839 ID=AUR62000839-RA.v1.0 annot-version=v1.0	19	6	205	434.6	0.587	-0.77	0.165134	0.556066	21.97	11.12	13.61	3	3	9	9	9	9	9	9
AUR62000840-RA	pacid=36298370 transcript=AUR62000840-RA locus=AUR62000840 ID=AUR62000840-RA.v1.0 annot-version=v1.0	20	5	243	562.8	0.586	-0.77	0.164663	0.554945	25.97	15.42	9.22	3	3	8	8	8	8	8	8
AUR62000842-RA	pacid=36298459 transcript=AUR62000842-RA locus=AUR62000842 ID=AUR62000842-RA.v1.0 annot-version=v1.0	1	1	2	4.39	0.64	-0.64	0.501733	0.879344	17.52	16.16	12.35	3	3	1	1	1	1	1	1
AUR62000869-RA	pacid=36298196 transcript=AUR62000869-RA locus=AUR62000869 ID=AUR62000869-RA.v1.0 annot-version=v1.0	2	2	4	3.76	0.832	-0.27	0.787644	0.962145	33.25	20.64	27.31	3	3	1	1	1	1	2	2
AUR62000914-RA	pacid=36297989 transcript=AUR62000914-RA locus=AUR62000914 ID=AUR62000914-RA.v1.0 annot-version=v1.0	5	5	17	33.77	0.72	-0.47	0.756519	0.962145	33.09	26.39	14.87	3	3	4	5	5	4	4	4
AUR62000929-RA	pacid=36298035 transcript=AUR62000929-RA locus=AUR62000929 ID=AUR62000929-RA.v1.0 annot-version=v1.0	1	1	12	14.41	2.371	1.25	2.86553e-06	2.35805e-05	15.84	3.59	16	3	3	1	1	1	1	1	1
AUR62000945-RA	pacid=36298289 transcript=AUR62000945-RA locus=AUR62000945 ID=AUR62000945-RA.v1.0 annot-version=v1.0	2	2	25	62.1	0.911	-0.13	0.563967	0.908851	26.38	10.11	9.78	3	3	2	2	2	2	2	2
AUR62000966-RA	pacid=36298280 transcript=AUR62000966-RA locus=AUR62000966 ID=AUR62000966-RA.v1.0 annot-version=v1.0	10	9	51	116.98	0.657	-0.61	0.369583	0.814014	25.01	12.86	10.88	3	3	10	10	10	9	9	8
AUR62000969-RA	pacid=36298905 transcript=AUR62000969-RA locus=AUR62000969 ID=AUR62000969-RA.v1.0 annot-version=v1.0	1	1	1	0	0.408	-1.29	0.0661772	0.286341	26.76	1.67	24.88	2	3		1	1	1	1	1
AUR62000971-RA	pacid=36298287 transcript=AUR62000971-RA locus=AUR62000971 ID=AUR62000971-RA.v1.0 annot-version=v1.0	1	1	5	0	0.856	-0.22	0.847215	0.967558	11.72	15.31	13.38	3	3	1	1	1	1	1	1
AUR62001001-RA	pacid=36298597 transcript=AUR62001001-RA locus=AUR62001001 ID=AUR62001001-RA.v1.0 annot-version=v1.0	5	2	48	95.72	4.538	2.18	6.39488e-14	6.18582e-13	10.04	21.34	21.62	3	3	2	2	2	3	3	3
AUR62001014-RA	pacid=36298393 transcript=AUR62001014-RA locus=AUR62001014 ID=AUR62001014-RA.v1.0 annot-version=v1.0	2	2	4	7.17	1.147	0.2	0.110034	0.420492	18.7	24.08	5.11	3	3	2	2	2	2	2	2
AUR62001052-RA	pacid=36298495 transcript=AUR62001052-RA locus=AUR62001052 ID=AUR62001052-RA.v1.0 annot-version=v1.0	3	3	10	19.96	0.921	-0.12	0.490797	0.879344	38.64	14.94	30.17	3	3	3	3	3	2	2	2
AUR62001088-RA	pacid=36314444 transcript=AUR62001088-RA locus=AUR62001088 ID=AUR62001088-RA.v1.0 annot-version=v1.0	1	1	3	8.77	1.017	0.03	0.280013	0.721448	36.79	16.2	18.44	3	3	1	1	1	1	1	1
AUR62001097-RA	pacid=36313859 transcript=AUR62001097-RA locus=AUR62001097 ID=AUR62001097-RA.v1.0 annot-version=v1.0	2	2	6	12.35	0.634	-0.66	0.475344	0.878844	15.1	50.54	18.34	3	3	2	2	1	1	1	1
AUR62001106-RA	pacid=36313865 transcript=AUR62001106-RA locus=AUR62001106 ID=AUR62001106-RA.v1.0 annot-version=v1.0	3	1	11	21.44	0.73	-0.45	0.827624	0.962145	32.28	35.34	15.57	3	3	1	1	1	1	1	1
AUR62001132-RA	pacid=36314363 transcript=AUR62001132-RA locus=AUR62001132 ID=AUR62001132-RA.v1.0 annot-version=v1.0	1	1	1	1.68	100	6.64	1e-17	9.9358e-17			16.09		3				1	1	1
AUR62001143-RA	pacid=36314433 transcript=AUR62001143-RA locus=AUR62001143 ID=AUR62001143-RA.v1.0 annot-version=v1.0	3	3	6	11.05	0.818	-0.29	0.874919	0.976004	12.33	9.16	8.5	3	3	3	3	3	3	3	3
AUR62001152-RA	pacid=36314004 transcript=AUR62001152-RA locus=AUR62001152 ID=AUR62001152-RA.v1.0 annot-version=v1.0	2	2	5	7.21	0.517	-0.95	0.21257	0.636239	28.61	32.53	29.56	3	3	1	1	1	2	2	2
AUR62001163-RA	pacid=36314460 transcript=AUR62001163-RA locus=AUR62001163 ID=AUR62001163-RA.v1.0 annot-version=v1.0	3	3	15	35.66	0.887	-0.17	0.682988	0.954756	15.3	4.52	4.45	3	3	3	3	3	3	3	3
AUR62001164-RA	pacid=36313997 transcript=AUR62001164-RA locus=AUR62001164 ID=AUR62001164-RA.v1.0 annot-version=v1.0	14	5	86	175.79	0.685	-0.54	0.47714	0.87902	19.87	1.12	11.43	3	3	5	5	5	5	5	5
AUR62001174-RA	pacid=36313849 transcript=AUR62001174-RA locus=AUR62001174 ID=AUR62001174-RA.v1.0 annot-version=v1.0	5	5	11	26.39	0.728	-0.46	0.72737	0.962145	40.97	4.81	10.52	3	3	4	4	4	3	3	3
AUR62001208-RA	pacid=36314317 transcript=AUR62001208-RA locus=AUR62001208 ID=AUR62001208-RA.v1.0 annot-version=v1.0	1	1	6	3.48	0.908	-0.14	0.52995	0.891521	22.75	19.6	8.65	3	3	1	1	1	1	1	1
AUR62001230-RA	pacid=36314155 transcript=AUR62001230-RA locus=AUR62001230 ID=AUR62001230-RA.v1.0 annot-version=v1.0	5	5	33	75.05	0.917	-0.12	0.579949	0.917154	21.52	11.01	14.59	3	3	5	5	5	5	5	5
AUR62001249-RA	pacid=36314139 transcript=AUR62001249-RA locus=AUR62001249 ID=AUR62001249-RA.v1.0 annot-version=v1.0	2	2	4	5.13	10.926	3.45	1e-17	9.9358e-17	80.11	6.62	34.97	3	3	2	1	2	2	2	2
AUR62001251-RA	pacid=36313716 transcript=AUR62001251-RA locus=AUR62001251 ID=AUR62001251-RA.v1.0 annot-version=v1.0	8	2	28	56.07	1.225	0.29	0.0650597	0.282721	20.07	1.79	15.28	3	3	2	2	2	2	2	2
AUR62001252-RA	pacid=36314411 transcript=AUR62001252-RA locus=AUR62001252 ID=AUR62001252-RA.v1.0 annot-version=v1.0	4	3	12	28.09	1.234	0.3	0.0626567	0.274353	28.27	22.66	6.73	3	3	2	2	3	2	3	3
AUR62001287-RA	pacid=36314283 transcript=AUR62001287-RA locus=AUR62001287 ID=AUR62001287-RA.v1.0 annot-version=v1.0	2	1	12	24.38	1.068	0.09	0.251026	0.685296	12.67	12.77	12.69	2	3		1	1	1	1	1
AUR62001293-RA	pacid=36314478 transcript=AUR62001293-RA locus=AUR62001293 ID=AUR62001293-RA.v1.0 annot-version=v1.0	17	2	146	329.71	0.692	-0.53	0.581222	0.917154	14.98	60.43	52.53	3	3	2	1	2	1	2	2
AUR62001321-RA	pacid=36313945 transcript=AUR62001321-RA locus=AUR62001321 ID=AUR62001321-RA.v1.0 annot-version=v1.0	7	7	32	53.19	0.655	-0.61	0.364401	0.809685	25.37	15.39	8.72	3	3	6	5	6	7	7	7
AUR62001362-RA	pacid=36314321 transcript=AUR62001362-RA locus=AUR62001362 ID=AUR62001362-RA.v1.0 annot-version=v1.0	5	5	13	23.95	0.565	-0.82	0.185032	0.589524	22.66	1.35	18.56	3	3	5	3	5	4	4	3
AUR62001364-RA	pacid=36313894 transcript=AUR62001364-RA locus=AUR62001364 ID=AUR62001364-RA.v1.0 annot-version=v1.0	2	2	7	6.95	1.002	0	0.304585	0.746892	29.54	22	4.06	3	3	2	2	2	2	2	2
AUR62001366-RA	pacid=36313744 transcript=AUR62001366-RA locus=AUR62001366 ID=AUR62001366-RA.v1.0 annot-version=v1.0	3	3	7	0	0.738	-0.44	0.872961	0.975587	28.25	27.28	11.77	3	3	3	3	3	3	3	3
AUR62001375-RA	pacid=36314055 transcript=AUR62001375-RA locus=AUR62001375 ID=AUR62001375-RA.v1.0 annot-version=v1.0	2	2	6	7.13	0.657	-0.61	0.495808	0.879344	20	19.86	11.49	3	3	2	2	2	1	1	1
AUR62001407-RA	pacid=36314086 transcript=AUR62001407-RA locus=AUR62001407 ID=AUR62001407-RA.v1.0 annot-version=v1.0	7	3	30	69.76	0.824	-0.28	0.801804	0.962145	16.22	7.82	0.99	3	3	2	2	2	2	2	2
AUR62001431-RA	pacid=36314445 transcript=AUR62001431-RA locus=AUR62001431 ID=AUR62001431-RA.v1.0 annot-version=v1.0	8	1	53	123.89	0.652	-0.62	0.354412	0.801211	20.66	16.07	9.52	3	3	1	1	1	1	1	1
AUR62001433-RA	pacid=36314228 transcript=AUR62001433-RA locus=AUR62001433 ID=AUR62001433-RA.v1.0 annot-version=v1.0	5	2	40	59.67	0.781	-0.36	0.916089	0.986597	35.44	41.39	17.56	3	3	2	2	2	2	2	2
AUR62001445-RA	pacid=36314355 transcript=AUR62001445-RA locus=AUR62001445 ID=AUR62001445-RA.v1.0 annot-version=v1.0	4	4	21	48.31	0.88	-0.18	0.624465	0.938494	27.22	15.88	22.01	3	3	4	2	4	4	4	3
AUR62001464-RA	pacid=36314339 transcript=AUR62001464-RA locus=AUR62001464 ID=AUR62001464-RA.v1.0 annot-version=v1.0	10	2	48	84.8	0.502	-1	0.0702405	0.29922	17.5	18.97	9.96	3	3	2	2	2	2	2	2
AUR62001516-RA	pacid=36314085 transcript=AUR62001516-RA locus=AUR62001516 ID=AUR62001516-RA.v1.0 annot-version=v1.0	2	1	3	4.08	0.794	-0.33	0.934781	0.988064	12.08	7.31	14.47	3	3	1	1	1	1	1	1
AUR62001530-RA	pacid=36313843 transcript=AUR62001530-RA locus=AUR62001530 ID=AUR62001530-RA.v1.0 annot-version=v1.0	3	1	17	12.4	0.834	-0.26	0.744257	0.962145	7.8	3.32	6.66	3	3	1	1	1	1	1	1
AUR62001562-RA	pacid=36314169 transcript=AUR62001562-RA locus=AUR62001562 ID=AUR62001562-RA.v1.0 annot-version=v1.0	17	17	72	118.73	0.575	-0.8	0.140395	0.494041	33.01	16.33	18.22	3	3	17	16	17	17	17	16
AUR62001572-RA	pacid=36314378 transcript=AUR62001572-RA locus=AUR62001572 ID=AUR62001572-RA.v1.0 annot-version=v1.0	3	3	17	24.4	0.927	-0.11	0.548996	0.902266	15.63	7.94	12.57	3	3	3	3	2	3	3	2
AUR62042049-RA	pacid=36293797 transcript=AUR62042049-RA locus=AUR62042049 ID=AUR62042049-RA.v1.0 annot-version=v1.0	26	1	159	322.54	0.01	-6.64	1e-17	9.9358e-17		20.26		3		1	1	1
AUR62001577-RA	pacid=36313999 transcript=AUR62001577-RA locus=AUR62001577 ID=AUR62001577-RA.v1.0 annot-version=v1.0	1	1	4	6.16	0.482	-1.05	0.0570386	0.253617	28.55	26.08	23.6	3	3	1	1	1	1	1	1
AUR62001588-RA	pacid=36314479 transcript=AUR62001588-RA locus=AUR62001588 ID=AUR62001588-RA.v1.0 annot-version=v1.0	1	1	1	2.21	100	6.64	1e-17	9.9358e-17			2.38		2				1	1
AUR62001589-RA	pacid=36313772 transcript=AUR62001589-RA locus=AUR62001589 ID=AUR62001589-RA.v1.0 annot-version=v1.0	9	1	44	92.69	0.96	-0.06	0.381306	0.81954	14.71	13.3	18.03	2	3	1		1	1	1	1
AUR62001590-RA	pacid=36313734 transcript=AUR62001590-RA locus=AUR62001590 ID=AUR62001590-RA.v1.0 annot-version=v1.0	1	1	3	7.77	0.799	-0.32	0.904456	0.984219	17.21	24.05	11.27	3	3	1	1	1	1	1	1
AUR62001595-RA	pacid=36313940 transcript=AUR62001595-RA locus=AUR62001595 ID=AUR62001595-RA.v1.0 annot-version=v1.0	18	4	114	236.84	0.987	-0.02	0.364649	0.809685	25.55	14.15	9.14	3	3	4	4	3	4	4	4
AUR62001598-RA	pacid=36313880 transcript=AUR62001598-RA locus=AUR62001598 ID=AUR62001598-RA.v1.0 annot-version=v1.0	1	1	2	4.04	100	6.64	1e-17	9.9358e-17			10.14		3				1	1	1
AUR62001618-RA	pacid=36314463 transcript=AUR62001618-RA locus=AUR62001618 ID=AUR62001618-RA.v1.0 annot-version=v1.0	12	1	29	54.49	0.671	-0.58	0.56202	0.90826	18.78	17.51	7.54	2	3	1	1		1	1	1
AUR62001638-RA	pacid=36313916 transcript=AUR62001638-RA locus=AUR62001638 ID=AUR62001638-RA.v1.0 annot-version=v1.0	1	1	1	1.69	1.396	0.48	0.0432868	0.203014	20.62	11.43	14.02	3	3	1	1	1	1	1	1
AUR62001640-RA	pacid=36314144 transcript=AUR62001640-RA locus=AUR62001640 ID=AUR62001640-RA.v1.0 annot-version=v1.0	5	1	26	57.35	0.699	-0.52	0.61607	0.933877	32.4	16.69	26.29	3	3	1	1	1	1	1	1
AUR62001644-RA	pacid=36314248 transcript=AUR62001644-RA locus=AUR62001644 ID=AUR62001644-RA.v1.0 annot-version=v1.0	6	5	44	67.09	0.731	-0.45	0.666018	0.950622	18.79	17.13	6.02	3	3	5	5	5	5	5	5
AUR62001665-RA	pacid=36314481 transcript=AUR62001665-RA locus=AUR62001665 ID=AUR62001665-RA.v1.0 annot-version=v1.0	2	2	5	6.14	0.985	-0.02	0.391893	0.827165	11.56	54.46	4.94	3	3	1	2	2	1	1	1
AUR62001677-RA	pacid=36314063 transcript=AUR62001677-RA locus=AUR62001677 ID=AUR62001677-RA.v1.0 annot-version=v1.0	7	2	19	40.97	0.772	-0.37	0.975898	0.997268	64.63	95.08	15.59	3	3	2	1	2	2	2	2
AUR62001682-RA	pacid=36313942 transcript=AUR62001682-RA locus=AUR62001682 ID=AUR62001682-RA.v1.0 annot-version=v1.0	3	3	17	38.83	0.876	-0.19	0.704868	0.962145	15.75	12.74	10.37	3	3	3	3	3	3	3	3
AUR62001701-RA	pacid=36314300 transcript=AUR62001701-RA locus=AUR62001701 ID=AUR62001701-RA.v1.0 annot-version=v1.0	3	2	23	39.34	0.532	-0.91	0.0696918	0.297391	19.21	11.37	5.47	3	3	2	2	2	2	2	2
AUR62001707-RA	pacid=36314189 transcript=AUR62001707-RA locus=AUR62001707 ID=AUR62001707-RA.v1.0 annot-version=v1.0	8	7	34	58.84	0.592	-0.76	0.177088	0.576062	38.53	2.54	9.4	3	3	7	7	7	6	4	5
AUR62001709-RA	pacid=36314071 transcript=AUR62001709-RA locus=AUR62001709 ID=AUR62001709-RA.v1.0 annot-version=v1.0	5	5	25	37.93	0.751	-0.41	0.842202	0.966359	38.25	12.84	20.28	3	3	5	5	5	4	4	4
AUR62001710-RA	pacid=36314382 transcript=AUR62001710-RA locus=AUR62001710 ID=AUR62001710-RA.v1.0 annot-version=v1.0	1	1	6	11.3	1.349	0.43	0.0307964	0.152805	10.34	10.08	8.97	3	3	1	1	1	1	1	1
AUR62001711-RA	pacid=36313862 transcript=AUR62001711-RA locus=AUR62001711 ID=AUR62001711-RA.v1.0 annot-version=v1.0	1	1	1	2.36	1.753	0.81	0.0202944	0.109765	139.75	100.55	9.89	2	2	1		1		1	1
AUR62001721-RA	pacid=36314232 transcript=AUR62001721-RA locus=AUR62001721 ID=AUR62001721-RA.v1.0 annot-version=v1.0	4	1	15	27.21	0.416	-1.27	0.0328954	0.161625	16.64	6.35	22.31	3	3	1	1	1	1	1	1
AUR62001728-RA	pacid=36314150 transcript=AUR62001728-RA locus=AUR62001728 ID=AUR62001728-RA.v1.0 annot-version=v1.0	9	9	39	61.1	0.801	-0.32	0.972198	0.997268	25.36	22.27	8.06	3	3	9	7	9	9	9	9
AUR62001746-RA	pacid=36314048 transcript=AUR62001746-RA locus=AUR62001746 ID=AUR62001746-RA.v1.0 annot-version=v1.0	7	7	15	31.63	0.545	-0.88	0.109094	0.418185	44.27	16.45	22.56	3	3	6	5	7	6	6	5
AUR62001750-RA	pacid=36314450 transcript=AUR62001750-RA locus=AUR62001750 ID=AUR62001750-RA.v1.0 annot-version=v1.0	5	4	6	8.51	0.849	-0.24	0.729472	0.962145	36.9	37.36	19.28	3	3	1	3	3	1	2	2
AUR62001758-RA	pacid=36314307 transcript=AUR62001758-RA locus=AUR62001758 ID=AUR62001758-RA.v1.0 annot-version=v1.0	1	1	2	2.1	100	6.64	1e-17	9.9358e-17			56.24		3				1	1	1
AUR62001762-RA	pacid=36313995 transcript=AUR62001762-RA locus=AUR62001762 ID=AUR62001762-RA.v1.0 annot-version=v1.0	21	5	98	195.06	1.134	0.18	0.118463	0.443438	33.08	2.79	8.82	3	3	5	6	6	6	6	6
AUR62001780-RA	pacid=36313805 transcript=AUR62001780-RA locus=AUR62001780 ID=AUR62001780-RA.v1.0 annot-version=v1.0	7	4	58	120.48	0.973	-0.04	0.416336	0.848588	21.11	6.57	6.73	3	3	4	4	4	4	4	3
AUR62001795-RA	pacid=36313903 transcript=AUR62001795-RA locus=AUR62001795 ID=AUR62001795-RA.v1.0 annot-version=v1.0	11	2	83	115.8	0.537	-0.9	0.138206	0.489559	21.56	16.06	12.48	3	3	2	2	2	1	1	1
AUR62001800-RA	pacid=36314170 transcript=AUR62001800-RA locus=AUR62001800 ID=AUR62001800-RA.v1.0 annot-version=v1.0	4	4	14	30.88	0.575	-0.8	0.213527	0.638018	41.52	11.01	42.46	3	3	4	2	4	2	3	2
AUR62001811-RA	pacid=36314120 transcript=AUR62001811-RA locus=AUR62001811 ID=AUR62001811-RA.v1.0 annot-version=v1.0	10	6	118	316.9	0.871	-0.2	0.742814	0.962145	27.08	15.49	7.99	3	3	8	8	8	7	7	6
AUR62001819-RA	pacid=36314270 transcript=AUR62001819-RA locus=AUR62001819 ID=AUR62001819-RA.v1.0 annot-version=v1.0	10	9	33	43.39	0.801	-0.32	0.974429	0.997268	25.57	1.52	4.43	3	3	8	7	8	8	8	8
AUR62001843-RA	pacid=36314076 transcript=AUR62001843-RA locus=AUR62001843 ID=AUR62001843-RA.v1.0 annot-version=v1.0	9	1	61	126.37	1.045	0.06	0.22789	0.656429	13.71	9.62	9.98	3	3	1	1	1	1	1	1
AUR62001854-RA	pacid=36314268 transcript=AUR62001854-RA locus=AUR62001854 ID=AUR62001854-RA.v1.0 annot-version=v1.0	3	3	5	8.15	1.637	0.71	0.0231435	0.120538	13.96	28.59	2.07	3	2	2	2	2	1	1
AUR62001878-RA	pacid=36314361 transcript=AUR62001878-RA locus=AUR62001878 ID=AUR62001878-RA.v1.0 annot-version=v1.0	3	1	16	21.94	0.592	-0.76	0.435922	0.860299	34.2	18.83	28.05	3	3	1	1	1	1	1	1
AUR62001883-RA	pacid=36314046 transcript=AUR62001883-RA locus=AUR62001883 ID=AUR62001883-RA.v1.0 annot-version=v1.0	9	9	58	126.24	0.79	-0.34	0.924801	0.986597	26.84	19.75	10.7	3	3	9	9	9	9	9	9
AUR62001893-RA	pacid=36314094 transcript=AUR62001893-RA locus=AUR62001893 ID=AUR62001893-RA.v1.0 annot-version=v1.0	3	3	8	7.76	0.756	-0.4	0.914972	0.986597	27.36	46.72	3.96	3	3	3	2	3	3	3	3
AUR62001894-RA	pacid=36313810 transcript=AUR62001894-RA locus=AUR62001894 ID=AUR62001894-RA.v1.0 annot-version=v1.0	3	3	9	8.58	1.237	0.31	0.052427	0.23892	21.66	8.03	2.85	3	3	2	2	2	2	2	2
AUR62001909-RA	pacid=36289672 transcript=AUR62001909-RA locus=AUR62001909 ID=AUR62001909-RA.v1.0 annot-version=v1.0	2	2	6	9.65	0.938	-0.09	0.470592	0.878844	9.38	7.16	24.96	3	3	1	1	1	2	1	2
AUR62018034-RA	pacid=36281557 transcript=AUR62018034-RA locus=AUR62018034 ID=AUR62018034-RA.v1.0 annot-version=v1.0	17	1	125	261.55	0.01	-6.64	1e-17	9.9358e-17		43.04		2		1	1
AUR62001914-RA	pacid=36289599 transcript=AUR62001914-RA locus=AUR62001914 ID=AUR62001914-RA.v1.0 annot-version=v1.0	1	1	1	1.71	0.576	-0.8	0.360297	0.807264	26.9	18.75	16.88	3	2	1	1	1	1		1
AUR62001966-RA	pacid=36289276 transcript=AUR62001966-RA locus=AUR62001966 ID=AUR62001966-RA.v1.0 annot-version=v1.0	3	3	9	11.02	0.582	-0.78	0.234274	0.66875	12.38	6.88	9.85	3	3	3	3	3	3	3	3
AUR62001984-RA	pacid=36289515 transcript=AUR62001984-RA locus=AUR62001984 ID=AUR62001984-RA.v1.0 annot-version=v1.0	2	2	9	1.62	0.661	-0.6	0.578523	0.916611	34.59	33.86	6.23	2	3		1	1	1	1	1
AUR62001999-RA	pacid=36289014 transcript=AUR62001999-RA locus=AUR62001999 ID=AUR62001999-RA.v1.0 annot-version=v1.0	3	3	12	21.42	0.707	-0.5	0.683247	0.954756	41.14	15.96	33.98	3	3	3	3	3	3	3	3
AUR62002008-RA	pacid=36289382 transcript=AUR62002008-RA locus=AUR62002008 ID=AUR62002008-RA.v1.0 annot-version=v1.0	1	1	3	6.76	0.679	-0.56	0.661826	0.950622	19.11	21.5	17.42	3	2	1	1	1	1	1
AUR62002010-RA	pacid=36289422 transcript=AUR62002010-RA locus=AUR62002010 ID=AUR62002010-RA.v1.0 annot-version=v1.0	4	4	12	18.61	0.627	-0.67	0.36273	0.809105	36.17	14.66	30.86	3	3	4	4	4	4	4	2
AUR62002012-RA	pacid=36289147 transcript=AUR62002012-RA locus=AUR62002012 ID=AUR62002012-RA.v1.0 annot-version=v1.0	19	6	124	229.61	0.761	-0.39	0.796805	0.962145	29.94	4.12	13.36	3	3	6	4	6	6	6	6
AUR62002019-RA	pacid=36289556 transcript=AUR62002019-RA locus=AUR62002019 ID=AUR62002019-RA.v1.0 annot-version=v1.0	2	2	2	2.05	0.563	-0.83	0.301031	0.740887	18.17	21.2	12.82	3	2	1	1	1	1	1
AUR62002042-RA	pacid=36289419 transcript=AUR62002042-RA locus=AUR62002042 ID=AUR62002042-RA.v1.0 annot-version=v1.0	8	1	24	48.47	1.499	0.58	0.0544565	0.24556	41.6	44.78	18.78	2	3	1		1	1	1	1
AUR62002047-RA	pacid=36289430 transcript=AUR62002047-RA locus=AUR62002047 ID=AUR62002047-RA.v1.0 annot-version=v1.0	1	1	6	0	0.901	-0.15	0.708716	0.962145	10.54	20.93	3.22	3	3	1	1	1	1	1	1
AUR62002068-RA	pacid=36289619 transcript=AUR62002068-RA locus=AUR62002068 ID=AUR62002068-RA.v1.0 annot-version=v1.0	4	4	7	15.95	0.989	-0.02	0.329661	0.769911	16.19	2.51	9.07	3	3	2	2	2	3	3	3
AUR62002074-RA	pacid=36289107 transcript=AUR62002074-RA locus=AUR62002074 ID=AUR62002074-RA.v1.0 annot-version=v1.0	6	6	23	51.55	0.658	-0.6	0.395033	0.830084	30.76	19.29	37.7	3	3	6	5	6	6	6	4
AUR62002081-RA	pacid=36289255 transcript=AUR62002081-RA locus=AUR62002081 ID=AUR62002081-RA.v1.0 annot-version=v1.0	3	3	12	27.32	0.795	-0.33	0.920806	0.986597	19.73	7.29	5.1	3	3	3	2	3	3	3	3
AUR62002090-RA	pacid=36289345 transcript=AUR62002090-RA locus=AUR62002090 ID=AUR62002090-RA.v1.0 annot-version=v1.0	2	2	7	16.38	0.706	-0.5	0.641731	0.946601	21.89	15.06	9.85	3	3	2	2	2	2	2	2
AUR62002092-RA	pacid=36289561 transcript=AUR62002092-RA locus=AUR62002092 ID=AUR62002092-RA.v1.0 annot-version=v1.0	1	1	1	0	2.978	1.57	0.000330066	0.0022979	98.79	88.19	25.17	2	2	1		1		1	1
AUR62002111-RA	pacid=36289688 transcript=AUR62002111-RA locus=AUR62002111 ID=AUR62002111-RA.v1.0 annot-version=v1.0	3	3	4	8.67	0.488	-1.03	0.123719	0.455319	50.45	24.05	25.43	3	3	2	1	2	2	1	2
AUR62002137-RA	pacid=36289088 transcript=AUR62002137-RA locus=AUR62002137 ID=AUR62002137-RA.v1.0 annot-version=v1.0	16	1	190	432	1.609	0.69	0.00273175	0.0174763	23.91	46.94	7.54	3	3	1	1	1	1	1	1
AUR62002139-RA	pacid=36289580 transcript=AUR62002139-RA locus=AUR62002139 ID=AUR62002139-RA.v1.0 annot-version=v1.0	64	35	4838	6731.81	0.854	-0.23	0.807833	0.962145	34.75	11.36	6.95	3	3	44	42	44	44	42	43
AUR62002140-RA	pacid=36289212 transcript=AUR62002140-RA locus=AUR62002140 ID=AUR62002140-RA.v1.0 annot-version=v1.0	1	1	1	2.39	0.806	-0.31	0.889556	0.978292	32.43	17.43	27.29	2	3	1	1		1	1	1
AUR62002156-RA	pacid=36289441 transcript=AUR62002156-RA locus=AUR62002156 ID=AUR62002156-RA.v1.0 annot-version=v1.0	8	1	36	85.7	0.747	-0.42	0.735692	0.962145	24.58	10.45	18.54	3	3	2	2	2	2	2	2
AUR62002163-RA	pacid=36289270 transcript=AUR62002163-RA locus=AUR62002163 ID=AUR62002163-RA.v1.0 annot-version=v1.0	3	3	11	22.24	1.506	0.59	0.00445163	0.0272239	23.49	9.68	17.06	3	3	3	3	3	3	3	2
AUR62002179-RA	pacid=36289565 transcript=AUR62002179-RA locus=AUR62002179 ID=AUR62002179-RA.v1.0 annot-version=v1.0	5	5	32	57.01	0.87	-0.2	0.745198	0.962145	21.45	1.75	5.03	3	3	4	4	4	5	5	4
AUR62002195-RA	pacid=36289016 transcript=AUR62002195-RA locus=AUR62002195 ID=AUR62002195-RA.v1.0 annot-version=v1.0	6	6	26	34.57	0.578	-0.79	0.152223	0.522205	27.2	10.84	7.4	3	3	6	5	6	5	5	5
AUR62002200-RA	pacid=36289203 transcript=AUR62002200-RA locus=AUR62002200 ID=AUR62002200-RA.v1.0 annot-version=v1.0	10	6	58	100.76	0.784	-0.35	0.899414	0.984219	37.45	16.86	11.8	3	3	6	5	6	6	6	6
AUR62002230-RA	pacid=36289309 transcript=AUR62002230-RA locus=AUR62002230 ID=AUR62002230-RA.v1.0 annot-version=v1.0	6	6	38	52.58	0.697	-0.52	0.569946	0.912639	26.33	10.53	18.96	3	3	6	6	6	6	6	6
AUR62002238-RA	pacid=36289074 transcript=AUR62002238-RA locus=AUR62002238 ID=AUR62002238-RA.v1.0 annot-version=v1.0	6	2	34	77.01	100	6.64	1e-17	9.9358e-17			14.25		3				1	1	1
AUR62002243-RA	pacid=36289217 transcript=AUR62002243-RA locus=AUR62002243 ID=AUR62002243-RA.v1.0 annot-version=v1.0	4	4	171	188.65	0.809	-0.31	0.992584	0.997726	50.39	19.05	4.77	3	3	7	8	8	8	7	8
AUR62002272-RA	pacid=36289576 transcript=AUR62002272-RA locus=AUR62002272 ID=AUR62002272-RA.v1.0 annot-version=v1.0	2	2	5	4.42	1.038	0.05	0.25064	0.684708	39.03	10.3	3.5	3	3	2	2	2	2	2	2
AUR62002295-RA	pacid=36289489 transcript=AUR62002295-RA locus=AUR62002295 ID=AUR62002295-RA.v1.0 annot-version=v1.0	4	4	20	38.09	0.743	-0.43	0.736101	0.962145	24.21	11	9.14	3	3	4	4	4	4	4	4
AUR62002314-RA	pacid=36289381 transcript=AUR62002314-RA locus=AUR62002314 ID=AUR62002314-RA.v1.0 annot-version=v1.0	2	1	10	20.85	0.818	-0.29	0.832317	0.963257	18.57	14.32	11.6	3	3	1	1	1	1	1	1
AUR62002325-RA	pacid=36289293 transcript=AUR62002325-RA locus=AUR62002325 ID=AUR62002325-RA.v1.0 annot-version=v1.0	15	3	57	106.64	0.483	-1.05	0.048576	0.22442	20.54	20.76	9.23	3	3	2	2	2	2	2	2
AUR62002351-RA	pacid=36289287 transcript=AUR62002351-RA locus=AUR62002351 ID=AUR62002351-RA.v1.0 annot-version=v1.0	1	1	6	13.89	100	6.64	1e-17	9.9358e-17			5.66		2				1	1
AUR62002379-RA	pacid=36288985 transcript=AUR62002379-RA locus=AUR62002379 ID=AUR62002379-RA.v1.0 annot-version=v1.0	5	2	28	71.82	6.094	2.61	1e-17	9.9358e-17	50.51	15.9	37.5	3	3	2	2	2	2	2	2
AUR62002390-RA	pacid=36288956 transcript=AUR62002390-RA locus=AUR62002390 ID=AUR62002390-RA.v1.0 annot-version=v1.0	3	3	11	23.45	0.855	-0.23	0.69137	0.962145	20.17	28.49	10.16	3	3	2	3	3	2	2	2
AUR62002408-RA	pacid=36289412 transcript=AUR62002408-RA locus=AUR62002408 ID=AUR62002408-RA.v1.0 annot-version=v1.0	1	1	6	1.8	0.927	-0.11	0.724369	0.962145	44.3	36.36	32.61	3	3	1	1	1	1	1	1
AUR62002409-RA	pacid=36289696 transcript=AUR62002409-RA locus=AUR62002409 ID=AUR62002409-RA.v1.0 annot-version=v1.0	7	2	28	51.2	1.082	0.11	0.167219	0.562615	30.35	26.99	9.31	3	3	2	2	2	2	2	2
AUR62002414-RA	pacid=36289409 transcript=AUR62002414-RA locus=AUR62002414 ID=AUR62002414-RA.v1.0 annot-version=v1.0	16	16	68	118.6	0.749	-0.42	0.744639	0.962145	27.21	10.44	14.14	3	3	18	18	16	16	17	17
AUR62002420-RA	pacid=36289062 transcript=AUR62002420-RA locus=AUR62002420 ID=AUR62002420-RA.v1.0 annot-version=v1.0	2	2	8	17.71	0.663	-0.59	0.464554	0.877521	17.71	10.6	9.45	3	3	2	1	2	2	2	2
AUR62002421-RA	pacid=36289223 transcript=AUR62002421-RA locus=AUR62002421 ID=AUR62002421-RA.v1.0 annot-version=v1.0	8	8	16	21.02	0.917	-0.13	0.499838	0.879344	30.77	15.5	27	3	3	5	4	5	4	4	3
AUR62002431-RA	pacid=36289641 transcript=AUR62002431-RA locus=AUR62002431 ID=AUR62002431-RA.v1.0 annot-version=v1.0	2	2	4	3.62	0.748	-0.42	0.88023	0.977116	9.81	3.83	11	3	3	2	2	2	2	2	2
AUR62002438-RA	pacid=36289100 transcript=AUR62002438-RA locus=AUR62002438 ID=AUR62002438-RA.v1.0 annot-version=v1.0	6	3	36	68.73	0.958	-0.06	0.416807	0.848588	8.68	2.85	5.47	3	3	2	2	2	2	2	2
AUR62002447-RA	pacid=36289149 transcript=AUR62002447-RA locus=AUR62002447 ID=AUR62002447-RA.v1.0 annot-version=v1.0	3	3	11	23.9	0.748	-0.42	0.873496	0.975587	27.69	23.3	8.73	3	3	3	2	3	3	3	3
AUR62002449-RA	pacid=36289198 transcript=AUR62002449-RA locus=AUR62002449 ID=AUR62002449-RA.v1.0 annot-version=v1.0	3	3	8	19.96	0.409	-1.29	0.00624943	0.0373666	20.2	20.59	26.89	3	3	2	3	3	2	2	1
AUR62002451-RA	pacid=36289592 transcript=AUR62002451-RA locus=AUR62002451 ID=AUR62002451-RA.v1.0 annot-version=v1.0	10	1	52	102.97	0.843	-0.25	0.744188	0.962145	10.35	13	6.98	3	3	1	1	1	1	1	1
AUR62002458-RA	pacid=36289410 transcript=AUR62002458-RA locus=AUR62002458 ID=AUR62002458-RA.v1.0 annot-version=v1.0	9	2	52	109.49	0.668	-0.58	0.52613	0.889696	19.23	10.19	17.35	3	3	3	2	3	2	2	2
AUR62002461-RA	pacid=36288950 transcript=AUR62002461-RA locus=AUR62002461 ID=AUR62002461-RA.v1.0 annot-version=v1.0	2	2	2	2.13	0.941	-0.09	0.563596	0.908619	39.91	19.4	29.25	3	3	1	1	1	1	1	1
AUR62002480-RA	pacid=36289148 transcript=AUR62002480-RA locus=AUR62002480 ID=AUR62002480-RA.v1.0 annot-version=v1.0	8	5	23	48.84	0.714	-0.49	0.665416	0.950622	42.7	22.37	11.31	3	3	4	4	4	5	5	5
AUR62002482-RA	pacid=36289247 transcript=AUR62002482-RA locus=AUR62002482 ID=AUR62002482-RA.v1.0 annot-version=v1.0	1	1	2	4.69	0.613	-0.7	0.444576	0.866095	23.58	0.99	22.36	2	2		1	1	1		1
AUR62002492-RA	pacid=36288962 transcript=AUR62002492-RA locus=AUR62002492 ID=AUR62002492-RA.v1.0 annot-version=v1.0	4	4	11	17.77	0.836	-0.26	0.813246	0.962145	19.56	14.33	13.08	3	3	3	3	4	4	4	4
AUR62002497-RA	pacid=36289646 transcript=AUR62002497-RA locus=AUR62002497 ID=AUR62002497-RA.v1.0 annot-version=v1.0	10	1	38	86.12	0.74	-0.44	0.804376	0.962145	80.09	63.22	28.13	3	3	1	1	1	1	1	1
AUR62002512-RA	pacid=36289164 transcript=AUR62002512-RA locus=AUR62002512 ID=AUR62002512-RA.v1.0 annot-version=v1.0	9	9	32	55.39	0.839	-0.25	0.869126	0.973344	29.29	1.57	18.17	3	3	9	9	9	8	9	8
AUR62002541-RA	pacid=36289485 transcript=AUR62002541-RA locus=AUR62002541 ID=AUR62002541-RA.v1.0 annot-version=v1.0	1	1	3	4.51	0.631	-0.66	0.500747	0.879344	17.95	18.35	9.19	3	3	1	1	1	1	1	1
AUR62002551-RA	pacid=36289117 transcript=AUR62002551-RA locus=AUR62002551 ID=AUR62002551-RA.v1.0 annot-version=v1.0	9	3	30	55.82	0.821	-0.29	0.810944	0.962145	106.18	50.46	24.9	3	3	3	3	2	3	3	3
AUR62002566-RA	pacid=36289152 transcript=AUR62002566-RA locus=AUR62002566 ID=AUR62002566-RA.v1.0 annot-version=v1.0	6	5	26	45.42	0.728	-0.46	0.714997	0.962145	23.55	10.38	24.45	3	3	5	5	5	4	5	4
AUR62039280-RA	pacid=36324232 transcript=AUR62039280-RA locus=AUR62039280 ID=AUR62039280-RA.v1.0 annot-version=v1.0	19	1	107	203.63	0.01	-6.64	1e-17	9.9358e-17		88.58		2		1		1
AUR62026853-RA	pacid=36310876 transcript=AUR62026853-RA locus=AUR62026853 ID=AUR62026853-RA.v1.0 annot-version=v1.0	14	1	97	203.54	0.01	-6.64	1e-17	9.9358e-17		54.75		3		1	1	1
AUR62002570-RA	pacid=36289481 transcript=AUR62002570-RA locus=AUR62002570 ID=AUR62002570-RA.v1.0 annot-version=v1.0	20	3	288	472.43	0.697	-0.52	0.52389	0.889696	17.1	2.56	2.75	3	3	3	3	3	3	3	3
AUR62002583-RA	pacid=36289600 transcript=AUR62002583-RA locus=AUR62002583 ID=AUR62002583-RA.v1.0 annot-version=v1.0	3	2	12	25.66	0.735	-0.44	0.825303	0.962145	25.44	8.15	18.14	3	3	2	2	2	2	2	2
AUR62002588-RA	pacid=36288957 transcript=AUR62002588-RA locus=AUR62002588 ID=AUR62002588-RA.v1.0 annot-version=v1.0	9	2	53	107.38	0.641	-0.64	0.437096	0.860823	31.33	19.59	48.79	3	3	2	2	2	2	2	1
AUR62002594-RA	pacid=36289479 transcript=AUR62002594-RA locus=AUR62002594 ID=AUR62002594-RA.v1.0 annot-version=v1.0	10	10	30	57.59	1.098	0.13	0.18203	0.583656	25.41	7.97	11.43	3	3	8	7	8	10	10	10
AUR62002627-RA	pacid=36289020 transcript=AUR62002627-RA locus=AUR62002627 ID=AUR62002627-RA.v1.0 annot-version=v1.0	2	2	4	6.99	1.029	0.04	0.253135	0.687788	43.38	62.22	8.23	3	3	2	1	2	2	2	2
AUR62002638-RA	pacid=36289628 transcript=AUR62002638-RA locus=AUR62002638 ID=AUR62002638-RA.v1.0 annot-version=v1.0	4	4	22	43.53	0.71	-0.49	0.575019	0.914576	41.59	19.48	17.03	3	3	4	4	4	3	4	4
AUR62002649-RA	pacid=36301986 transcript=AUR62002649-RA locus=AUR62002649 ID=AUR62002649-RA.v1.0 annot-version=v1.0	4	4	8	11.44	0.788	-0.34	0.979666	0.997268	28.09	20.24	21.05	3	3	3	2	4	4	4	3
AUR62002690-RA	pacid=36302076 transcript=AUR62002690-RA locus=AUR62002690 ID=AUR62002690-RA.v1.0 annot-version=v1.0	7	1	52	75.9	0.883	-0.18	0.732534	0.962145	132.17	17.76	103.02	3	3	2	2	2	2	3	3
AUR62002697-RA	pacid=36301617 transcript=AUR62002697-RA locus=AUR62002697 ID=AUR62002697-RA.v1.0 annot-version=v1.0	3	1	17	41.05	1.118	0.16	0.200922	0.612973	28.37	30.19	15.34	3	3	1	1	1	1	1	1
AUR62002705-RA	pacid=36301947 transcript=AUR62002705-RA locus=AUR62002705 ID=AUR62002705-RA.v1.0 annot-version=v1.0	3	3	9	17.69	0.744	-0.43	0.843785	0.967182	16.85	9.55	14.07	3	3	2	2	2	3	3	3
AUR62002738-RA	pacid=36302270 transcript=AUR62002738-RA locus=AUR62002738 ID=AUR62002738-RA.v1.0 annot-version=v1.0	6	3	18	40.08	0.559	-0.84	0.171049	0.566988	18.85	9.64	8.61	3	3	3	3	3	3	3	3
AUR62002760-RA	pacid=36301748 transcript=AUR62002760-RA locus=AUR62002760 ID=AUR62002760-RA.v1.0 annot-version=v1.0	23	22	272	516.36	0.915	-0.13	0.587373	0.918773	24.49	11.84	7.13	3	3	27	27	27	27	27	26
AUR62002761-RA	pacid=36302028 transcript=AUR62002761-RA locus=AUR62002761 ID=AUR62002761-RA.v1.0 annot-version=v1.0	1	1	1	2.09	0.915	-0.13	0.709488	0.962145	16.04	15.86	12.54	3	3	1	1	1	1	1	1
AUR62002803-RA	pacid=36301882 transcript=AUR62002803-RA locus=AUR62002803 ID=AUR62002803-RA.v1.0 annot-version=v1.0	3	3	7	8.83	0.465	-1.11	0.03677	0.177626	31.51	10.66	10.99	3	3	2	2	2	3	3	3
AUR62002806-RA	pacid=36301942 transcript=AUR62002806-RA locus=AUR62002806 ID=AUR62002806-RA.v1.0 annot-version=v1.0	1	1	2	3.7	0.747	-0.42	0.858631	0.969502	9.22	30	4.56	3	2	1	1	1	1		1
AUR62002851-RA	pacid=36302072 transcript=AUR62002851-RA locus=AUR62002851 ID=AUR62002851-RA.v1.0 annot-version=v1.0	3	1	5	7.88	0.75	-0.41	0.913022	0.98644	74.72	57.92	34.46	3	3	1	1	1	1	1	1
AUR62002860-RA	pacid=36302022 transcript=AUR62002860-RA locus=AUR62002860 ID=AUR62002860-RA.v1.0 annot-version=v1.0	3	3	7	16.51	0.759	-0.4	0.884165	0.978292	31.79	11.13	30.82	3	3	2	1	2	2	2	2
AUR62002868-RA	pacid=36302213 transcript=AUR62002868-RA locus=AUR62002868 ID=AUR62002868-RA.v1.0 annot-version=v1.0	1	1	2	4.21	0.726	-0.46	0.817817	0.962145	19.31	12.62	16.62	3	3	1	1	1	1	1	1
AUR62002880-RA	pacid=36302120 transcript=AUR62002880-RA locus=AUR62002880 ID=AUR62002880-RA.v1.0 annot-version=v1.0	12	2	62	131.69	0.956	-0.06	0.384824	0.820354	12.75	19.5	3.76	3	3	2	2	2	2	2	2
AUR62002885-RA	pacid=36301950 transcript=AUR62002885-RA locus=AUR62002885 ID=AUR62002885-RA.v1.0 annot-version=v1.0	9	3	37	73.16	0.667	-0.59	0.510909	0.884289	15.22	14.2	23.64	3	3	3	3	3	2	2	1
AUR62002900-RA	pacid=36301688 transcript=AUR62002900-RA locus=AUR62002900 ID=AUR62002900-RA.v1.0 annot-version=v1.0	9	2	51	99.24	0.456	-1.13	0.0286447	0.145354	24.14	17.36	15.23	3	3	2	2	2	2	2	2
AUR62002952-RA	pacid=36302266 transcript=AUR62002952-RA locus=AUR62002952 ID=AUR62002952-RA.v1.0 annot-version=v1.0	1	1	3	6.28	0.811	-0.3	0.858675	0.969502	19.05	24.76	8.18	3	3	1	1	1	1	1	1
AUR62002962-RA	pacid=36301780 transcript=AUR62002962-RA locus=AUR62002962 ID=AUR62002962-RA.v1.0 annot-version=v1.0	2	2	3	1.69	0.628	-0.67	0.496945	0.879344	41.86	43.69	20.67	3	3	2	2	1	2	2	2
AUR62003022-RA	pacid=36301841 transcript=AUR62003022-RA locus=AUR62003022 ID=AUR62003022-RA.v1.0 annot-version=v1.0	17	2	85	171.39	0.83	-0.27	0.784296	0.962145	5.19	9.4	18.93	3	3	1	1	1	2	2	2
AUR62003097-RA	pacid=36301981 transcript=AUR62003097-RA locus=AUR62003097 ID=AUR62003097-RA.v1.0 annot-version=v1.0	1	1	1	1.91	1.24	0.31	0.158732	0.539929	29.35	26.09	31.14	2	3	1	1		1	1	1
AUR62003113-RA	pacid=36301715 transcript=AUR62003113-RA locus=AUR62003113 ID=AUR62003113-RA.v1.0 annot-version=v1.0	3	1	49	75.02	0.554	-0.85	0.13302	0.476174	13.05	4.92	13.1	3	3	1	1	1	1	1	1
AUR62003120-RA	pacid=36301621 transcript=AUR62003120-RA locus=AUR62003120 ID=AUR62003120-RA.v1.0 annot-version=v1.0	8	2	34	54.05	1.081	0.11	0.164406	0.554544	39.98	11.06	14.87	3	3	2	2	2	2	2	2
AUR62003131-RA	pacid=36301586 transcript=AUR62003131-RA locus=AUR62003131 ID=AUR62003131-RA.v1.0 annot-version=v1.0	4	3	12	30.16	0.774	-0.37	0.988203	0.997726	25.21	17.5	23.98	3	3	2	2	2	2	3	2
AUR62003133-RA	pacid=36301700 transcript=AUR62003133-RA locus=AUR62003133 ID=AUR62003133-RA.v1.0 annot-version=v1.0	3	3	9	14.27	0.673	-0.57	0.553053	0.906074	40.06	49.31	10.71	3	3	3	1	3	3	3	3
AUR62003139-RA	pacid=36302131 transcript=AUR62003139-RA locus=AUR62003139 ID=AUR62003139-RA.v1.0 annot-version=v1.0	11	1	101	233.33	0.676	-0.57	0.568611	0.912423	12.37	3.28	20.93	3	3	1	1	1	1	1	1
AUR62003163-RA	pacid=36301705 transcript=AUR62003163-RA locus=AUR62003163 ID=AUR62003163-RA.v1.0 annot-version=v1.0	3	3	7	10.07	0.829	-0.27	0.814593	0.962145	22.24	58.68	10.91	3	3	2	2	2	3	3	3
AUR62003181-RA	pacid=36301546 transcript=AUR62003181-RA locus=AUR62003181 ID=AUR62003181-RA.v1.0 annot-version=v1.0	1	1	4	8.62	100	6.64	1e-17	9.9358e-17			7.65		2				1	1
AUR62003182-RA	pacid=36301874 transcript=AUR62003182-RA locus=AUR62003182 ID=AUR62003182-RA.v1.0 annot-version=v1.0	17	17	172	335.08	0.959	-0.06	0.455396	0.874215	21.15	5.22	2.45	3	3	15	14	15	15	16	16
AUR62003185-RA	pacid=36301671 transcript=AUR62003185-RA locus=AUR62003185 ID=AUR62003185-RA.v1.0 annot-version=v1.0	4	4	17	33.93	0.989	-0.02	0.339414	0.779568	18.08	19.88	2.13	3	3	4	2	4	4	4	4
AUR62003200-RA	pacid=36301696 transcript=AUR62003200-RA locus=AUR62003200 ID=AUR62003200-RA.v1.0 annot-version=v1.0	2	2	4	6.54	0.467	-1.1	0.0931916	0.370556	25.07	25.94	18.69	3	3	2	2	2	1	1	1
AUR62003219-RA	pacid=36302207 transcript=AUR62003219-RA locus=AUR62003219 ID=AUR62003219-RA.v1.0 annot-version=v1.0	2	2	7	13.2	1.05	0.07	0.201617	0.613526	23.26	51.64	7.42	3	3	2	1	2	2	2	2
AUR62003220-RA	pacid=36301673 transcript=AUR62003220-RA locus=AUR62003220 ID=AUR62003220-RA.v1.0 annot-version=v1.0	1	1	3	7.13	4.183	2.06	2.65676e-12	2.51549e-11	27	25.67	1.43	2	3	1		1	1	1	1
AUR62003232-RA	pacid=36301627 transcript=AUR62003232-RA locus=AUR62003232 ID=AUR62003232-RA.v1.0 annot-version=v1.0	3	3	5	6.3	0.588	-0.77	0.28416	0.727132	17.43	26.55	1.18	3	2	2	1	2		1	1
AUR62003256-RA	pacid=36301783 transcript=AUR62003256-RA locus=AUR62003256 ID=AUR62003256-RA.v1.0 annot-version=v1.0	8	3	54	112.56	0.578	-0.79	0.21756	0.644529	7.71	4.44	2.42	3	3	2	2	2	2	2	2
AUR62003286-RA	pacid=36302183 transcript=AUR62003286-RA locus=AUR62003286 ID=AUR62003286-RA.v1.0 annot-version=v1.0	8	1	54	115.22	0.616	-0.7	0.352087	0.797297	24	10.82	15.32	3	3	1	1	1	1	1	1
AUR62003308-RA	pacid=36301636 transcript=AUR62003308-RA locus=AUR62003308 ID=AUR62003308-RA.v1.0 annot-version=v1.0	5	5	25	45.82	0.709	-0.5	0.63195	0.940762	34.58	10.54	8.89	3	3	6	6	6	5	5	6
AUR62003342-RA	pacid=36302254 transcript=AUR62003342-RA locus=AUR62003342 ID=AUR62003342-RA.v1.0 annot-version=v1.0	1	1	2	2.22	18.208	4.19	1e-17	9.9358e-17	132.67	147.31	42.1	3	3	1	1	1	1	1	1
AUR62003343-RA	pacid=36301529 transcript=AUR62003343-RA locus=AUR62003343 ID=AUR62003343-RA.v1.0 annot-version=v1.0	8	1	26	58.86	100	6.64	1e-17	9.9358e-17			28.24		3				1	1	1
AUR62003352-RA	pacid=36301605 transcript=AUR62003352-RA locus=AUR62003352 ID=AUR62003352-RA.v1.0 annot-version=v1.0	6	3	17	30	1.133	0.18	0.114124	0.430804	27.18	2.31	27.4	3	3	3	3	3	3	3	3
AUR62003403-RA	pacid=36292380 transcript=AUR62003403-RA locus=AUR62003403 ID=AUR62003403-RA.v1.0 annot-version=v1.0	26	7	184	415.5	0.943	-0.08	0.499552	0.879344	12.96	7.76	5.97	3	3	6	6	6	8	8	8
AUR62003405-RA	pacid=36292847 transcript=AUR62003405-RA locus=AUR62003405 ID=AUR62003405-RA.v1.0 annot-version=v1.0	5	5	16	39.02	0.83	-0.27	0.903119	0.984219	17	13.17	2.08	3	3	3	3	3	3	3	3
AUR62003413-RA	pacid=36292989 transcript=AUR62003413-RA locus=AUR62003413 ID=AUR62003413-RA.v1.0 annot-version=v1.0	2	2	9	19.04	1.576	0.66	0.00404661	0.0251289	22.44	10.06	20.34	3	3	2	2	2	2	2	2
AUR62003418-RA	pacid=36292372 transcript=AUR62003418-RA locus=AUR62003418 ID=AUR62003418-RA.v1.0 annot-version=v1.0	8	1	23	45.94	0.507	-0.98	0.15195	0.522159	12.4	23.83	6.22	3	2	1	1	1	1		1
AUR62003443-RA	pacid=36292887 transcript=AUR62003443-RA locus=AUR62003443 ID=AUR62003443-RA.v1.0 annot-version=v1.0	4	4	8	13.41	0.803	-0.32	0.873519	0.975587	29.33	20.62	22.31	3	3	4	4	4	3	3	2
AUR62003471-RA	pacid=36292969 transcript=AUR62003471-RA locus=AUR62003471 ID=AUR62003471-RA.v1.0 annot-version=v1.0	3	1	14	18.61	0.709	-0.5	0.712161	0.962145	11	1.81	15.85	3	3	1	1	1	1	1	1
AUR62003480-RA	pacid=36292660 transcript=AUR62003480-RA locus=AUR62003480 ID=AUR62003480-RA.v1.0 annot-version=v1.0	3	3	5	6.43	0.859	-0.22	0.670882	0.95321	18.43	29.79	10.09	3	3	2	3	3	2	2	2
AUR62003515-RA	pacid=36292935 transcript=AUR62003515-RA locus=AUR62003515 ID=AUR62003515-RA.v1.0 annot-version=v1.0	2	1	3	7.27	0.757	-0.4	0.924374	0.986597	75.95	58.66	22.54	3	3	1	1	1	1	1	1
AUR62003522-RA	pacid=36293007 transcript=AUR62003522-RA locus=AUR62003522 ID=AUR62003522-RA.v1.0 annot-version=v1.0	1	1	1	1.63	100	6.64	1e-17	9.9358e-17			47.24		3				1	1	1
AUR62003531-RA	pacid=36293021 transcript=AUR62003531-RA locus=AUR62003531 ID=AUR62003531-RA.v1.0 annot-version=v1.0	5	1	24	45.49	0.65	-0.62	0.465993	0.877521	31.56	81.02	11.47	3	3	1	1	1	1	1	1
AUR62003536-RA	pacid=36292629 transcript=AUR62003536-RA locus=AUR62003536 ID=AUR62003536-RA.v1.0 annot-version=v1.0	1	1	2	4.47	0.849	-0.24	0.748212	0.962145	21.7	29.49	25.73	3	3	1	1	1	1	1	1
AUR62003551-RA	pacid=36292364 transcript=AUR62003551-RA locus=AUR62003551 ID=AUR62003551-RA.v1.0 annot-version=v1.0	2	2	5	10.57	0.632	-0.66	0.403659	0.837867	19.43	1.33	17.51	3	3	2	2	2	2	2	2
AUR62003554-RA	pacid=36292996 transcript=AUR62003554-RA locus=AUR62003554 ID=AUR62003554-RA.v1.0 annot-version=v1.0	2	2	2	2.01	0.703	-0.51	0.727002	0.962145	6.13	7.41	5.95	3	3	1	1	1	1	1	1
AUR62003581-RA	pacid=36292717 transcript=AUR62003581-RA locus=AUR62003581 ID=AUR62003581-RA.v1.0 annot-version=v1.0	5	5	12	17.57	1.227	0.29	0.0506407	0.231829	34.1	69.65	20.37	3	3	4	2	4	4	4	3
AUR62003635-RA	pacid=36292433 transcript=AUR62003635-RA locus=AUR62003635 ID=AUR62003635-RA.v1.0 annot-version=v1.0	1	1	1	2.22	0.861	-0.22	0.677679	0.95321	27.43	12.63	19.29	3	3	1	1	1	1	1	1
AUR62003639-RA	pacid=36292722 transcript=AUR62003639-RA locus=AUR62003639 ID=AUR62003639-RA.v1.0 annot-version=v1.0	14	2	76	168.16	1.079	0.11	0.181419	0.583233	73.01	19.33	22.75	3	3	2	1	2	2	2	2
AUR62003728-RA	pacid=36292893 transcript=AUR62003728-RA locus=AUR62003728 ID=AUR62003728-RA.v1.0 annot-version=v1.0	2	2	7	7.86	0.874	-0.19	0.681302	0.954756	12.36	8.44	33.74	3	3	2	2	2	1	2	2
AUR62003753-RA	pacid=36292500 transcript=AUR62003753-RA locus=AUR62003753 ID=AUR62003753-RA.v1.0 annot-version=v1.0	8	1	26	53.29	0.976	-0.03	0.372057	0.815445	22.58	25.31	24.88	2	2	1		1		1	1
AUR62003767-RA	pacid=36292897 transcript=AUR62003767-RA locus=AUR62003767 ID=AUR62003767-RA.v1.0 annot-version=v1.0	3	3	13	22.1	0.735	-0.45	0.800834	0.962145	25.58	11.44	14.32	3	3	2	2	2	2	1	2
AUR62003780-RA	pacid=36292865 transcript=AUR62003780-RA locus=AUR62003780 ID=AUR62003780-RA.v1.0 annot-version=v1.0	5	5	22	54.13	0.93	-0.1	0.539429	0.900316	17.27	6.39	2.59	3	3	5	5	5	5	5	5
AUR62003783-RA	pacid=36292720 transcript=AUR62003783-RA locus=AUR62003783 ID=AUR62003783-RA.v1.0 annot-version=v1.0	2	2	10	10.78	0.82	-0.29	0.830918	0.962145	52.53	40.48	15	3	3	2	1	2	2	2	2
AUR62003790-RA	pacid=36292810 transcript=AUR62003790-RA locus=AUR62003790 ID=AUR62003790-RA.v1.0 annot-version=v1.0	16	3	120	242.44	0.954	-0.07	0.467109	0.877521	89.61	13.04	12.45	3	3	3	3	3	3	3	3
AUR62003886-RA	pacid=36292801 transcript=AUR62003886-RA locus=AUR62003886 ID=AUR62003886-RA.v1.0 annot-version=v1.0	4	4	22	50.94	0.743	-0.43	0.741986	0.962145	30.81	17.86	8.54	3	3	4	4	4	4	4	4
AUR62003917-RA	pacid=36292723 transcript=AUR62003917-RA locus=AUR62003917 ID=AUR62003917-RA.v1.0 annot-version=v1.0	4	4	15	30.64	0.552	-0.86	0.143559	0.501895	37.52	38.82	4.86	3	3	2	4	4	2	2	2
AUR62003926-RA	pacid=36292920 transcript=AUR62003926-RA locus=AUR62003926 ID=AUR62003926-RA.v1.0 annot-version=v1.0	4	3	17	28.9	1.068	0.1	0.212659	0.636239	20.46	12.29	8.79	3	3	3	3	3	2	3	3
AUR62003937-RA	pacid=36292338 transcript=AUR62003937-RA locus=AUR62003937 ID=AUR62003937-RA.v1.0 annot-version=v1.0	2	2	2	4.33	1.037	0.05	0.29459	0.732701	19.02	7.34	18.32	3	2	1	1	1		1	1
AUR62003981-RA	pacid=36292671 transcript=AUR62003981-RA locus=AUR62003981 ID=AUR62003981-RA.v1.0 annot-version=v1.0	1	1	1	2.42	0.527	-0.92	0.17599	0.575684	20.87	22.92	10.74	3	2	1	1	1	1	1
AUR62003990-RA	pacid=36292818 transcript=AUR62003990-RA locus=AUR62003990 ID=AUR62003990-RA.v1.0 annot-version=v1.0	3	3	4	7.78	0.498	-1.01	0.074832	0.314654	40.13	24.02	37.65	3	2	2	3	3	1	1
AUR62004001-RA	pacid=36292898 transcript=AUR62004001-RA locus=AUR62004001 ID=AUR62004001-RA.v1.0 annot-version=v1.0	7	7	26	62.53	0.644	-0.64	0.340866	0.782103	37.96	26.89	13.53	3	3	5	6	6	6	6	6
AUR62004002-RA	pacid=36292455 transcript=AUR62004002-RA locus=AUR62004002 ID=AUR62004002-RA.v1.0 annot-version=v1.0	5	3	19	43.1	0.802	-0.32	0.994414	0.997885	42.2	36.8	20.01	3	3	3	3	3	3	3	3
AUR62004044-RA	pacid=36292931 transcript=AUR62004044-RA locus=AUR62004044 ID=AUR62004044-RA.v1.0 annot-version=v1.0	9	2	32	69.85	1.117	0.16	0.194666	0.604819	13.9	7.69	23.21	3	3	1	1	1	2	2	2
AUR62004047-RA	pacid=36292477 transcript=AUR62004047-RA locus=AUR62004047 ID=AUR62004047-RA.v1.0 annot-version=v1.0	2	2	7	20.42	0.955	-0.07	0.426215	0.854194	7.48	8.3	3.52	3	3	1	1	1	1	1	1
AUR62004078-RA	pacid=36292556 transcript=AUR62004078-RA locus=AUR62004078 ID=AUR62004078-RA.v1.0 annot-version=v1.0	4	3	20	43.32	1.113	0.15	0.126573	0.460097	28.38	9.82	13.62	3	3	3	3	3	3	3	3
AUR62004079-RA	pacid=36292408 transcript=AUR62004079-RA locus=AUR62004079 ID=AUR62004079-RA.v1.0 annot-version=v1.0	8	8	33	62.68	0.833	-0.26	0.893322	0.980681	24.43	6.39	8.07	3	3	8	8	8	8	8	7
AUR62004091-RA	pacid=36292410 transcript=AUR62004091-RA locus=AUR62004091 ID=AUR62004091-RA.v1.0 annot-version=v1.0	2	2	3	2.59	0.919	-0.12	0.741705	0.962145	38.59	36.49	19.12	3	3	1	1	1	1	1	1
AUR62004102-RA	pacid=36292909 transcript=AUR62004102-RA locus=AUR62004102 ID=AUR62004102-RA.v1.0 annot-version=v1.0	13	13	174	304.67	0.869	-0.2	0.750138	0.962145	54.09	9.65	3.5	3	3	14	14	14	14	15	14
AUR62004126-RA	pacid=36319231 transcript=AUR62004126-RA locus=AUR62004126 ID=AUR62004126-RA.v1.0 annot-version=v1.0	1	1	3	6.36	100	6.64	1e-17	9.9358e-17			36.33		2					1	1
AUR62004139-RA	pacid=36319078 transcript=AUR62004139-RA locus=AUR62004139 ID=AUR62004139-RA.v1.0 annot-version=v1.0	1	1	5	11.14	0.947	-0.08	0.468075	0.877521	17.07	17.43	8.98	2	3	1		1	1	1	1
AUR62004166-RA	pacid=36319295 transcript=AUR62004166-RA locus=AUR62004166 ID=AUR62004166-RA.v1.0 annot-version=v1.0	3	3	5	5.57	0.01	-6.64	1e-17	9.9358e-17		63.19	20.77	3	3	1	2	2	1	1	1
AUR62004178-RA	pacid=36319333 transcript=AUR62004178-RA locus=AUR62004178 ID=AUR62004178-RA.v1.0 annot-version=v1.0	1	1	3	8.65	100	6.64	1e-17	9.9358e-17			25.14		3				1	1	1
AUR62004181-RA	pacid=36319126 transcript=AUR62004181-RA locus=AUR62004181 ID=AUR62004181-RA.v1.0 annot-version=v1.0	9	3	27	45.8	0.512	-0.97	0.0879543	0.355707	32.65	41.98	8.69	3	3	3	3	2	3	3	3
AUR62004190-RA	pacid=36319044 transcript=AUR62004190-RA locus=AUR62004190 ID=AUR62004190-RA.v1.0 annot-version=v1.0	8	2	25	37.74	0.867	-0.21	0.663534	0.950622	20.42	10.28	7.23	3	3	2	2	2	2	2	2
AUR62004194-RA	pacid=36319336 transcript=AUR62004194-RA locus=AUR62004194 ID=AUR62004194-RA.v1.0 annot-version=v1.0	15	2	62	107.92	0.76	-0.4	0.815989	0.962145	7.24	4.57	2.9	3	3	2	2	2	2	2	2
AUR62004202-RA	pacid=36318876 transcript=AUR62004202-RA locus=AUR62004202 ID=AUR62004202-RA.v1.0 annot-version=v1.0	5	5	53	110.63	0.676	-0.57	0.438771	0.860856	32.08	21.24	14.11	3	3	7	6	7	7	7	7
AUR62004218-RA	pacid=36318983 transcript=AUR62004218-RA locus=AUR62004218 ID=AUR62004218-RA.v1.0 annot-version=v1.0	6	6	37	64.29	0.812	-0.3	0.97932	0.997268	32.38	16.84	9.17	3	3	7	7	6	7	7	7
AUR62004226-RA	pacid=36319224 transcript=AUR62004226-RA locus=AUR62004226 ID=AUR62004226-RA.v1.0 annot-version=v1.0	3	3	9	9.48	0.938	-0.09	0.426209	0.854194	24.9	11.15	3.69	3	3	3	3	3	3	3	3
AUR62004231-RA	pacid=36319109 transcript=AUR62004231-RA locus=AUR62004231 ID=AUR62004231-RA.v1.0 annot-version=v1.0	1	1	2	5.49	0.682	-0.55	0.656342	0.950622	11.65	12.06	3.36	3	3	1	1	1	1	1	1
AUR62004234-RA	pacid=36318931 transcript=AUR62004234-RA locus=AUR62004234 ID=AUR62004234-RA.v1.0 annot-version=v1.0	6	3	33	75.37	0.72	-0.47	0.705256	0.962145	24.8	9.23	19.43	3	3	2	2	2	2	2	2
AUR62004239-RA	pacid=36318961 transcript=AUR62004239-RA locus=AUR62004239 ID=AUR62004239-RA.v1.0 annot-version=v1.0	3	2	20	56.81	1.001	0	0.294896	0.732701	34.23	70.17	17.6	3	3	2	1	2	1	1	1
AUR62004241-RA	pacid=36319339 transcript=AUR62004241-RA locus=AUR62004241 ID=AUR62004241-RA.v1.0 annot-version=v1.0	11	2	40	79.4	0.795	-0.33	0.917882	0.986597	21.73	1.74	10.02	3	3	2	2	2	2	2	2
AUR62004266-RA	pacid=36318912 transcript=AUR62004266-RA locus=AUR62004266 ID=AUR62004266-RA.v1.0 annot-version=v1.0	2	1	7	16.85	0.78	-0.36	0.997345	0.999315	19.8	3.91	19.48	2	3	1		1	1	1	1
AUR62004282-RA	pacid=36319218 transcript=AUR62004282-RA locus=AUR62004282 ID=AUR62004282-RA.v1.0 annot-version=v1.0	2	2	2	3.62	0.497	-1.01	0.169318	0.564956	38.4	41.59	32.62	3	2	1	1	1	1	1
AUR62004284-RA	pacid=36319211 transcript=AUR62004284-RA locus=AUR62004284 ID=AUR62004284-RA.v1.0 annot-version=v1.0	10	10	37	57.43	0.614	-0.7	0.248978	0.682485	24.88	8.26	5.73	3	3	9	9	9	9	9	9
AUR62004300-RA	pacid=36319103 transcript=AUR62004300-RA locus=AUR62004300 ID=AUR62004300-RA.v1.0 annot-version=v1.0	1	1	3	6.46	0.714	-0.49	0.793922	0.962145	25.99	25.59	6.82	2	2		1	1	1		1
AUR62004318-RA	pacid=36319176 transcript=AUR62004318-RA locus=AUR62004318 ID=AUR62004318-RA.v1.0 annot-version=v1.0	5	5	28	58.73	0.748	-0.42	0.797484	0.962145	29.27	12.22	13.82	3	3	5	5	5	5	5	5
AUR62004322-RA	pacid=36318986 transcript=AUR62004322-RA locus=AUR62004322 ID=AUR62004322-RA.v1.0 annot-version=v1.0	2	1	8	18.19	0.48	-1.06	0.0681283	0.292581	23.54	21.25	15.36	3	2	1	1	1	1	1
AUR62004328-RA	pacid=36319148 transcript=AUR62004328-RA locus=AUR62004328 ID=AUR62004328-RA.v1.0 annot-version=v1.0	5	1	17	31.45	1.758	0.81	0.0193712	0.105195	72.82	68.75	37.63	2	3	1		1	1	1	1
AUR62004402-RA	pacid=36318944 transcript=AUR62004402-RA locus=AUR62004402 ID=AUR62004402-RA.v1.0 annot-version=v1.0	3	3	10	21.89	0.938	-0.09	0.435203	0.859953	23.12	7.4	16.92	3	3	3	3	3	3	3	3
AUR62004413-RA	pacid=36318982 transcript=AUR62004413-RA locus=AUR62004413 ID=AUR62004413-RA.v1.0 annot-version=v1.0	1	1	4	5.24	1.021	0.03	0.333637	0.773024	3.85	1.82	5.07	3	3	1	1	1	1	1	1
AUR62004417-RA	pacid=36319108 transcript=AUR62004417-RA locus=AUR62004417 ID=AUR62004417-RA.v1.0 annot-version=v1.0	2	1	6	12.34	1.091	0.13	0.146307	0.50919	24.29	14.56	19.09	3	3	1	1	1	1	1	1
AUR62004437-RA	pacid=36319253 transcript=AUR62004437-RA locus=AUR62004437 ID=AUR62004437-RA.v1.0 annot-version=v1.0	2	2	5	5.34	0.697	-0.52	0.66059	0.950622	26.85	16.06	10.68	3	3	2	2	2	2	2	2
AUR62004467-RA	pacid=36319438 transcript=AUR62004467-RA locus=AUR62004467 ID=AUR62004467-RA.v1.0 annot-version=v1.0	7	6	42	74.66	0.772	-0.37	0.844121	0.967182	36.16	2.92	9.61	3	3	5	5	5	4	6	6
AUR62004512-RA	pacid=36319134 transcript=AUR62004512-RA locus=AUR62004512 ID=AUR62004512-RA.v1.0 annot-version=v1.0	1	1	1	1.95	0.962	-0.06	0.419955	0.850906	19.92	15.97	5.92	3	3	1	1	1	1	1	1
AUR62004536-RA	pacid=36319302 transcript=AUR62004536-RA locus=AUR62004536 ID=AUR62004536-RA.v1.0 annot-version=v1.0	3	3	11	16.07	0.634	-0.66	0.410617	0.844459	37.81	27.69	19.55	3	3	2	2	2	2	2	2
AUR62004559-RA	pacid=36319372 transcript=AUR62004559-RA locus=AUR62004559 ID=AUR62004559-RA.v1.0 annot-version=v1.0	2	2	21	24.85	0.804	-0.32	0.88163	0.977481	26.51	11.94	27.72	3	3	2	2	2	2	2	2
AUR62004581-RA	pacid=36319415 transcript=AUR62004581-RA locus=AUR62004581 ID=AUR62004581-RA.v1.0 annot-version=v1.0	22	16	228	491.52	0.833	-0.26	0.892152	0.980076	37.64	17.71	12.57	3	3	18	17	18	19	18	19
AUR62004590-RA	pacid=36319294 transcript=AUR62004590-RA locus=AUR62004590 ID=AUR62004590-RA.v1.0 annot-version=v1.0	2	2	2	2.42	1.381	0.47	0.0466191	0.216992	73.14	42.58	12.02	3	3	2	1	2	1	1	1
AUR62004601-RA	pacid=36319091 transcript=AUR62004601-RA locus=AUR62004601 ID=AUR62004601-RA.v1.0 annot-version=v1.0	1	1	3	6.31	0.627	-0.67	0.358763	0.806229	16.48	6.46	18.36	3	3	1	1	1	1	1	1
AUR62004602-RA	pacid=36319060 transcript=AUR62004602-RA locus=AUR62004602 ID=AUR62004602-RA.v1.0 annot-version=v1.0	8	8	25	52.06	0.712	-0.49	0.584454	0.917154	21.13	8.18	10.06	3	3	8	8	8	8	7	6
AUR62004641-RA	pacid=36319205 transcript=AUR62004641-RA locus=AUR62004641 ID=AUR62004641-RA.v1.0 annot-version=v1.0	5	5	36	56.08	0.918	-0.12	0.576122	0.915606	25.64	5.3	11.12	3	3	6	6	6	6	6	6
AUR62004658-RA	pacid=36319079 transcript=AUR62004658-RA locus=AUR62004658 ID=AUR62004658-RA.v1.0 annot-version=v1.0	6	1	22	40.25	4.096	2.03	1.82272e-06	1.52487e-05	121.94	132.12	3.67	3	2	1	1	1	1	1
AUR62004682-RA	pacid=36319073 transcript=AUR62004682-RA locus=AUR62004682 ID=AUR62004682-RA.v1.0 annot-version=v1.0	5	5	10	17.53	0.739	-0.44	0.797598	0.962145	21.61	44.21	20.99	3	3	3	4	4	4	5	4
AUR62004683-RA	pacid=36319158 transcript=AUR62004683-RA locus=AUR62004683 ID=AUR62004683-RA.v1.0 annot-version=v1.0	4	1	16	30.15	1.248	0.32	0.0552222	0.247731	24.8	12.91	21.93	3	3	1	1	1	1	1	1
AUR62004702-RA	pacid=36319443 transcript=AUR62004702-RA locus=AUR62004702 ID=AUR62004702-RA.v1.0 annot-version=v1.0	3	3	6	14.03	1.67	0.74	0.00312479	0.0197707	38.5	22.04	21.18	3	3	2	1	2	2	2	2
AUR62004713-RA	pacid=36318965 transcript=AUR62004713-RA locus=AUR62004713 ID=AUR62004713-RA.v1.0 annot-version=v1.0	2	2	10	11.69	0.824	-0.28	0.800597	0.962145	31.38	16.17	11.28	3	3	2	2	2	2	2	2
AUR62004717-RA	pacid=36319276 transcript=AUR62004717-RA locus=AUR62004717 ID=AUR62004717-RA.v1.0 annot-version=v1.0	4	4	6	9.58	8.309	3.05	1e-17	9.9358e-17	56.01	11.13	42.53	3	2	3	2	3	1		1
AUR62004752-RA	pacid=36287964 transcript=AUR62004752-RA locus=AUR62004752 ID=AUR62004752-RA.v1.0 annot-version=v1.0	5	1	32	61.89	0.835	-0.26	0.811376	0.962145	14.95	7.13	15.59	3	3	1	1	1	1	1	1
AUR62004753-RA	pacid=36287890 transcript=AUR62004753-RA locus=AUR62004753 ID=AUR62004753-RA.v1.0 annot-version=v1.0	7	7	21	30.09	0.564	-0.83	0.123841	0.455319	36.56	20.15	14.95	3	3	6	6	6	5	5	5
AUR62004771-RA	pacid=36288051 transcript=AUR62004771-RA locus=AUR62004771 ID=AUR62004771-RA.v1.0 annot-version=v1.0	10	10	31	51.5	0.788	-0.34	0.917587	0.986597	26.49	9.7	10.77	3	3	9	9	9	7	8	7
AUR62004774-RA	pacid=36288380 transcript=AUR62004774-RA locus=AUR62004774 ID=AUR62004774-RA.v1.0 annot-version=v1.0	20	1	148	336.59	0.842	-0.25	0.853744	0.969502	5.93	4.37	4.99	3	3	1	1	1	1	1	1
AUR62004809-RA	pacid=36288063 transcript=AUR62004809-RA locus=AUR62004809 ID=AUR62004809-RA.v1.0 annot-version=v1.0	5	5	15	28.26	0.739	-0.44	0.699677	0.962145	21.76	15.26	11.99	3	3	4	3	4	4	4	4
AUR62004814-RA	pacid=36287922 transcript=AUR62004814-RA locus=AUR62004814 ID=AUR62004814-RA.v1.0 annot-version=v1.0	1	1	6	11.16	0.672	-0.57	0.560099	0.907991	13.1	12.6	6.63	3	3	1	1	1	1	1	1
AUR62004847-RA	pacid=36288232 transcript=AUR62004847-RA locus=AUR62004847 ID=AUR62004847-RA.v1.0 annot-version=v1.0	4	1	9	8.25	0.517	-0.95	0.154744	0.5304	30.65	14.35	21.57	3	3	1	1	1	1	1	1
AUR62004873-RA	pacid=36288139 transcript=AUR62004873-RA locus=AUR62004873 ID=AUR62004873-RA.v1.0 annot-version=v1.0	5	4	34	51.21	0.656	-0.61	0.383335	0.819911	28.58	8.72	10.91	3	3	5	4	5	5	5	5
AUR62004893-RA	pacid=36287888 transcript=AUR62004893-RA locus=AUR62004893 ID=AUR62004893-RA.v1.0 annot-version=v1.0	13	13	79	190.16	0.837	-0.26	0.876308	0.976297	18.78	7.55	4.01	3	3	13	13	13	13	13	13
AUR62004905-RA	pacid=36287951 transcript=AUR62004905-RA locus=AUR62004905 ID=AUR62004905-RA.v1.0 annot-version=v1.0	1	1	1	1.81	100	6.64	1e-17	9.9358e-17			15.91		2				1		1
AUR62004926-RA	pacid=36288205 transcript=AUR62004926-RA locus=AUR62004926 ID=AUR62004926-RA.v1.0 annot-version=v1.0	4	4	8	7.83	0.966	-0.05	0.434961	0.859953	34.4	8.16	6.99	3	3	2	2	2	3	3	2
AUR62004927-RA	pacid=36288111 transcript=AUR62004927-RA locus=AUR62004927 ID=AUR62004927-RA.v1.0 annot-version=v1.0	4	4	14	31.69	0.868	-0.2	0.676347	0.95321	30.76	15.2	3.37	3	3	2	3	3	2	2	2
AUR62004928-RA	pacid=36288364 transcript=AUR62004928-RA locus=AUR62004928 ID=AUR62004928-RA.v1.0 annot-version=v1.0	5	5	13	20.47	0.686	-0.54	0.557814	0.907991	30.07	6.58	31.22	3	3	5	4	5	5	5	4
AUR62004932-RA	pacid=36288378 transcript=AUR62004932-RA locus=AUR62004932 ID=AUR62004932-RA.v1.0 annot-version=v1.0	1	1	4	10.45	0.883	-0.18	0.645007	0.949189	7.6	2.51	8.24	3	3	1	1	1	1	1	1
AUR62004958-RA	pacid=36287905 transcript=AUR62004958-RA locus=AUR62004958 ID=AUR62004958-RA.v1.0 annot-version=v1.0	4	1	29	33.76	9.145	3.19	7.31859e-13	6.97867e-12	51.81	29.36	49.34	3	2	1	1	1		1	1
AUR62004994-RA	pacid=36288449 transcript=AUR62004994-RA locus=AUR62004994 ID=AUR62004994-RA.v1.0 annot-version=v1.0	1	1	4	10.67	15.579	3.96	1e-17	9.9358e-17	156.07	114.52	27.76	2	3	1	1		1	1	1
AUR62005026-RA	pacid=36287977 transcript=AUR62005026-RA locus=AUR62005026 ID=AUR62005026-RA.v1.0 annot-version=v1.0	10	10	32	52.4	0.486	-1.04	0.0274598	0.139871	29.58	15.64	13.35	3	3	9	9	8	9	7	8
AUR62005030-RA	pacid=36288212 transcript=AUR62005030-RA locus=AUR62005030 ID=AUR62005030-RA.v1.0 annot-version=v1.0	9	2	47	101.09	0.898	-0.16	0.545045	0.902223	6.04	31.07	18.03	3	3	2	2	1	1	1	1
AUR62005080-RA	pacid=36288151 transcript=AUR62005080-RA locus=AUR62005080 ID=AUR62005080-RA.v1.0 annot-version=v1.0	1	1	3	7.26	0.722	-0.47	0.802395	0.962145	7.91	3.73	8.7	3	3	1	1	1	1	1	1
AUR62005133-RA	pacid=36288180 transcript=AUR62005133-RA locus=AUR62005133 ID=AUR62005133-RA.v1.0 annot-version=v1.0	20	5	177	413.72	0.611	-0.71	0.238883	0.670503	36.31	17.8	11.59	3	3	4	4	4	4	4	4
AUR62005134-RA	pacid=36288408 transcript=AUR62005134-RA locus=AUR62005134 ID=AUR62005134-RA.v1.0 annot-version=v1.0	21	8	222	482.16	0.649	-0.62	0.344482	0.787165	23.32	33.82	8.44	3	3	9	9	9	9	10	10
AUR62005166-RA	pacid=36288356 transcript=AUR62005166-RA locus=AUR62005166 ID=AUR62005166-RA.v1.0 annot-version=v1.0	3	2	14	29.44	0.624	-0.68	0.370546	0.81402	17.48	32.69	37.62	3	3	2	2	2	2	2	1
AUR62005210-RA	pacid=36287903 transcript=AUR62005210-RA locus=AUR62005210 ID=AUR62005210-RA.v1.0 annot-version=v1.0	18	3	101	214.34	0.731	-0.45	0.798928	0.962145	26.97	20.61	7.67	3	3	3	3	3	3	3	3
AUR62005211-RA	pacid=36288374 transcript=AUR62005211-RA locus=AUR62005211 ID=AUR62005211-RA.v1.0 annot-version=v1.0	7	2	49	81.9	0.767	-0.38	0.825352	0.962145	31.17	22.41	12.71	3	3	2	2	2	2	2	2
AUR62005222-RA	pacid=36287910 transcript=AUR62005222-RA locus=AUR62005222 ID=AUR62005222-RA.v1.0 annot-version=v1.0	4	4	12	15.26	0.701	-0.51	0.674175	0.95321	58.87	32	19.28	3	3	3	3	4	3	4	4
AUR62005242-RA	pacid=36288182 transcript=AUR62005242-RA locus=AUR62005242 ID=AUR62005242-RA.v1.0 annot-version=v1.0	3	2	5	8.21	0.551	-0.86	0.294893	0.732701	14.61	12.92	22.99	3	3	1	1	1	2	2	2
AUR62005272-RA	pacid=36288448 transcript=AUR62005272-RA locus=AUR62005272 ID=AUR62005272-RA.v1.0 annot-version=v1.0	8	2	41	66.39	0.427	-1.23	0.0069199	0.0410098	48.73	39.02	10.18	3	3	2	2	2	2	2	2
AUR62005286-RA	pacid=36288218 transcript=AUR62005286-RA locus=AUR62005286 ID=AUR62005286-RA.v1.0 annot-version=v1.0	2	2	2	4.79	0.788	-0.34	0.95184	0.994369	24.78	17.9	9.62	3	3	2	2	2	2	2	2
AUR62005289-RA	pacid=36288210 transcript=AUR62005289-RA locus=AUR62005289 ID=AUR62005289-RA.v1.0 annot-version=v1.0	2	2	3	7.09	0.428	-1.22	0.0242369	0.126007	22.8	16.3	14.8	3	3	2	2	2	1	1	1
AUR62005328-RA	pacid=36319910 transcript=AUR62005328-RA locus=AUR62005328 ID=AUR62005328-RA.v1.0 annot-version=v1.0	9	9	72	137.73	0.915	-0.13	0.588056	0.918773	27.28	17.57	6.58	3	3	9	9	9	9	9	9
AUR62005355-RA	pacid=36319928 transcript=AUR62005355-RA locus=AUR62005355 ID=AUR62005355-RA.v1.0 annot-version=v1.0	2	2	10	20.21	0.754	-0.41	0.854648	0.969502	15.38	11.33	12.79	3	3	2	2	2	2	2	2
AUR62005360-RA	pacid=36320081 transcript=AUR62005360-RA locus=AUR62005360 ID=AUR62005360-RA.v1.0 annot-version=v1.0	4	2	13	18.68	0.869	-0.2	0.667829	0.951273	50.92	12.91	15.74	3	3	2	2	2	2	2	2
AUR62005363-RA	pacid=36320144 transcript=AUR62005363-RA locus=AUR62005363 ID=AUR62005363-RA.v1.0 annot-version=v1.0	10	1	61	157.22	0.99	-0.01	0.324911	0.763692	5.57	4.57	0.17	3	2	1	1	1	1		1
AUR62005383-RA	pacid=36320080 transcript=AUR62005383-RA locus=AUR62005383 ID=AUR62005383-RA.v1.0 annot-version=v1.0	10	5	29	53.22	0.732	-0.45	0.805598	0.962145	22.23	6.31	7.63	3	3	4	4	4	4	4	4
AUR62005446-RA	pacid=36319730 transcript=AUR62005446-RA locus=AUR62005446 ID=AUR62005446-RA.v1.0 annot-version=v1.0	2	2	11	8.35	1.144	0.19	0.118882	0.444179	18.47	61.86	22.34	3	3	2	1	2	2	2	2
AUR62005447-RA	pacid=36319868 transcript=AUR62005447-RA locus=AUR62005447 ID=AUR62005447-RA.v1.0 annot-version=v1.0	2	1	7	13.88	0.999	0	0.473013	0.878844	22.64	3.04	18.23	3	3	1	1	1	1	1	1
AUR62005448-RA	pacid=36319787 transcript=AUR62005448-RA locus=AUR62005448 ID=AUR62005448-RA.v1.0 annot-version=v1.0	3	3	13	9.51	0.796	-0.33	0.91799	0.986597	14.45	9.83	8.43	3	3	3	3	3	3	2	3
AUR62005493-RA	pacid=36319788 transcript=AUR62005493-RA locus=AUR62005493 ID=AUR62005493-RA.v1.0 annot-version=v1.0	3	3	9	15.72	1.016	0.02	0.289838	0.731335	22.65	25.5	35.82	3	3	3	2	3	1	2	2
AUR62005498-RA	pacid=36320275 transcript=AUR62005498-RA locus=AUR62005498 ID=AUR62005498-RA.v1.0 annot-version=v1.0	2	2	4	1.82	0.885	-0.18	0.604968	0.928684	29.93	48.45	12.15	3	3	2	1	2	2	2	2
AUR62005500-RA	pacid=36320236 transcript=AUR62005500-RA locus=AUR62005500 ID=AUR62005500-RA.v1.0 annot-version=v1.0	3	3	10	20.41	0.937	-0.09	0.440029	0.862222	14.09	8.22	27.72	3	3	3	3	3	3	3	2
AUR62025183-RA	pacid=36316068 transcript=AUR62025183-RA locus=AUR62025183 ID=AUR62025183-RA.v1.0 annot-version=v1.0	12	1	96	128.31	0.01	-6.64	1e-17	9.9358e-17		25.82		3		1	1	1
AUR62005512-RA	pacid=36319896 transcript=AUR62005512-RA locus=AUR62005512 ID=AUR62005512-RA.v1.0 annot-version=v1.0	2	2	2	1.95	0.834	-0.26	0.851686	0.969501	16.6	9.22	13.93	3	3	1	1	1	1	1	1
AUR62005515-RA	pacid=36320119 transcript=AUR62005515-RA locus=AUR62005515 ID=AUR62005515-RA.v1.0 annot-version=v1.0	2	2	16	32.55	0.689	-0.54	0.517445	0.886894	22.39	8.94	12.61	3	3	2	2	2	2	2	2
AUR62005521-RA	pacid=36320283 transcript=AUR62005521-RA locus=AUR62005521 ID=AUR62005521-RA.v1.0 annot-version=v1.0	10	2	60	119.99	1.377	0.46	0.013571	0.0764927	30.9	32.57	13.54	3	3	2	2	3	3	2	2
AUR62005526-RA	pacid=36320173 transcript=AUR62005526-RA locus=AUR62005526 ID=AUR62005526-RA.v1.0 annot-version=v1.0	1	1	1	2.15	1.391	0.48	0.122333	0.452037	16.85	17.43	14.49	2	3	1		1	1	1	1
AUR62005529-RA	pacid=36320166 transcript=AUR62005529-RA locus=AUR62005529 ID=AUR62005529-RA.v1.0 annot-version=v1.0	15	15	52	82.85	0.697	-0.52	0.521292	0.88847	34.65	3.05	13.4	3	3	13	14	14	11	13	13
AUR62005636-RA	pacid=36320184 transcript=AUR62005636-RA locus=AUR62005636 ID=AUR62005636-RA.v1.0 annot-version=v1.0	1	1	6	11.87	2.802	1.49	1.24594e-05	9.83071e-05	43.85	34.63	45	3	3	1	1	1	1	1	1
AUR62005675-RA	pacid=36320255 transcript=AUR62005675-RA locus=AUR62005675 ID=AUR62005675-RA.v1.0 annot-version=v1.0	2	2	6	17	0.621	-0.69	0.320958	0.763659	15.77	30.26	8.3	3	3	2	2	1	1	2	2
AUR62005679-RA	pacid=36319863 transcript=AUR62005679-RA locus=AUR62005679 ID=AUR62005679-RA.v1.0 annot-version=v1.0	5	5	16	28.53	0.961	-0.06	0.450046	0.871924	27.36	9.34	17.78	3	3	5	4	4	5	5	5
AUR62005716-RA	pacid=36320243 transcript=AUR62005716-RA locus=AUR62005716 ID=AUR62005716-RA.v1.0 annot-version=v1.0	14	14	100	187.17	0.836	-0.26	0.881093	0.977481	20.77	7.16	3.35	3	3	13	12	13	12	12	12
AUR62005727-RA	pacid=36320247 transcript=AUR62005727-RA locus=AUR62005727 ID=AUR62005727-RA.v1.0 annot-version=v1.0	4	4	5	8.23	0.741	-0.43	0.775165	0.962145	17.26	8.36	6.71	3	3	4	4	4	4	4	4
AUR62005728-RA	pacid=36319754 transcript=AUR62005728-RA locus=AUR62005728 ID=AUR62005728-RA.v1.0 annot-version=v1.0	6	1	38	102.17	0.777	-0.36	0.947083	0.992982	59.73	36.21	50.9	3	3	1	1	1	1	1	1
AUR62005735-RA	pacid=36320059 transcript=AUR62005735-RA locus=AUR62005735 ID=AUR62005735-RA.v1.0 annot-version=v1.0	1	1	5	10.68	1.006	0.01	0.308361	0.751571	18.89	18.67	13.53	2	3	1		1	1	1	1
AUR62005783-RA	pacid=36320227 transcript=AUR62005783-RA locus=AUR62005783 ID=AUR62005783-RA.v1.0 annot-version=v1.0	2	2	5	7.01	100	6.64	1e-17	9.9358e-17			52.4		3				2	1	2
AUR62005794-RA	pacid=36320177 transcript=AUR62005794-RA locus=AUR62005794 ID=AUR62005794-RA.v1.0 annot-version=v1.0	4	3	14	30.3	1.007	0.01	0.279086	0.721448	19.09	16.49	8.73	3	3	3	3	3	3	3	3
AUR62005863-RA	pacid=36320038 transcript=AUR62005863-RA locus=AUR62005863 ID=AUR62005863-RA.v1.0 annot-version=v1.0	9	6	56	113.24	0.703	-0.51	0.548509	0.902223	25.07	25.58	8.78	3	3	6	4	6	5	6	6
AUR62005865-RA	pacid=36320072 transcript=AUR62005865-RA locus=AUR62005865 ID=AUR62005865-RA.v1.0 annot-version=v1.0	11	8	59	121.48	0.784	-0.35	0.896848	0.983088	26.11	40.13	13.9	3	3	7	7	7	8	8	8
AUR62005870-RA	pacid=36320262 transcript=AUR62005870-RA locus=AUR62005870 ID=AUR62005870-RA.v1.0 annot-version=v1.0	15	7	51	74.39	0.71	-0.49	0.704629	0.962145	35.37	6.97	35.86	3	3	3	3	3	4	4	3
AUR62005895-RA	pacid=36319852 transcript=AUR62005895-RA locus=AUR62005895 ID=AUR62005895-RA.v1.0 annot-version=v1.0	6	3	19	29.07	0.792	-0.34	0.978858	0.997268	20.67	6.2	8.96	3	3	3	3	3	3	3	3
AUR62005898-RA	pacid=36320015 transcript=AUR62005898-RA locus=AUR62005898 ID=AUR62005898-RA.v1.0 annot-version=v1.0	9	4	29	53.03	0.854	-0.23	0.718302	0.962145	39.08	4.41	6.25	3	3	4	4	4	4	4	4
AUR62005917-RA	pacid=36295749 transcript=AUR62005917-RA locus=AUR62005917 ID=AUR62005917-RA.v1.0 annot-version=v1.0	1	1	4	8.5	0.605	-0.73	0.412156	0.844459	30.99	22.64	16.14	3	3	1	1	1	1	1	1
AUR62005947-RA	pacid=36295512 transcript=AUR62005947-RA locus=AUR62005947 ID=AUR62005947-RA.v1.0 annot-version=v1.0	1	1	3	7.04	0.626	-0.68	0.456225	0.874215	11.99	9.54	4.63	3	3	1	1	1	1	1	1
AUR62005955-RA	pacid=36295555 transcript=AUR62005955-RA locus=AUR62005955 ID=AUR62005955-RA.v1.0 annot-version=v1.0	5	5	13	23.69	0.768	-0.38	0.948774	0.993718	26.76	18.83	11.1	3	3	5	5	4	3	3	3
AUR62005958-RA	pacid=36295337 transcript=AUR62005958-RA locus=AUR62005958 ID=AUR62005958-RA.v1.0 annot-version=v1.0	8	1	53	129.41	0.604	-0.73	0.281887	0.723414	13.78	8.58	12.18	3	3	1	1	1	1	1	1
AUR62005984-RA	pacid=36295274 transcript=AUR62005984-RA locus=AUR62005984 ID=AUR62005984-RA.v1.0 annot-version=v1.0	2	2	2	6.35	100	6.64	1e-17	9.9358e-17			17.71		2				1		1
AUR62006005-RA	pacid=36295615 transcript=AUR62006005-RA locus=AUR62006005 ID=AUR62006005-RA.v1.0 annot-version=v1.0	3	3	11	22.64	0.926	-0.11	0.497897	0.879344	23.83	6.27	13.25	3	3	3	3	3	3	3	3
AUR62006009-RA	pacid=36295623 transcript=AUR62006009-RA locus=AUR62006009 ID=AUR62006009-RA.v1.0 annot-version=v1.0	41	6	2876	4367.93	0.614	-0.7	0.23568	0.669286	97.42	29.9	93.81	3	3	7	6	7	6	7	7
AUR62006011-RA	pacid=36295681 transcript=AUR62006011-RA locus=AUR62006011 ID=AUR62006011-RA.v1.0 annot-version=v1.0	1	1	1	1.68	0.656	-0.61	0.532016	0.892897	31.65	16.52	34.61	3	3	1	1	1	1	1	1
AUR62006034-RA	pacid=36295578 transcript=AUR62006034-RA locus=AUR62006034 ID=AUR62006034-RA.v1.0 annot-version=v1.0	6	3	34	59.85	0.731	-0.45	0.799608	0.962145	25.37	2.25	9.82	3	3	2	2	2	2	2	2
AUR62006039-RA	pacid=36295312 transcript=AUR62006039-RA locus=AUR62006039 ID=AUR62006039-RA.v1.0 annot-version=v1.0	2	2	2	2.39	0.643	-0.64	0.42988	0.858479	98.03	41.47	37.13	3	3	2	1	2	2	2	2
AUR62006045-RA	pacid=36295587 transcript=AUR62006045-RA locus=AUR62006045 ID=AUR62006045-RA.v1.0 annot-version=v1.0	2	2	9	18.29	0.791	-0.34	0.960304	0.994448	14.02	4.68	6.14	3	3	2	2	2	2	2	2
AUR62006050-RA	pacid=36295692 transcript=AUR62006050-RA locus=AUR62006050 ID=AUR62006050-RA.v1.0 annot-version=v1.0	4	1	16	36.37	0.615	-0.7	0.45722	0.87554	32.6	4.84	26.18	3	3	1	1	1	1	1	1
AUR62006067-RA	pacid=36295196 transcript=AUR62006067-RA locus=AUR62006067 ID=AUR62006067-RA.v1.0 annot-version=v1.0	7	6	29	64.55	0.82	-0.29	0.946281	0.992625	29.27	7.58	15.71	3	3	6	5	6	5	5	5
AUR62006069-RA	pacid=36295391 transcript=AUR62006069-RA locus=AUR62006069 ID=AUR62006069-RA.v1.0 annot-version=v1.0	2	2	4	9.88	0.478	-1.07	0.0391559	0.187352	24.49	26.21	8.95	3	3	2	2	2	2	2	2
AUR62006113-RA	pacid=36295744 transcript=AUR62006113-RA locus=AUR62006113 ID=AUR62006113-RA.v1.0 annot-version=v1.0	2	2	39	46.17	1.134	0.18	0.139827	0.493997	25.64	17.39	20.46	3	3	1	1	1	1	1	1
AUR62006114-RA	pacid=36295357 transcript=AUR62006114-RA locus=AUR62006114 ID=AUR62006114-RA.v1.0 annot-version=v1.0	1	1	1	1.79	1.129	0.17	0.186465	0.592683	10.02	17.7	4.04	3	3	1	1	1	1	1	1
AUR62006123-RA	pacid=36295418 transcript=AUR62006123-RA locus=AUR62006123 ID=AUR62006123-RA.v1.0 annot-version=v1.0	6	6	29	55.71	0.452	-1.15	0.0117805	0.0670506	37.82	23.38	18.35	3	3	6	6	6	5	5	5
AUR62006135-RA	pacid=36295616 transcript=AUR62006135-RA locus=AUR62006135 ID=AUR62006135-RA.v1.0 annot-version=v1.0	1	1	2	3.57	0.675	-0.57	0.648648	0.950622	13.61	7.11	12.32	2	3		1	1	1	1	1
AUR62006175-RA	pacid=36295232 transcript=AUR62006175-RA locus=AUR62006175 ID=AUR62006175-RA.v1.0 annot-version=v1.0	12	3	49	86.58	1	0	0.314892	0.759782	28.42	13.02	18.9	3	3	2	2	2	3	3	3
AUR62006180-RA	pacid=36295760 transcript=AUR62006180-RA locus=AUR62006180 ID=AUR62006180-RA.v1.0 annot-version=v1.0	1	1	3	7.47	0.976	-0.03	0.4104	0.844459	16.71	15.27	16.23	3	3	1	1	1	1	1	1
AUR62006192-RA	pacid=36295408 transcript=AUR62006192-RA locus=AUR62006192 ID=AUR62006192-RA.v1.0 annot-version=v1.0	5	1	20	38.9	0.783	-0.35	0.983144	0.997522	9.31	7.57	7.28	3	3	1	1	1	1	1	1
AUR62006200-RA	pacid=36295303 transcript=AUR62006200-RA locus=AUR62006200 ID=AUR62006200-RA.v1.0 annot-version=v1.0	1	1	6	14.01	0.817	-0.29	0.835674	0.964611	10.73	11.52	3.14	3	3	1	1	1	1	1	1
AUR62006212-RA	pacid=36295230 transcript=AUR62006212-RA locus=AUR62006212 ID=AUR62006212-RA.v1.0 annot-version=v1.0	7	7	35	95.02	0.694	-0.53	0.511586	0.884289	40.01	15.01	17.03	3	3	5	5	5	5	4	5
AUR62006221-RA	pacid=36295403 transcript=AUR62006221-RA locus=AUR62006221 ID=AUR62006221-RA.v1.0 annot-version=v1.0	2	2	2	3.78	0.624	-0.68	0.451632	0.873655	37.69	4.31	17.61	3	3	2	2	2	1	1	1
AUR62006228-RA	pacid=36295743 transcript=AUR62006228-RA locus=AUR62006228 ID=AUR62006228-RA.v1.0 annot-version=v1.0	2	2	7	3.27	0.776	-0.37	0.993991	0.997726	35	14.87	4.81	3	3	2	2	2	2	2	2
AUR62006241-RA	pacid=36295253 transcript=AUR62006241-RA locus=AUR62006241 ID=AUR62006241-RA.v1.0 annot-version=v1.0	1	1	1	2.3	0.647	-0.63	0.532543	0.892897	19.19	6.61	17.42	3	3	1	1	1	1	1	1
AUR62006270-RA	pacid=36295628 transcript=AUR62006270-RA locus=AUR62006270 ID=AUR62006270-RA.v1.0 annot-version=v1.0	6	6	40	105.33	0.902	-0.15	0.62978	0.93965	14.25	10.42	10.55	3	3	5	5	5	5	5	5
AUR62015029-RA	pacid=36318858 transcript=AUR62015029-RA locus=AUR62015029 ID=AUR62015029-RA.v1.0 annot-version=v1.0	15	1	59	116.68	0.01	-6.64	1e-17	9.9358e-17		6.83		3		1	1	1
AUR62006284-RA	pacid=36295741 transcript=AUR62006284-RA locus=AUR62006284 ID=AUR62006284-RA.v1.0 annot-version=v1.0	17	9	156	323.48	0.685	-0.55	0.473405	0.878844	33.51	30.98	12.14	3	3	12	11	12	12	12	12
AUR62006285-RA	pacid=36295723 transcript=AUR62006285-RA locus=AUR62006285 ID=AUR62006285-RA.v1.0 annot-version=v1.0	4	4	10	23.4	0.511	-0.97	0.0787912	0.327537	16.63	2.52	15.96	3	3	4	3	3	3	3	3
AUR62006286-RA	pacid=36295643 transcript=AUR62006286-RA locus=AUR62006286 ID=AUR62006286-RA.v1.0 annot-version=v1.0	15	3	122	286.3	0.736	-0.44	0.774654	0.962145	26.9	37.23	52.53	3	3	3	2	3	3	3	2
AUR62006309-RA	pacid=36295543 transcript=AUR62006309-RA locus=AUR62006309 ID=AUR62006309-RA.v1.0 annot-version=v1.0	6	1	25	66.1	0.595	-0.75	0.325325	0.764219	43.83	39.21	6.27	3	3	1	1	1	1	1	1
AUR62006340-RA	pacid=36295331 transcript=AUR62006340-RA locus=AUR62006340 ID=AUR62006340-RA.v1.0 annot-version=v1.0	2	2	6	12.67	1.056	0.08	0.226321	0.655923	27.18	10.01	32.81	3	3	1	1	1	2	2	2
AUR62006360-RA	pacid=36295482 transcript=AUR62006360-RA locus=AUR62006360 ID=AUR62006360-RA.v1.0 annot-version=v1.0	36	12	397	783.12	1.509	0.59	0.00659522	0.0392591	24.44	16	5.9	3	3	12	11	12	14	14	14
AUR62006375-RA	pacid=36295214 transcript=AUR62006375-RA locus=AUR62006375 ID=AUR62006375-RA.v1.0 annot-version=v1.0	3	1	15	35.28	13.925	3.8	2.86438e-14	2.78412e-13	111.43	111.09	106.46	2	3	1	1		1	1	1
AUR62006381-RA	pacid=36295395 transcript=AUR62006381-RA locus=AUR62006381 ID=AUR62006381-RA.v1.0 annot-version=v1.0	3	3	13	31.28	1.237	0.31	0.0640173	0.278864	34.49	5.27	26.69	3	3	3	2	3	3	3	3
AUR62006382-RA	pacid=36295436 transcript=AUR62006382-RA locus=AUR62006382 ID=AUR62006382-RA.v1.0 annot-version=v1.0	3	3	5	9.01	0.916	-0.13	0.492496	0.879344	28.67	7.2	66.74	2	3	1		1	3	2	3
AUR62006384-RA	pacid=36295387 transcript=AUR62006384-RA locus=AUR62006384 ID=AUR62006384-RA.v1.0 annot-version=v1.0	3	3	11	22.7	0.488	-1.04	0.028453	0.144747	40.64	25.39	16.32	3	3	3	3	3	3	3	3
AUR62006386-RA	pacid=36295730 transcript=AUR62006386-RA locus=AUR62006386 ID=AUR62006386-RA.v1.0 annot-version=v1.0	3	2	14	23.86	1.529	0.61	0.00421102	0.0259497	20.79	21.83	8.33	3	3	1	1	1	2	1	2
AUR62006390-RA	pacid=36295769 transcript=AUR62006390-RA locus=AUR62006390 ID=AUR62006390-RA.v1.0 annot-version=v1.0	4	2	34	83.63	0.638	-0.65	0.306495	0.749367	17.29	20.14	7.6	3	3	2	2	2	2	2	2
AUR62006403-RA	pacid=36295246 transcript=AUR62006403-RA locus=AUR62006403 ID=AUR62006403-RA.v1.0 annot-version=v1.0	12	12	57	133.02	0.952	-0.07	0.475375	0.878844	26.46	19.72	7.69	3	3	11	8	10	10	11	11
AUR62006405-RA	pacid=36295456 transcript=AUR62006405-RA locus=AUR62006405 ID=AUR62006405-RA.v1.0 annot-version=v1.0	2	1	4	9.34	1.064	0.09	0.265836	0.708426	20.46	8.48	23.34	3	3	1	1	1	1	1	1
AUR62006416-RA	pacid=36295602 transcript=AUR62006416-RA locus=AUR62006416 ID=AUR62006416-RA.v1.0 annot-version=v1.0	3	3	11	18.89	0.93	-0.1	0.440569	0.862222	28.43	0.98	11.05	3	3	2	2	2	3	3	3
AUR62006450-RA	pacid=36295202 transcript=AUR62006450-RA locus=AUR62006450 ID=AUR62006450-RA.v1.0 annot-version=v1.0	2	2	9	13	0.792	-0.34	0.928608	0.986597	10.64	1.53	6.29	3	3	2	2	2	2	2	2
AUR62006462-RA	pacid=36295365 transcript=AUR62006462-RA locus=AUR62006462 ID=AUR62006462-RA.v1.0 annot-version=v1.0	17	4	87	211.72	1.11	0.15	0.131941	0.475318	60.51	10.52	6.61	3	3	2	2	2	2	2	2
AUR62006492-RA	pacid=36302603 transcript=AUR62006492-RA locus=AUR62006492 ID=AUR62006492-RA.v1.0 annot-version=v1.0	1	1	1	2.12	100	6.64	1e-17	9.9358e-17			43.89		3				1	1	1
AUR62006493-RA	pacid=36302763 transcript=AUR62006493-RA locus=AUR62006493 ID=AUR62006493-RA.v1.0 annot-version=v1.0	8	8	30	63.16	1.051	0.07	0.252093	0.686663	29.12	6.12	8.75	3	3	8	8	8	8	8	8
AUR62006515-RA	pacid=36302554 transcript=AUR62006515-RA locus=AUR62006515 ID=AUR62006515-RA.v1.0 annot-version=v1.0	1	1	2	4.66	0.619	-0.69	0.466497	0.877521	13.68	6.84	11.99	2	3	1		1	1	1	1
AUR62006523-RA	pacid=36302615 transcript=AUR62006523-RA locus=AUR62006523 ID=AUR62006523-RA.v1.0 annot-version=v1.0	20	7	422	815.43	0.814	-0.3	0.971185	0.997268	24.61	5.4	12.14	3	3	9	8	9	8	7	8
AUR62006579-RA	pacid=36302446 transcript=AUR62006579-RA locus=AUR62006579 ID=AUR62006579-RA.v1.0 annot-version=v1.0	2	1	10	10.79	1.013	0.02	0.338229	0.777734	16.31	9.41	15.92	2	3	1		1	1	1	1
AUR62006589-RA	pacid=36302470 transcript=AUR62006589-RA locus=AUR62006589 ID=AUR62006589-RA.v1.0 annot-version=v1.0	11	1	84	147.96	0.615	-0.7	0.31269	0.758904	38.03	18.29	32.64	3	3	1	1	1	1	1	1
AUR62006597-RA	pacid=36302378 transcript=AUR62006597-RA locus=AUR62006597 ID=AUR62006597-RA.v1.0 annot-version=v1.0	3	2	14	34.72	0.571	-0.81	0.168805	0.564648	63.92	29.03	20.79	3	3	2	1	2	2	2	2
AUR62006602-RA	pacid=36302621 transcript=AUR62006602-RA locus=AUR62006602 ID=AUR62006602-RA.v1.0 annot-version=v1.0	2	1	10	28.4	0.88	-0.18	0.646316	0.949189	14.53	12.17	8.74	3	3	1	1	1	1	1	1
AUR62006617-RA	pacid=36302608 transcript=AUR62006617-RA locus=AUR62006617 ID=AUR62006617-RA.v1.0 annot-version=v1.0	7	1	33	45.99	0.735	-0.44	0.815198	0.962145	15.04	23.95	18.53	3	3	1	1	1	1	1	1
AUR62006630-RA	pacid=36302283 transcript=AUR62006630-RA locus=AUR62006630 ID=AUR62006630-RA.v1.0 annot-version=v1.0	2	2	7	9.06	0.929	-0.11	0.457365	0.87554	21.64	11.98	23.96	3	3	1	1	1	1	1	1
AUR62006635-RA	pacid=36302341 transcript=AUR62006635-RA locus=AUR62006635 ID=AUR62006635-RA.v1.0 annot-version=v1.0	7	7	20	40.39	0.78	-0.36	0.907407	0.985141	23.01	2.26	3.95	3	3	5	5	5	4	4	4
AUR62017485-RA	pacid=36291410 transcript=AUR62017485-RA locus=AUR62017485 ID=AUR62017485-RA.v1.0 annot-version=v1.0	14	1	54	109.14	0.01	-6.64	1e-17	9.9358e-17		4.69		2		1		1
AUR62006638-RA	pacid=36302537 transcript=AUR62006638-RA locus=AUR62006638 ID=AUR62006638-RA.v1.0 annot-version=v1.0	1	1	1	2.41	1.027	0.04	0.364399	0.809685	14.1	12.86	6.51	2	3	1		1	1	1	1
AUR62006639-RA	pacid=36302749 transcript=AUR62006639-RA locus=AUR62006639 ID=AUR62006639-RA.v1.0 annot-version=v1.0	5	5	19	27.83	0.838	-0.26	0.845102	0.96748	38.22	4.84	16.78	3	3	4	3	4	5	5	4
AUR62006646-RA	pacid=36302405 transcript=AUR62006646-RA locus=AUR62006646 ID=AUR62006646-RA.v1.0 annot-version=v1.0	3	3	8	15.26	1.371	0.46	0.0306698	0.152553	6.58	6.62	22.16	3	3	1	1	1	2	2	2
AUR62006649-RA	pacid=36302438 transcript=AUR62006649-RA locus=AUR62006649 ID=AUR62006649-RA.v1.0 annot-version=v1.0	6	6	12	15.85	0.599	-0.74	0.237824	0.670503	31.73	23.06	18.59	3	3	5	6	6	5	5	4
AUR62006652-RA	pacid=36302500 transcript=AUR62006652-RA locus=AUR62006652 ID=AUR62006652-RA.v1.0 annot-version=v1.0	3	3	5	9.05	1.259	0.33	0.0401973	0.191425	23.26	11.73	14.7	3	3	2	2	2	3	3	3
AUR62006722-RA	pacid=36302791 transcript=AUR62006722-RA locus=AUR62006722 ID=AUR62006722-RA.v1.0 annot-version=v1.0	5	1	20	34.89	0.572	-0.8	0.368599	0.814014	30.88	25.63	22.13	3	3	1	1	1	1	1	1
AUR62006748-RA	pacid=36302453 transcript=AUR62006748-RA locus=AUR62006748 ID=AUR62006748-RA.v1.0 annot-version=v1.0	5	5	15	13.73	0.728	-0.46	0.677457	0.95321	23.29	25.38	5.69	3	3	4	3	4	4	4	4
AUR62006749-RA	pacid=36302285 transcript=AUR62006749-RA locus=AUR62006749 ID=AUR62006749-RA.v1.0 annot-version=v1.0	3	3	7	10.2	1.835	0.88	0.000220398	0.00153972	91.09	29.29	25.89	3	3	2	1	2	2	2	2
AUR62006766-RA	pacid=36302729 transcript=AUR62006766-RA locus=AUR62006766 ID=AUR62006766-RA.v1.0 annot-version=v1.0	2	1	4	8.65	0.838	-0.26	0.74807	0.962145	38.66	4.12	32.21	3	3	1	1	1	1	1	1
AUR62006769-RA	pacid=36302280 transcript=AUR62006769-RA locus=AUR62006769 ID=AUR62006769-RA.v1.0 annot-version=v1.0	3	2	11	19.84	0.773	-0.37	0.981812	0.997268	41.08	5.1	16.64	3	3	2	2	2	2	2	2
AUR62006799-RA	pacid=36302653 transcript=AUR62006799-RA locus=AUR62006799 ID=AUR62006799-RA.v1.0 annot-version=v1.0	2	2	2	3.54	0.563	-0.83	0.236919	0.670439	22.19	17.28	63.25	3	3	2	2	2	2	2	1
AUR62006817-RA	pacid=36302299 transcript=AUR62006817-RA locus=AUR62006817 ID=AUR62006817-RA.v1.0 annot-version=v1.0	7	2	20	37.08	5.369	2.42	3.73005e-09	3.36541e-08	56.96	68.21	28.99	3	3	1	1	1	1	1	1
AUR62006876-RA	pacid=36302389 transcript=AUR62006876-RA locus=AUR62006876 ID=AUR62006876-RA.v1.0 annot-version=v1.0	1	1	2	2.16	100	6.64	1e-17	9.9358e-17			50.85		3				1	1	1
AUR62006880-RA	pacid=36302442 transcript=AUR62006880-RA locus=AUR62006880 ID=AUR62006880-RA.v1.0 annot-version=v1.0	2	2	7	10.73	1.287	0.36	0.0409906	0.194054	25.54	54.83	14.18	3	3	2	1	2	2	2	2
AUR62006896-RA	pacid=36302779 transcript=AUR62006896-RA locus=AUR62006896 ID=AUR62006896-RA.v1.0 annot-version=v1.0	5	5	11	11.74	0.586	-0.77	0.175658	0.575684	41.5	13.83	8.75	3	3	3	5	5	5	5	5
AUR62006927-RA	pacid=36302440 transcript=AUR62006927-RA locus=AUR62006927 ID=AUR62006927-RA.v1.0 annot-version=v1.0	15	1	46	94.7	0.826	-0.28	0.919646	0.986597	19.4	6.07	18.35	3	3	1	1	1	1	1	1
AUR62006961-RA	pacid=36302506 transcript=AUR62006961-RA locus=AUR62006961 ID=AUR62006961-RA.v1.0 annot-version=v1.0	2	2	4	6.1	0.633	-0.66	0.421551	0.851759	13.42	19.73	6.98	3	3	1	2	2	2	2	2
AUR62007010-RA	pacid=36317404 transcript=AUR62007010-RA locus=AUR62007010 ID=AUR62007010-RA.v1.0 annot-version=v1.0	7	7	21	37.27	0.683	-0.55	0.468944	0.878001	18.2	1.35	5.87	3	3	6	5	6	7	5	7
AUR62007035-RA	pacid=36317454 transcript=AUR62007035-RA locus=AUR62007035 ID=AUR62007035-RA.v1.0 annot-version=v1.0	2	2	6	15.98	0.736	-0.44	0.827615	0.962145	13.61	3.36	9.6	3	3	2	2	2	2	2	2
AUR62007042-RA	pacid=36317550 transcript=AUR62007042-RA locus=AUR62007042 ID=AUR62007042-RA.v1.0 annot-version=v1.0	3	3	8	14.76	0.842	-0.25	0.720412	0.962145	17	27.4	19.58	3	3	3	3	3	3	3	2
AUR62007043-RA	pacid=36317639 transcript=AUR62007043-RA locus=AUR62007043 ID=AUR62007043-RA.v1.0 annot-version=v1.0	1	1	6	16.96	1.121	0.17	0.120505	0.448162	10.87	9.8	5.26	3	3	1	1	1	1	1	1
AUR62007082-RA	pacid=36317780 transcript=AUR62007082-RA locus=AUR62007082 ID=AUR62007082-RA.v1.0 annot-version=v1.0	4	4	20	29.11	0.973	-0.04	0.382925	0.819911	31.12	13.67	14.34	3	3	4	4	4	4	4	4
AUR62007084-RA	pacid=36317469 transcript=AUR62007084-RA locus=AUR62007084 ID=AUR62007084-RA.v1.0 annot-version=v1.0	1	1	5	7.46	1.037	0.05	0.304088	0.746584	3.77	3.41	1.26	3	3	1	1	1	1	1	1
AUR62007100-RA	pacid=36317683 transcript=AUR62007100-RA locus=AUR62007100 ID=AUR62007100-RA.v1.0 annot-version=v1.0	3	3	8	11.59	0.706	-0.5	0.666687	0.950622	24.64	14.42	36.36	3	3	3	2	3	3	2	3
AUR62007107-RA	pacid=36317375 transcript=AUR62007107-RA locus=AUR62007107 ID=AUR62007107-RA.v1.0 annot-version=v1.0	6	3	21	43.97	0.92	-0.12	0.48471	0.879344	18.7	35.98	8.28	3	3	2	1	2	2	2	2
AUR62007112-RA	pacid=36317451 transcript=AUR62007112-RA locus=AUR62007112 ID=AUR62007112-RA.v1.0 annot-version=v1.0	10	2	34	57.33	0.523	-0.94	0.0908585	0.362713	25.51	24.13	27.49	3	3	2	2	1	1	2	2
AUR62007145-RA	pacid=36317487 transcript=AUR62007145-RA locus=AUR62007145 ID=AUR62007145-RA.v1.0 annot-version=v1.0	6	1	35	60.04	100	6.64	1e-17	9.9358e-17			7.08		3				1	1	1
AUR62007152-RA	pacid=36317622 transcript=AUR62007152-RA locus=AUR62007152 ID=AUR62007152-RA.v1.0 annot-version=v1.0	1	1	7	6.73	0.984	-0.02	0.315756	0.759782	19	15.99	7.84	3	3	1	1	1	1	1	1
AUR62007162-RA	pacid=36317602 transcript=AUR62007162-RA locus=AUR62007162 ID=AUR62007162-RA.v1.0 annot-version=v1.0	2	2	5	6.96	0.777	-0.36	0.989461	0.997726	32.27	45.5	34.74	3	3	2	2	1	2	1	2
AUR62007184-RA	pacid=36317570 transcript=AUR62007184-RA locus=AUR62007184 ID=AUR62007184-RA.v1.0 annot-version=v1.0	1	1	1	0	100	6.64	1e-17	9.9358e-17			43.9		2					1	1
AUR62007214-RA	pacid=36317514 transcript=AUR62007214-RA locus=AUR62007214 ID=AUR62007214-RA.v1.0 annot-version=v1.0	2	2	5	9.64	0.586	-0.77	0.320036	0.763383	33.99	28.39	17.64	3	3	1	1	1	1	1	1
AUR62007217-RA	pacid=36317646 transcript=AUR62007217-RA locus=AUR62007217 ID=AUR62007217-RA.v1.0 annot-version=v1.0	2	2	31	46.64	6.351	2.67	1e-17	9.9358e-17	107.71	43.87	64.18	3	3	2	1	2	2	2	2
AUR62032691-RA	pacid=36307465 transcript=AUR62032691-RA locus=AUR62032691 ID=AUR62032691-RA.v1.0 annot-version=v1.0	12	1	53	103.65	0.01	-6.64	1e-17	9.9358e-17		4.03		2			1	1
AUR62007225-RA	pacid=36317367 transcript=AUR62007225-RA locus=AUR62007225 ID=AUR62007225-RA.v1.0 annot-version=v1.0	1	1	4	0	0.562	-0.83	0.176539	0.575684	88.28	36.35	56.96	3	3	1	1	1	1	1	1
AUR62007240-RA	pacid=36317807 transcript=AUR62007240-RA locus=AUR62007240 ID=AUR62007240-RA.v1.0 annot-version=v1.0	4	1	9	19.4	0.906	-0.14	0.569568	0.912639	6.98	9.51	3.43	3	3	1	1	1	1	1	1
AUR62007248-RA	pacid=36317608 transcript=AUR62007248-RA locus=AUR62007248 ID=AUR62007248-RA.v1.0 annot-version=v1.0	3	3	9	12.84	0.939	-0.09	0.45108	0.873507	19.55	35.35	1.15	3	3	2	2	2	2	2	2
AUR62007257-RA	pacid=36317567 transcript=AUR62007257-RA locus=AUR62007257 ID=AUR62007257-RA.v1.0 annot-version=v1.0	2	1	15	29.62	1.019	0.03	0.306844	0.749691	28.79	22.84	15.29	3	3	1	1	1	1	1	1
AUR62007261-RA	pacid=36317357 transcript=AUR62007261-RA locus=AUR62007261 ID=AUR62007261-RA.v1.0 annot-version=v1.0	3	2	10	20.41	0.73	-0.45	0.786851	0.962145	56.73	54.68	21.07	3	3	1	1	1	1	2	2
AUR62007270-RA	pacid=36317594 transcript=AUR62007270-RA locus=AUR62007270 ID=AUR62007270-RA.v1.0 annot-version=v1.0	3	3	10	28.12	0.635	-0.65	0.396854	0.830118	13.77	12.34	9.49	3	3	3	3	3	3	3	3
AUR62007271-RA	pacid=36317549 transcript=AUR62007271-RA locus=AUR62007271 ID=AUR62007271-RA.v1.0 annot-version=v1.0	2	1	18	47.45	0.558	-0.84	0.108407	0.41625	21.68	13.86	23.17	3	3	1	1	1	1	1	1
AUR62007310-RA	pacid=36317644 transcript=AUR62007310-RA locus=AUR62007310 ID=AUR62007310-RA.v1.0 annot-version=v1.0	2	2	3	6.29	0.553	-0.85	0.242967	0.674275	21.21	18.56	28.91	3	3	2	2	2	1	2	2
AUR62007337-RA	pacid=36317346 transcript=AUR62007337-RA locus=AUR62007337 ID=AUR62007337-RA.v1.0 annot-version=v1.0	1	1	1	2.2	2.048	1.03	0.000389368	0.00266013	32.66	26.27	36.34	2	2	1	1		1	1
AUR62007352-RA	pacid=36317670 transcript=AUR62007352-RA locus=AUR62007352 ID=AUR62007352-RA.v1.0 annot-version=v1.0	1	1	6	7.9	0.732	-0.45	0.830724	0.962145	20.95	8.71	20.71	3	3	1	1	1	1	1	1
AUR62007354-RA	pacid=36317339 transcript=AUR62007354-RA locus=AUR62007354 ID=AUR62007354-RA.v1.0 annot-version=v1.0	5	3	20	47.15	0.534	-0.91	0.0849586	0.34708	26.86	14.28	40.49	3	3	2	2	2	3	3	2
AUR62007408-RA	pacid=36317636 transcript=AUR62007408-RA locus=AUR62007408 ID=AUR62007408-RA.v1.0 annot-version=v1.0	7	7	30	64.55	0.624	-0.68	0.262659	0.704111	27.51	18.86	11.1	3	3	7	7	6	6	7	7
AUR62007415-RA	pacid=36317693 transcript=AUR62007415-RA locus=AUR62007415 ID=AUR62007415-RA.v1.0 annot-version=v1.0	8	1	52	126.2	0.961	-0.06	0.372602	0.815852	62.1	45.93	45	3	3	1	1	1	1	1	1
AUR62007425-RA	pacid=36317759 transcript=AUR62007425-RA locus=AUR62007425 ID=AUR62007425-RA.v1.0 annot-version=v1.0	12	2	67	120.79	0.755	-0.41	0.912841	0.98644	22.95	12.17	35.61	3	3	2	2	2	2	1	2
AUR62007431-RA	pacid=36317374 transcript=AUR62007431-RA locus=AUR62007431 ID=AUR62007431-RA.v1.0 annot-version=v1.0	10	3	30	60.1	0.645	-0.63	0.413033	0.845825	13.07	10.73	4.56	3	3	3	3	2	3	3	3
AUR62007446-RA	pacid=36317740 transcript=AUR62007446-RA locus=AUR62007446 ID=AUR62007446-RA.v1.0 annot-version=v1.0	7	1	27	37.7	0.624	-0.68	0.293849	0.732701	21.75	19.02	12.43	3	3	1	1	1	1	1	1
AUR62007449-RA	pacid=36317434 transcript=AUR62007449-RA locus=AUR62007449 ID=AUR62007449-RA.v1.0 annot-version=v1.0	1	1	1	2.17	0.637	-0.65	0.493955	0.879344	23.75	9.94	21.1	3	3	1	1	1	1	1	1
AUR62007455-RA	pacid=36317663 transcript=AUR62007455-RA locus=AUR62007455 ID=AUR62007455-RA.v1.0 annot-version=v1.0	6	1	41	77.5	0.905	-0.14	0.620295	0.936962	10.1	9.37	10.99	3	3	1	1	1	1	1	1
AUR62007466-RA	pacid=36317760 transcript=AUR62007466-RA locus=AUR62007466 ID=AUR62007466-RA.v1.0 annot-version=v1.0	16	1	66	144.51	0.763	-0.39	0.928819	0.986597	30.42	16.99	29.65	3	3	1	1	1	1	1	1
AUR62007467-RA	pacid=36317648 transcript=AUR62007467-RA locus=AUR62007467 ID=AUR62007467-RA.v1.0 annot-version=v1.0	5	2	30	48.09	1.332	0.41	0.0342432	0.167227	26.47	20.93	13.77	3	3	2	2	2	2	2	2
AUR62007473-RA	pacid=36317569 transcript=AUR62007473-RA locus=AUR62007473 ID=AUR62007473-RA.v1.0 annot-version=v1.0	3	3	14	25.53	0.777	-0.36	0.993769	0.997726	26.64	11.23	0.98	3	3	2	3	3	3	3	3
AUR62007475-RA	pacid=36317708 transcript=AUR62007475-RA locus=AUR62007475 ID=AUR62007475-RA.v1.0 annot-version=v1.0	6	6	26	49.94	0.615	-0.7	0.245307	0.679478	20.68	8.33	8.54	3	3	5	5	5	6	6	5
AUR62007499-RA	pacid=36317381 transcript=AUR62007499-RA locus=AUR62007499 ID=AUR62007499-RA.v1.0 annot-version=v1.0	2	2	7	17.68	3.445	1.78	9.18233e-10	8.37861e-09	47.29	60.73	10.36	3	3	2	1	2	2	2	2
AUR62007509-RA	pacid=36317572 transcript=AUR62007509-RA locus=AUR62007509 ID=AUR62007509-RA.v1.0 annot-version=v1.0	8	8	102	139.9	0.621	-0.69	0.255069	0.691176	18.33	7	5.18	3	3	8	8	8	8	8	8
AUR62007559-RA	pacid=36285979 transcript=AUR62007559-RA locus=AUR62007559 ID=AUR62007559-RA.v1.0 annot-version=v1.0	6	1	24	47.34	1.589	0.67	0.0363512	0.176515	83.44	80.16	20.33	2	3	1		1	1	1	1
AUR62007581-RA	pacid=36285974 transcript=AUR62007581-RA locus=AUR62007581 ID=AUR62007581-RA.v1.0 annot-version=v1.0	1	1	6	12.93	0.764	-0.39	0.926616	0.986597	10.59	3.17	16.71	3	3	1	1	1	1	1	1
AUR62007592-RA	pacid=36285997 transcript=AUR62007592-RA locus=AUR62007592 ID=AUR62007592-RA.v1.0 annot-version=v1.0	5	2	15	23.82	1.054	0.08	0.224674	0.655611	12.56	28.63	9.72	3	3	1	2	2	1	1	1
AUR62007615-RA	pacid=36285843 transcript=AUR62007615-RA locus=AUR62007615 ID=AUR62007615-RA.v1.0 annot-version=v1.0	5	5	83	161.13	0.817	-0.29	0.956938	0.994369	25.55	40.37	8.36	3	3	7	7	7	7	7	7
AUR62007616-RA	pacid=36286026 transcript=AUR62007616-RA locus=AUR62007616 ID=AUR62007616-RA.v1.0 annot-version=v1.0	5	5	10	16.24	0.829	-0.27	0.884399	0.978292	36.52	21.18	9.75	3	3	3	3	3	4	3	3
AUR62007654-RA	pacid=36285944 transcript=AUR62007654-RA locus=AUR62007654 ID=AUR62007654-RA.v1.0 annot-version=v1.0	6	6	19	42.08	0.855	-0.23	0.785296	0.962145	18.33	9.05	4.07	3	3	6	6	6	6	6	6
AUR62007657-RA	pacid=36285946 transcript=AUR62007657-RA locus=AUR62007657 ID=AUR62007657-RA.v1.0 annot-version=v1.0	8	7	18	35.82	1.735	0.8	0.00071823	0.00482497	17.88	0.59	19.95	3	3	5	5	5	6	5	6
AUR62007684-RA	pacid=36285609 transcript=AUR62007684-RA locus=AUR62007684 ID=AUR62007684-RA.v1.0 annot-version=v1.0	1	1	3	6.88	0.788	-0.34	0.962127	0.994503	13.96	10.49	17.69	3	3	1	1	1	1	1	1
AUR62007701-RA	pacid=36285578 transcript=AUR62007701-RA locus=AUR62007701 ID=AUR62007701-RA.v1.0 annot-version=v1.0	1	1	4	11.55	1.213	0.28	0.0687475	0.294611	23.79	25.99	14.06	3	3	1	1	1	1	1	1
AUR62007746-RA	pacid=36285626 transcript=AUR62007746-RA locus=AUR62007746 ID=AUR62007746-RA.v1.0 annot-version=v1.0	1	1	2	4.96	0.607	-0.72	0.463067	0.877521	8.47	31.31	4.17	3	2	1	1	1	1		1
AUR62007823-RA	pacid=36285925 transcript=AUR62007823-RA locus=AUR62007823 ID=AUR62007823-RA.v1.0 annot-version=v1.0	1	1	1	0	0.599	-0.74	0.460961	0.877521	54.55	12.9	44.73	3	3	1	1	1	1	1	1
AUR62007826-RA	pacid=36285620 transcript=AUR62007826-RA locus=AUR62007826 ID=AUR62007826-RA.v1.0 annot-version=v1.0	17	2	85	169.52	0.908	-0.14	0.531962	0.892897	20.81	11.94	5.32	3	3	2	2	2	2	2	2
AUR62007851-RA	pacid=36285815 transcript=AUR62007851-RA locus=AUR62007851 ID=AUR62007851-RA.v1.0 annot-version=v1.0	16	13	94	163.54	0.56	-0.84	0.112347	0.425691	26.4	4.07	9.61	3	3	14	14	14	14	14	14
AUR62007897-RA	pacid=36285935 transcript=AUR62007897-RA locus=AUR62007897 ID=AUR62007897-RA.v1.0 annot-version=v1.0	2	2	6	11.74	1.164	0.22	0.124692	0.455319	44.3	12.24	19.64	3	3	2	2	2	2	2	1
AUR62007909-RA	pacid=36285669 transcript=AUR62007909-RA locus=AUR62007909 ID=AUR62007909-RA.v1.0 annot-version=v1.0	4	3	12	4.15	0.892	-0.16	0.581371	0.917154	18.67	11.94	11.78	3	3	2	2	2	1	1	1
AUR62007910-RA	pacid=36286022 transcript=AUR62007910-RA locus=AUR62007910 ID=AUR62007910-RA.v1.0 annot-version=v1.0	1	1	1	0	0.617	-0.7	0.489059	0.879344	26.71	32.55	14.7	3	3	1	1	1	1	1	1
AUR62007935-RA	pacid=36285969 transcript=AUR62007935-RA locus=AUR62007935 ID=AUR62007935-RA.v1.0 annot-version=v1.0	7	4	19	38.96	0.963	-0.05	0.401533	0.834591	17.38	9.55	26.17	3	3	4	4	4	3	4	4
AUR62007936-RA	pacid=36286037 transcript=AUR62007936-RA locus=AUR62007936 ID=AUR62007936-RA.v1.0 annot-version=v1.0	11	9	57	112.54	0.76	-0.4	0.794373	0.962145	21.23	15.65	4.97	3	3	8	8	8	8	8	8
AUR62007939-RA	pacid=36285688 transcript=AUR62007939-RA locus=AUR62007939 ID=AUR62007939-RA.v1.0 annot-version=v1.0	16	9	74	131.11	0.816	-0.29	0.965116	0.995066	24.39	58.27	85.85	3	3	7	7	6	7	6	7
AUR62007951-RA	pacid=36285875 transcript=AUR62007951-RA locus=AUR62007951 ID=AUR62007951-RA.v1.0 annot-version=v1.0	2	1	6	11.68	1.082	0.11	0.23516	0.66875	46.37	56.67	25.19	3	3	1	1	1	1	1	1
AUR62007959-RA	pacid=36285529 transcript=AUR62007959-RA locus=AUR62007959 ID=AUR62007959-RA.v1.0 annot-version=v1.0	12	2	104	236.21	0.679	-0.56	0.57478	0.914576	8.99	11.42	10.27	3	3	1	1	1	1	1	1
AUR62007961-RA	pacid=36285723 transcript=AUR62007961-RA locus=AUR62007961 ID=AUR62007961-RA.v1.0 annot-version=v1.0	12	5	72	142.45	0.59	-0.76	0.181463	0.583233	36.71	28.87	19.21	3	3	4	4	4	4	4	3
AUR62007967-RA	pacid=36285539 transcript=AUR62007967-RA locus=AUR62007967 ID=AUR62007967-RA.v1.0 annot-version=v1.0	4	4	16	40.42	1.043	0.06	0.215024	0.640931	27.84	8.32	17.23	3	3	3	3	3	3	3	3
AUR62007978-RA	pacid=36286019 transcript=AUR62007978-RA locus=AUR62007978 ID=AUR62007978-RA.v1.0 annot-version=v1.0	6	6	23	40.49	0.871	-0.2	0.714692	0.962145	38.82	19.83	11.46	3	3	6	6	6	6	6	6
AUR62007999-RA	pacid=36285708 transcript=AUR62007999-RA locus=AUR62007999 ID=AUR62007999-RA.v1.0 annot-version=v1.0	4	2	8	13.05	0.595	-0.75	0.245792	0.679478	28.55	42.57	45.41	3	3	2	2	1	1	2	2
AUR62008040-RA	pacid=36285557 transcript=AUR62008040-RA locus=AUR62008040 ID=AUR62008040-RA.v1.0 annot-version=v1.0	1	1	4	9.86	0.776	-0.37	0.907534	0.985141	105.75	94.46	16.43	3	3	1	1	1	1	1	1
AUR62008043-RA	pacid=36286603 transcript=AUR62008043-RA locus=AUR62008043 ID=AUR62008043-RA.v1.0 annot-version=v1.0	9	1	50	91.12	0.53	-0.92	0.124447	0.455319	27.72	11.96	36.7	3	3	1	1	1	1	1	1
AUR62008052-RA	pacid=36286755 transcript=AUR62008052-RA locus=AUR62008052 ID=AUR62008052-RA.v1.0 annot-version=v1.0	7	3	39	63.23	0.691	-0.53	0.522292	0.889421	38.94	33.01	10.92	3	3	3	3	3	2	2	2
AUR62008054-RA	pacid=36286732 transcript=AUR62008054-RA locus=AUR62008054 ID=AUR62008054-RA.v1.0 annot-version=v1.0	1	1	3	3.7	0.995	-0.01	0.300063	0.739862	11.32	7.58	8.64	3	3	1	1	1	1	1	1
AUR62008114-RA	pacid=36286720 transcript=AUR62008114-RA locus=AUR62008114 ID=AUR62008114-RA.v1.0 annot-version=v1.0	2	2	4	2.84	0.543	-0.88	0.247632	0.680185	32.12	30.74	28.95	3	3	1	1	1	1	1	1
AUR62008122-RA	pacid=36286490 transcript=AUR62008122-RA locus=AUR62008122 ID=AUR62008122-RA.v1.0 annot-version=v1.0	3	3	10	21.45	0.681	-0.55	0.476119	0.878844	27.84	38.68	9.58	3	3	3	3	2	3	3	2
AUR62008136-RA	pacid=36286838 transcript=AUR62008136-RA locus=AUR62008136 ID=AUR62008136-RA.v1.0 annot-version=v1.0	15	14	87	199.97	1.001	0	0.350543	0.795143	25.49	12.34	10.17	3	3	15	15	15	16	16	15
AUR62008155-RA	pacid=36286840 transcript=AUR62008155-RA locus=AUR62008155 ID=AUR62008155-RA.v1.0 annot-version=v1.0	6	5	19	38.65	0.606	-0.72	0.293162	0.732701	29.37	14.24	56.62	3	3	4	4	4	3	3	1
AUR62008167-RA	pacid=36286422 transcript=AUR62008167-RA locus=AUR62008167 ID=AUR62008167-RA.v1.0 annot-version=v1.0	2	2	23	19.44	0.183	-2.45	1.088e-10	1.01345e-09	137.62	89.1	3	3	3	4	3	4	5	5	4
AUR62008191-RA	pacid=36286432 transcript=AUR62008191-RA locus=AUR62008191 ID=AUR62008191-RA.v1.0 annot-version=v1.0	1	1	3	6.95	0.539	-0.89	0.240916	0.672668	22.92	18.27	21.32	3	3	1	1	1	1	1	1
AUR62008206-RA	pacid=36286367 transcript=AUR62008206-RA locus=AUR62008206 ID=AUR62008206-RA.v1.0 annot-version=v1.0	1	1	5	9.87	0.389	-1.36	0.00840726	0.0488885	26.77	29.77	17.94	3	2	1	1	1		1	1
AUR62008212-RA	pacid=36286823 transcript=AUR62008212-RA locus=AUR62008212 ID=AUR62008212-RA.v1.0 annot-version=v1.0	8	2	18	40.11	0.706	-0.5	0.726962	0.962145	40.47	56.06	64.27	3	3	2	2	1	2	2	2
AUR62008230-RA	pacid=36286592 transcript=AUR62008230-RA locus=AUR62008230 ID=AUR62008230-RA.v1.0 annot-version=v1.0	1	1	4	6.43	100	6.64	1e-17	9.9358e-17			17.38		3				1	1	1
AUR62008245-RA	pacid=36286448 transcript=AUR62008245-RA locus=AUR62008245 ID=AUR62008245-RA.v1.0 annot-version=v1.0	1	1	4	7.89	0.854	-0.23	0.711529	0.962145	12.71	12.45	8.47	3	3	1	1	1	1	1	1
AUR62008285-RA	pacid=36286417 transcript=AUR62008285-RA locus=AUR62008285 ID=AUR62008285-RA.v1.0 annot-version=v1.0	7	5	24	46.45	1.026	0.04	0.251821	0.686663	71.15	6.33	17.09	3	3	4	4	4	4	4	4
AUR62008286-RA	pacid=36286839 transcript=AUR62008286-RA locus=AUR62008286 ID=AUR62008286-RA.v1.0 annot-version=v1.0	3	3	9	24.16	0.701	-0.51	0.6669	0.950622	18.65	15.65	4.76	3	3	3	3	3	3	3	3
AUR62008302-RA	pacid=36286686 transcript=AUR62008302-RA locus=AUR62008302 ID=AUR62008302-RA.v1.0 annot-version=v1.0	1	1	2	4.67	1.135	0.18	0.133524	0.476174	15.29	12.73	16.29	3	3	1	1	1	1	1	1
AUR62008303-RA	pacid=36286741 transcript=AUR62008303-RA locus=AUR62008303 ID=AUR62008303-RA.v1.0 annot-version=v1.0	6	6	42	97.51	0.877	-0.19	0.719933	0.962145	40.23	5.59	13.08	3	3	5	4	5	5	5	5
AUR62008333-RA	pacid=36286761 transcript=AUR62008333-RA locus=AUR62008333 ID=AUR62008333-RA.v1.0 annot-version=v1.0	6	2	27	53.36	0.825	-0.28	0.80073	0.962145	16.42	21.9	7.69	3	3	2	1	2	2	2	2
AUR62008369-RA	pacid=36286834 transcript=AUR62008369-RA locus=AUR62008369 ID=AUR62008369-RA.v1.0 annot-version=v1.0	12	1	34	63.45	0.625	-0.68	0.390436	0.826903	5.83	4.6	4.17	3	3	1	1	1	1	1	1
AUR62008420-RA	pacid=36286547 transcript=AUR62008420-RA locus=AUR62008420 ID=AUR62008420-RA.v1.0 annot-version=v1.0	1	1	3	9.73	0.894	-0.16	0.560269	0.907991	53.93	49.32	15.42	3	3	1	1	1	1	1	1
AUR62008431-RA	pacid=36286847 transcript=AUR62008431-RA locus=AUR62008431 ID=AUR62008431-RA.v1.0 annot-version=v1.0	3	2	15	31.46	0.964	-0.05	0.42361	0.853157	23.85	9.02	11.12	3	3	2	2	2	2	2	2
AUR62008433-RA	pacid=36286645 transcript=AUR62008433-RA locus=AUR62008433 ID=AUR62008433-RA.v1.0 annot-version=v1.0	1	1	1	2.65	0.888	-0.17	0.678428	0.95321	33.79	78.94	12.78	3	3	1	1	1	1	1	1
AUR62008442-RA	pacid=36286519 transcript=AUR62008442-RA locus=AUR62008442 ID=AUR62008442-RA.v1.0 annot-version=v1.0	1	1	5	8.12	0.987	-0.02	0.376173	0.815852	12.71	15.51	10.07	3	3	1	1	1	1	1	1
AUR62008505-RA	pacid=36286385 transcript=AUR62008505-RA locus=AUR62008505 ID=AUR62008505-RA.v1.0 annot-version=v1.0	6	1	33	73.16	0.595	-0.75	0.405025	0.83968	41.63	28.12	23.61	3	3	1	1	1	1	1	1
AUR62008514-RA	pacid=36286425 transcript=AUR62008514-RA locus=AUR62008514 ID=AUR62008514-RA.v1.0 annot-version=v1.0	23	22	145	348.14	0.559	-0.84	0.109821	0.420476	24.12	18.98	10.97	3	3	25	25	24	24	24	22
AUR62008524-RA	pacid=36286579 transcript=AUR62008524-RA locus=AUR62008524 ID=AUR62008524-RA.v1.0 annot-version=v1.0	9	2	41	82.52	0.586	-0.77	0.337725	0.777334	44.05	37.79	37.26	3	3	1	2	2	1	1	1
AUR62008532-RA	pacid=36286726 transcript=AUR62008532-RA locus=AUR62008532 ID=AUR62008532-RA.v1.0 annot-version=v1.0	2	1	19	34.67	0.659	-0.6	0.441944	0.863294	13	9.12	12.61	3	3	1	1	1	1	1	1
AUR62008562-RA	pacid=36315088 transcript=AUR62008562-RA locus=AUR62008562 ID=AUR62008562-RA.v1.0 annot-version=v1.0	4	4	11	29.16	0.538	-0.89	0.133349	0.476174	19.63	17.62	21.58	3	3	2	2	2	3	3	3
AUR62008570-RA	pacid=36315341 transcript=AUR62008570-RA locus=AUR62008570 ID=AUR62008570-RA.v1.0 annot-version=v1.0	7	1	27	62.87	0.513	-0.96	0.188795	0.596787	46.14	41.44	21.92	3	3	1	1	1	1	1	1
AUR62008599-RA	pacid=36315105 transcript=AUR62008599-RA locus=AUR62008599 ID=AUR62008599-RA.v1.0 annot-version=v1.0	4	4	7	10.25	3.711	1.89	1.72353e-11	1.62805e-10	21.8	14.91	11.31	3	3	2	3	3	3	3	3
AUR62008602-RA	pacid=36315344 transcript=AUR62008602-RA locus=AUR62008602 ID=AUR62008602-RA.v1.0 annot-version=v1.0	4	3	12	17.18	1.21	0.28	0.0836182	0.342299	18.58	5.34	8.24	3	3	2	2	2	2	2	2
AUR62008609-RA	pacid=36314934 transcript=AUR62008609-RA locus=AUR62008609 ID=AUR62008609-RA.v1.0 annot-version=v1.0	11	3	204	285.65	0.626	-0.68	0.268743	0.712399	22.34	18.16	5.19	3	3	5	5	5	5	6	6
AUR62008617-RA	pacid=36314931 transcript=AUR62008617-RA locus=AUR62008617 ID=AUR62008617-RA.v1.0 annot-version=v1.0	1	1	1	1.62	100	6.64	1e-17	9.9358e-17			96.2		3				1	1	1
AUR62008629-RA	pacid=36315275 transcript=AUR62008629-RA locus=AUR62008629 ID=AUR62008629-RA.v1.0 annot-version=v1.0	13	12	67	135.74	0.754	-0.41	0.766774	0.962145	25.92	8.43	10.07	3	3	10	10	9	9	10	10
AUR62008631-RA	pacid=36315162 transcript=AUR62008631-RA locus=AUR62008631 ID=AUR62008631-RA.v1.0 annot-version=v1.0	11	11	54	109.31	0.89	-0.17	0.671584	0.95321	21.63	9.59	6.34	3	3	10	10	11	12	12	11
AUR62008637-RA	pacid=36315021 transcript=AUR62008637-RA locus=AUR62008637 ID=AUR62008637-RA.v1.0 annot-version=v1.0	2	1	11	14.83	1.556	0.64	0.00635005	0.0379119	32.26	19.99	29.62	3	3	1	1	1	1	1	1
AUR62008645-RA	pacid=36315107 transcript=AUR62008645-RA locus=AUR62008645 ID=AUR62008645-RA.v1.0 annot-version=v1.0	3	3	19	37.55	0.862	-0.21	0.776077	0.962145	33.28	7.96	7.57	3	3	4	4	4	4	4	4
AUR62008680-RA	pacid=36315383 transcript=AUR62008680-RA locus=AUR62008680 ID=AUR62008680-RA.v1.0 annot-version=v1.0	1	1	5	10.32	0.441	-1.18	0.0413793	0.195435	26.45	6.4	27.91	3	3	1	1	1	1	1	1
AUR62008712-RA	pacid=36314952 transcript=AUR62008712-RA locus=AUR62008712 ID=AUR62008712-RA.v1.0 annot-version=v1.0	8	4	57	105.58	0.88	-0.19	0.599086	0.922941	38.21	4.19	19.76	3	3	4	4	4	4	4	4
AUR62008718-RA	pacid=36315287 transcript=AUR62008718-RA locus=AUR62008718 ID=AUR62008718-RA.v1.0 annot-version=v1.0	1	1	3	5.71	0.661	-0.6	0.581032	0.917154	24.44	12.23	24.62	3	2	1	1	1		1	1
AUR62008727-RA	pacid=36315265 transcript=AUR62008727-RA locus=AUR62008727 ID=AUR62008727-RA.v1.0 annot-version=v1.0	11	6	57	106.35	2.622	1.39	3.09155e-07	2.6582e-06	39.33	22.99	22.3	3	3	5	5	5	6	6	6
AUR62008762-RA	pacid=36315384 transcript=AUR62008762-RA locus=AUR62008762 ID=AUR62008762-RA.v1.0 annot-version=v1.0	1	1	1	2.7	0.509	-0.97	0.177228	0.576062	44.73	37.84	9.74	3	2	1	1	1	1		1
AUR62008776-RA	pacid=36315293 transcript=AUR62008776-RA locus=AUR62008776 ID=AUR62008776-RA.v1.0 annot-version=v1.0	5	2	14	21.92	0.549	-0.86	0.164056	0.553828	21.48	10.15	21.23	3	2	2	2	2	1	1
AUR62008795-RA	pacid=36315334 transcript=AUR62008795-RA locus=AUR62008795 ID=AUR62008795-RA.v1.0 annot-version=v1.0	3	1	7	8.35	1.039	0.05	0.324097	0.763692	20.77	28.44	18.43	3	3	1	1	1	1	1	1
AUR62008815-RA	pacid=36315135 transcript=AUR62008815-RA locus=AUR62008815 ID=AUR62008815-RA.v1.0 annot-version=v1.0	1	1	1	0	52.687	5.72	1e-17	9.9358e-17	116.35	89.16	108.48	3	3	1	1	1	1	1	1
AUR62008824-RA	pacid=36314932 transcript=AUR62008824-RA locus=AUR62008824 ID=AUR62008824-RA.v1.0 annot-version=v1.0	10	2	49	101.5	0.602	-0.73	0.237713	0.670503	20.48	7.61	15.58	3	3	2	1	2	1	1	1
AUR62008827-RA	pacid=36315214 transcript=AUR62008827-RA locus=AUR62008827 ID=AUR62008827-RA.v1.0 annot-version=v1.0	1	1	4	10.19	0.535	-0.9	0.222447	0.651	32.66	15.83	23.55	3	3	1	1	1	1	1	1
AUR62008963-RA	pacid=36315183 transcript=AUR62008963-RA locus=AUR62008963 ID=AUR62008963-RA.v1.0 annot-version=v1.0	4	4	12	27.57	0.536	-0.9	0.0872909	0.353379	31.92	8.74	11.99	3	3	4	4	4	4	4	4
AUR62008975-RA	pacid=36315310 transcript=AUR62008975-RA locus=AUR62008975 ID=AUR62008975-RA.v1.0 annot-version=v1.0	3	3	5	10.25	0.795	-0.33	0.951924	0.994369	43.64	8.85	7.19	3	3	2	1	2	2	2	2
AUR62008976-RA	pacid=36314919 transcript=AUR62008976-RA locus=AUR62008976 ID=AUR62008976-RA.v1.0 annot-version=v1.0	12	6	94	190.4	0.627	-0.67	0.271206	0.716098	21.46	7.87	7.5	3	3	7	7	7	7	7	7
AUR62008982-RA	pacid=36315133 transcript=AUR62008982-RA locus=AUR62008982 ID=AUR62008982-RA.v1.0 annot-version=v1.0	7	2	39	76.69	0.772	-0.37	0.919628	0.986597	12.33	13.38	4.76	3	3	1	2	2	1	1	1
AUR62008994-RA	pacid=36314916 transcript=AUR62008994-RA locus=AUR62008994 ID=AUR62008994-RA.v1.0 annot-version=v1.0	5	1	26	44.55	0.988	-0.02	0.318453	0.760782	24.82	10.28	30.84	3	3	1	1	1	1	1	1
AUR62009003-RA	pacid=36315213 transcript=AUR62009003-RA locus=AUR62009003 ID=AUR62009003-RA.v1.0 annot-version=v1.0	11	4	58	97.12	0.639	-0.65	0.309685	0.754341	23.88	18.65	19.95	3	3	4	4	4	4	4	4
AUR62009037-RA	pacid=36315228 transcript=AUR62009037-RA locus=AUR62009037 ID=AUR62009037-RA.v1.0 annot-version=v1.0	2	2	15	36.3	1.222	0.29	0.0529424	0.240274	23.02	9.2	20.14	3	3	2	1	2	2	2	2
AUR62009044-RA	pacid=36297228 transcript=AUR62009044-RA locus=AUR62009044 ID=AUR62009044-RA.v1.0 annot-version=v1.0	17	2	112	209.35	0.705	-0.5	0.673236	0.95321	10.78	6.17	10.88	3	3	2	2	2	2	2	2
AUR62009062-RA	pacid=36296890 transcript=AUR62009062-RA locus=AUR62009062 ID=AUR62009062-RA.v1.0 annot-version=v1.0	4	4	16	26.01	0.786	-0.35	0.991826	0.997726	20.7	14.19	6.24	3	3	4	4	4	4	4	4
AUR62009067-RA	pacid=36296921 transcript=AUR62009067-RA locus=AUR62009067 ID=AUR62009067-RA.v1.0 annot-version=v1.0	12	2	74	158.02	0.597	-0.74	0.199923	0.611314	25.79	10.82	19.71	3	3	2	2	2	2	2	2
AUR62009082-RA	pacid=36296936 transcript=AUR62009082-RA locus=AUR62009082 ID=AUR62009082-RA.v1.0 annot-version=v1.0	7	6	32	64.31	0.759	-0.4	0.786689	0.962145	39.83	23.79	13.19	3	3	5	5	6	6	6	6
AUR62009090-RA	pacid=36297270 transcript=AUR62009090-RA locus=AUR62009090 ID=AUR62009090-RA.v1.0 annot-version=v1.0	6	2	29	72.61	0.755	-0.41	0.849106	0.967558	23.8	5.23	18.11	3	3	2	2	2	2	2	2
AUR62009096-RA	pacid=36297077 transcript=AUR62009096-RA locus=AUR62009096 ID=AUR62009096-RA.v1.0 annot-version=v1.0	8	1	28	65.29	0.939	-0.09	0.454179	0.874215	24.37	11.91	17.79	3	3	1	1	1	1	1	1
AUR62009102-RA	pacid=36297050 transcript=AUR62009102-RA locus=AUR62009102 ID=AUR62009102-RA.v1.0 annot-version=v1.0	8	2	215	369.89	0.484	-1.05	0.0261637	0.134461	17.3	1.32	9.6	3	3	2	2	1	2	1	2
AUR62009110-RA	pacid=36297285 transcript=AUR62009110-RA locus=AUR62009110 ID=AUR62009110-RA.v1.0 annot-version=v1.0	23	2	102	184.8	0.556	-0.85	0.172918	0.572083	26.37	18.98	15.26	3	3	2	2	2	2	2	1
AUR62009118-RA	pacid=36297018 transcript=AUR62009118-RA locus=AUR62009118 ID=AUR62009118-RA.v1.0 annot-version=v1.0	20	4	167	308.95	0.704	-0.51	0.549808	0.902496	30.62	17.06	12.57	3	3	4	4	4	3	3	3
AUR62009135-RA	pacid=36296937 transcript=AUR62009135-RA locus=AUR62009135 ID=AUR62009135-RA.v1.0 annot-version=v1.0	5	5	18	34.46	0.624	-0.68	0.263446	0.704858	36.13	13.24	4.74	3	3	5	5	5	4	5	5
AUR62009143-RA	pacid=36296866 transcript=AUR62009143-RA locus=AUR62009143 ID=AUR62009143-RA.v1.0 annot-version=v1.0	1	1	2	4.17	0.416	-1.27	0.00974832	0.0561191	43.3	23.18	22.68	3	3	1	1	1	1	1	1
AUR62009150-RA	pacid=36296902 transcript=AUR62009150-RA locus=AUR62009150 ID=AUR62009150-RA.v1.0 annot-version=v1.0	1	1	2	4.1	0.747	-0.42	0.864162	0.971843	14.41	3.35	14.01	2	2	1	1			1	1
AUR62009167-RA	pacid=36297110 transcript=AUR62009167-RA locus=AUR62009167 ID=AUR62009167-RA.v1.0 annot-version=v1.0	2	2	5	8.3	0.455	-1.14	0.0313335	0.154707	60.5	35.18	18.14	3	3	2	2	2	2	2	2
AUR62009168-RA	pacid=36297166 transcript=AUR62009168-RA locus=AUR62009168 ID=AUR62009168-RA.v1.0 annot-version=v1.0	6	2	23	32.85	0.817	-0.29	0.839104	0.965834	32.24	20.22	7.13	3	3	2	2	2	2	2	2
AUR62009177-RA	pacid=36297056 transcript=AUR62009177-RA locus=AUR62009177 ID=AUR62009177-RA.v1.0 annot-version=v1.0	6	6	17	34.29	0.693	-0.53	0.533378	0.893552	22.24	9.1	4.82	3	3	6	6	5	6	6	6
AUR62009219-RA	pacid=36297055 transcript=AUR62009219-RA locus=AUR62009219 ID=AUR62009219-RA.v1.0 annot-version=v1.0	3	1	27	57.9	0.622	-0.68	0.296305	0.732893	10.85	9.7	6.07	3	3	1	1	1	1	1	1
AUR62009220-RA	pacid=36296929 transcript=AUR62009220-RA locus=AUR62009220 ID=AUR62009220-RA.v1.0 annot-version=v1.0	3	1	27	59.74	0.807	-0.31	0.977806	0.997268	8.99	10.16	5.98	3	3	1	1	1	1	1	1
AUR62009240-RA	pacid=36296905 transcript=AUR62009240-RA locus=AUR62009240 ID=AUR62009240-RA.v1.0 annot-version=v1.0	1	1	2	3.58	0.677	-0.56	0.645954	0.949189	52.49	18.6	50.28	3	3	1	1	1	1	1	1
AUR62009294-RA	pacid=36297024 transcript=AUR62009294-RA locus=AUR62009294 ID=AUR62009294-RA.v1.0 annot-version=v1.0	5	5	17	29.6	0.943	-0.08	0.427412	0.854825	23.71	10.48	9.7	3	3	5	5	5	5	5	5
AUR62009302-RA	pacid=36297280 transcript=AUR62009302-RA locus=AUR62009302 ID=AUR62009302-RA.v1.0 annot-version=v1.0	7	3	39	92.32	1.166	0.22	0.0835589	0.342299	36.45	19.77	23.34	3	3	3	2	3	3	3	2
AUR62009333-RA	pacid=36297017 transcript=AUR62009333-RA locus=AUR62009333 ID=AUR62009333-RA.v1.0 annot-version=v1.0	3	1	9	22.29	0.551	-0.86	0.160638	0.544113	27.05	22.65	16.83	3	3	1	1	1	1	1	1
AUR62009367-RA	pacid=36297023 transcript=AUR62009367-RA locus=AUR62009367 ID=AUR62009367-RA.v1.0 annot-version=v1.0	7	1	40	76.52	0.673	-0.57	0.536468	0.896093	34.81	18.49	17.42	3	3	1	1	1	1	1	1
AUR62009382-RA	pacid=36297314 transcript=AUR62009382-RA locus=AUR62009382 ID=AUR62009382-RA.v1.0 annot-version=v1.0	4	2	18	41.93	0.691	-0.53	0.625796	0.938927	53.12	9.71	45.12	3	3	2	1	2	1	2	2
AUR62009404-RA	pacid=36296884 transcript=AUR62009404-RA locus=AUR62009404 ID=AUR62009404-RA.v1.0 annot-version=v1.0	1	1	1	2.01	1.208	0.27	0.192667	0.602024	47.39	44.67	4.09	2	3		1	1	1	1	1
AUR62009416-RA	pacid=36296988 transcript=AUR62009416-RA locus=AUR62009416 ID=AUR62009416-RA.v1.0 annot-version=v1.0	5	5	23	48.51	1.305	0.38	0.0309848	0.15355	49.93	15.14	6.86	3	3	4	4	4	4	4	4
AUR62009427-RA	pacid=36297214 transcript=AUR62009427-RA locus=AUR62009427 ID=AUR62009427-RA.v1.0 annot-version=v1.0	3	2	9	17.09	0.731	-0.45	0.74131	0.962145	21.49	32.37	17.91	3	3	2	1	2	2	2	2
AUR62009455-RA	pacid=36297262 transcript=AUR62009455-RA locus=AUR62009455 ID=AUR62009455-RA.v1.0 annot-version=v1.0	2	2	5	5.86	0.396	-1.34	0.0100543	0.057551	29.55	16.22	20.81	3	3	2	2	2	1	1	1
AUR62009476-RA	pacid=36296981 transcript=AUR62009476-RA locus=AUR62009476 ID=AUR62009476-RA.v1.0 annot-version=v1.0	5	5	23	59.71	0.903	-0.15	0.628186	0.939394	28.77	10.3	1.13	3	3	5	4	5	5	5	5
AUR62009489-RA	pacid=36296895 transcript=AUR62009489-RA locus=AUR62009489 ID=AUR62009489-RA.v1.0 annot-version=v1.0	14	6	139	231.41	0.734	-0.45	0.677376	0.95321	23.03	11.06	13.22	3	3	4	4	4	4	4	4
AUR62009508-RA	pacid=36321528 transcript=AUR62009508-RA locus=AUR62009508 ID=AUR62009508-RA.v1.0 annot-version=v1.0	9	7	50	91.31	0.85	-0.23	0.821817	0.962145	27.91	7.3	6.17	3	3	6	7	7	6	6	5
AUR62009520-RA	pacid=36321601 transcript=AUR62009520-RA locus=AUR62009520 ID=AUR62009520-RA.v1.0 annot-version=v1.0	20	19	72	166.54	0.604	-0.73	0.206484	0.6252	28.9	10.24	17.52	3	3	17	17	17	17	16	16
AUR62009528-RA	pacid=36321470 transcript=AUR62009528-RA locus=AUR62009528 ID=AUR62009528-RA.v1.0 annot-version=v1.0	5	5	11	14.78	0.679	-0.56	0.568677	0.912423	23.04	12.65	3.12	3	3	5	4	5	4	4	4
AUR62009549-RA	pacid=36321838 transcript=AUR62009549-RA locus=AUR62009549 ID=AUR62009549-RA.v1.0 annot-version=v1.0	25	9	130	256.9	1.005	0.01	0.340907	0.782103	23.83	15.97	8.06	3	3	7	7	7	7	7	7
AUR62009599-RA	pacid=36321787 transcript=AUR62009599-RA locus=AUR62009599 ID=AUR62009599-RA.v1.0 annot-version=v1.0	5	1	42	110.83	0.884	-0.18	0.597303	0.921815	22.97	29.08	24.23	3	3	1	1	1	1	1	1
AUR62009602-RA	pacid=36321740 transcript=AUR62009602-RA locus=AUR62009602 ID=AUR62009602-RA.v1.0 annot-version=v1.0	6	6	67	118.25	0.906	-0.14	0.615649	0.933877	30.08	9.93	2.5	3	3	7	7	7	7	7	7
AUR62009610-RA	pacid=36321511 transcript=AUR62009610-RA locus=AUR62009610 ID=AUR62009610-RA.v1.0 annot-version=v1.0	2	2	4	7.78	1.407	0.49	0.0122096	0.0691964	90.97	57.07	18.62	3	3	2	2	2	2	2	2
AUR62009611-RA	pacid=36321677 transcript=AUR62009611-RA locus=AUR62009611 ID=AUR62009611-RA.v1.0 annot-version=v1.0	1	1	1	2.19	1.003	0	0.361504	0.807264	20.06	5.9	18.55	3	3	1	1	1	1	1	1
AUR62009615-RA	pacid=36321680 transcript=AUR62009615-RA locus=AUR62009615 ID=AUR62009615-RA.v1.0 annot-version=v1.0	3	1	21	22.46	0.384	-1.38	0.00128932	0.00853323	41.66	34.22	31.74	3	3	1	1	1	1	1	1
AUR62009620-RA	pacid=36321491 transcript=AUR62009620-RA locus=AUR62009620 ID=AUR62009620-RA.v1.0 annot-version=v1.0	4	1	5	8.96	0.422	-1.24	0.0620218	0.271869	33.9	39.65	20.75	3	3	1	1	1	1	1	1
AUR62024665-RA	pacid=36310410 transcript=AUR62024665-RA locus=AUR62024665 ID=AUR62024665-RA.v1.0 annot-version=v1.0	9	1	34	78.52	0.01	-6.64	1e-17	9.9358e-17		36.97		3		1	1	1
AUR62009632-RA	pacid=36321785 transcript=AUR62009632-RA locus=AUR62009632 ID=AUR62009632-RA.v1.0 annot-version=v1.0	11	3	73	154.3	0.764	-0.39	0.812429	0.962145	14.77	10.74	3.71	3	3	3	3	3	3	3	3
AUR62009675-RA	pacid=36321668 transcript=AUR62009675-RA locus=AUR62009675 ID=AUR62009675-RA.v1.0 annot-version=v1.0	3	1	14	27.06	0.631	-0.67	0.357955	0.805148	18.4	8.55	13.16	3	3	1	1	1	1	1	1
AUR62009684-RA	pacid=36321819 transcript=AUR62009684-RA locus=AUR62009684 ID=AUR62009684-RA.v1.0 annot-version=v1.0	3	3	8	8.59	0.719	-0.48	0.744306	0.962145	32.17	24.58	7.98	3	3	3	3	3	3	2	3
AUR62009691-RA	pacid=36321514 transcript=AUR62009691-RA locus=AUR62009691 ID=AUR62009691-RA.v1.0 annot-version=v1.0	2	2	9	13.7	1.155	0.21	0.0918403	0.365906	26.06	7.96	3.32	3	3	2	2	2	2	2	2
AUR62009693-RA	pacid=36321739 transcript=AUR62009693-RA locus=AUR62009693 ID=AUR62009693-RA.v1.0 annot-version=v1.0	7	7	24	40.97	0.678	-0.56	0.464168	0.877521	31.8	20.41	18.19	3	3	6	7	7	6	6	5
AUR62009697-RA	pacid=36321655 transcript=AUR62009697-RA locus=AUR62009697 ID=AUR62009697-RA.v1.0 annot-version=v1.0	7	5	25	34.67	0.563	-0.83	0.176966	0.576062	33.88	5.38	20.02	3	3	5	5	5	4	4	4
AUR62009702-RA	pacid=36321705 transcript=AUR62009702-RA locus=AUR62009702 ID=AUR62009702-RA.v1.0 annot-version=v1.0	3	3	8	13.3	0.682	-0.55	0.577342	0.916459	5.97	70.03	11.25	3	3	3	3	2	2	2	2
AUR62009706-RA	pacid=36321708 transcript=AUR62009706-RA locus=AUR62009706 ID=AUR62009706-RA.v1.0 annot-version=v1.0	2	2	4	4.46	100	6.64	1e-17	9.9358e-17			11.27		3				2	2	2
AUR62009712-RA	pacid=36321583 transcript=AUR62009712-RA locus=AUR62009712 ID=AUR62009712-RA.v1.0 annot-version=v1.0	2	2	5	9.86	0.596	-0.75	0.280138	0.721448	38.46	12.01	13.88	3	3	2	2	2	2	2	2
AUR62009723-RA	pacid=36321814 transcript=AUR62009723-RA locus=AUR62009723 ID=AUR62009723-RA.v1.0 annot-version=v1.0	1	1	1	2.26	100	6.64	1e-17	9.9358e-17			17.94		3				1	1	1
AUR62009748-RA	pacid=36321690 transcript=AUR62009748-RA locus=AUR62009748 ID=AUR62009748-RA.v1.0 annot-version=v1.0	5	5	14	14.38	0.916	-0.13	0.513433	0.885002	17.04	5.03	6.42	3	3	4	3	4	5	5	5
AUR62009749-RA	pacid=36321747 transcript=AUR62009749-RA locus=AUR62009749 ID=AUR62009749-RA.v1.0 annot-version=v1.0	1	1	4	2.25	0.413	-1.28	0.0114544	0.0652867	60.24	28.86	57.91	3	3	1	1	1	1	1	1
AUR62009776-RA	pacid=36321599 transcript=AUR62009776-RA locus=AUR62009776 ID=AUR62009776-RA.v1.0 annot-version=v1.0	35	16	287	679.22	0.592	-0.76	0.176725	0.575823	27.44	3.22	24.2	3	3	17	17	17	16	16	15
AUR62009783-RA	pacid=36321605 transcript=AUR62009783-RA locus=AUR62009783 ID=AUR62009783-RA.v1.0 annot-version=v1.0	2	2	2	4.68	1.748	0.81	0.000823701	0.00552429	45.11	18.56	26.79	3	3	2	2	2	2	2	2
AUR62009791-RA	pacid=36321783 transcript=AUR62009791-RA locus=AUR62009791 ID=AUR62009791-RA.v1.0 annot-version=v1.0	3	3	12	27.58	0.777	-0.36	0.988604	0.997726	16.9	7.73	5.45	3	3	2	2	2	3	2	3
AUR62009794-RA	pacid=36321588 transcript=AUR62009794-RA locus=AUR62009794 ID=AUR62009794-RA.v1.0 annot-version=v1.0	7	7	46	114.08	0.759	-0.4	0.788887	0.962145	21.14	6.79	5.79	3	3	7	7	6	6	6	6
AUR62009815-RA	pacid=36321541 transcript=AUR62009815-RA locus=AUR62009815 ID=AUR62009815-RA.v1.0 annot-version=v1.0	8	1	17	29.9	0.651	-0.62	0.5866	0.918475	35.96	27.64	16.21	3	2	1	1	1	1	1
AUR62009820-RA	pacid=36321449 transcript=AUR62009820-RA locus=AUR62009820 ID=AUR62009820-RA.v1.0 annot-version=v1.0	10	1	38	76.62	100	6.64	1e-17	9.9358e-17			1.15		2					1	1
AUR62009829-RA	pacid=36321490 transcript=AUR62009829-RA locus=AUR62009829 ID=AUR62009829-RA.v1.0 annot-version=v1.0	2	2	9	19.8	1.354	0.44	0.0186011	0.101424	57.64	54.72	20.31	3	3	2	2	2	2	2	2
AUR62009852-RA	pacid=36321474 transcript=AUR62009852-RA locus=AUR62009852 ID=AUR62009852-RA.v1.0 annot-version=v1.0	2	1	10	20.21	0.316	-1.66	0.000508843	0.00345293	23.7	28.84	13.82	3	3	1	1	1	1	1	1
AUR62009904-RA	pacid=36321644 transcript=AUR62009904-RA locus=AUR62009904 ID=AUR62009904-RA.v1.0 annot-version=v1.0	10	2	47	81.53	0.617	-0.7	0.348776	0.792326	24.22	18.45	19.76	3	3	2	2	2	2	2	2
AUR62009934-RA	pacid=36321624 transcript=AUR62009934-RA locus=AUR62009934 ID=AUR62009934-RA.v1.0 annot-version=v1.0	4	1	30	62.65	0.542	-0.88	0.163661	0.553285	30.22	16.4	23.73	3	3	2	2	2	2	2	2
AUR62009936-RA	pacid=36321457 transcript=AUR62009936-RA locus=AUR62009936 ID=AUR62009936-RA.v1.0 annot-version=v1.0	9	1	55	139.94	0.656	-0.61	0.373892	0.815852	16.16	14.53	11.28	3	3	1	1	1	1	1	1
AUR62009947-RA	pacid=36321647 transcript=AUR62009947-RA locus=AUR62009947 ID=AUR62009947-RA.v1.0 annot-version=v1.0	2	2	7	13.81	0.797	-0.33	0.945085	0.992625	7.93	15.11	3.77	3	3	1	1	1	2	2	2
AUR62009959-RA	pacid=36322351 transcript=AUR62009959-RA locus=AUR62009959 ID=AUR62009959-RA.v1.0 annot-version=v1.0	8	2	43	92.32	0.925	-0.11	0.473192	0.878844	25.9	34.14	36.43	3	3	2	2	1	2	2	1
AUR62009986-RA	pacid=36322102 transcript=AUR62009986-RA locus=AUR62009986 ID=AUR62009986-RA.v1.0 annot-version=v1.0	2	2	7	7.71	0.961	-0.06	0.396937	0.830118	29.17	24.11	22.77	3	3	2	2	2	2	2	2
AUR62009998-RA	pacid=36322345 transcript=AUR62009998-RA locus=AUR62009998 ID=AUR62009998-RA.v1.0 annot-version=v1.0	6	6	16	29.53	1.062	0.09	0.233476	0.668689	38.76	14.76	2.1	3	3	5	5	5	6	6	6
AUR62010019-RA	pacid=36322396 transcript=AUR62010019-RA locus=AUR62010019 ID=AUR62010019-RA.v1.0 annot-version=v1.0	7	1	15	24.91	1.121	0.17	0.235112	0.66875	34.61	35.91	6.89	3	3	1	1	1	1	1	1
AUR62010027-RA	pacid=36321953 transcript=AUR62010027-RA locus=AUR62010027 ID=AUR62010027-RA.v1.0 annot-version=v1.0	5	3	14	23.84	1.032	0.04	0.252379	0.686663	16.89	14.6	6.99	3	3	2	2	2	2	2	2
AUR62010055-RA	pacid=36322012 transcript=AUR62010055-RA locus=AUR62010055 ID=AUR62010055-RA.v1.0 annot-version=v1.0	4	2	12	22.77	0.842	-0.25	0.740398	0.962145	31.26	25.44	14.34	3	3	2	2	2	2	2	2
AUR62010082-RA	pacid=36322231 transcript=AUR62010082-RA locus=AUR62010082 ID=AUR62010082-RA.v1.0 annot-version=v1.0	4	4	8	9.62	0.877	-0.19	0.612691	0.933877	24.55	50.76	20.14	3	3	3	1	3	3	3	4
AUR62010089-RA	pacid=36321941 transcript=AUR62010089-RA locus=AUR62010089 ID=AUR62010089-RA.v1.0 annot-version=v1.0	8	2	195	356.99	0.687	-0.54	0.481573	0.879344	26.34	12.53	17.13	3	3	4	4	4	4	4	4
AUR62010110-RA	pacid=36322046 transcript=AUR62010110-RA locus=AUR62010110 ID=AUR62010110-RA.v1.0 annot-version=v1.0	3	3	12	19.22	0.922	-0.12	0.472686	0.878844	14.94	5.88	6.98	3	3	3	3	3	3	3	3
AUR62010113-RA	pacid=36322328 transcript=AUR62010113-RA locus=AUR62010113 ID=AUR62010113-RA.v1.0 annot-version=v1.0	1	1	4	6.88	0.947	-0.08	0.497731	0.879344	17.42	15.93	24.61	3	3	1	1	1	1	1	1
AUR62010114-RA	pacid=36322246 transcript=AUR62010114-RA locus=AUR62010114 ID=AUR62010114-RA.v1.0 annot-version=v1.0	3	3	5	7.52	0.637	-0.65	0.421282	0.851759	28.26	30.43	16.6	3	3	3	2	3	2	2	2
AUR62010125-RA	pacid=36322334 transcript=AUR62010125-RA locus=AUR62010125 ID=AUR62010125-RA.v1.0 annot-version=v1.0	6	6	47	112.04	0.872	-0.2	0.739093	0.962145	18.41	13.34	5.9	3	3	6	6	6	6	6	6
AUR62010139-RA	pacid=36321998 transcript=AUR62010139-RA locus=AUR62010139 ID=AUR62010139-RA.v1.0 annot-version=v1.0	1	1	1	0	0.643	-0.64	0.544213	0.902223	19.53	36.53	0.47	3	2	1	1	1		1	1
AUR62010158-RA	pacid=36321959 transcript=AUR62010158-RA locus=AUR62010158 ID=AUR62010158-RA.v1.0 annot-version=v1.0	7	7	17	36.51	0.832	-0.27	0.807823	0.962145	26.86	11.34	5.97	3	3	7	6	6	4	5	5
AUR62010169-RA	pacid=36321980 transcript=AUR62010169-RA locus=AUR62010169 ID=AUR62010169-RA.v1.0 annot-version=v1.0	1	1	4	3.39	0.885	-0.18	0.63601	0.943351	6.54	15.26	3.56	3	3	1	1	1	1	1	1
AUR62010200-RA	pacid=36321947 transcript=AUR62010200-RA locus=AUR62010200 ID=AUR62010200-RA.v1.0 annot-version=v1.0	7	5	23	36.5	0.807	-0.31	0.918221	0.986597	26.34	7.19	36.91	3	3	4	4	4	4	4	4
AUR62010218-RA	pacid=36322288 transcript=AUR62010218-RA locus=AUR62010218 ID=AUR62010218-RA.v1.0 annot-version=v1.0	1	1	2	1.66	1.28	0.36	0.0729756	0.307813	6.46	1.35	51.49	3	3	1	1	1	1	1	1
AUR62010225-RA	pacid=36321965 transcript=AUR62010225-RA locus=AUR62010225 ID=AUR62010225-RA.v1.0 annot-version=v1.0	7	7	30	56.32	0.713	-0.49	0.590948	0.921109	21.11	10.36	9.86	3	3	8	7	8	7	8	8
AUR62010227-RA	pacid=36322221 transcript=AUR62010227-RA locus=AUR62010227 ID=AUR62010227-RA.v1.0 annot-version=v1.0	5	5	20	40.06	0.626	-0.68	0.3242	0.763692	33.7	20.4	6.12	3	3	5	4	5	5	5	5
AUR62010238-RA	pacid=36322315 transcript=AUR62010238-RA locus=AUR62010238 ID=AUR62010238-RA.v1.0 annot-version=v1.0	2	1	7	14.49	0.865	-0.21	0.700975	0.962145	15.54	14.17	6.73	3	3	1	1	1	1	1	1
AUR62010245-RA	pacid=36322048 transcript=AUR62010245-RA locus=AUR62010245 ID=AUR62010245-RA.v1.0 annot-version=v1.0	5	5	24	38.2	0.84	-0.25	0.864087	0.971843	18.04	5.14	10.55	3	3	5	5	5	5	5	5
AUR62010255-RA	pacid=36322374 transcript=AUR62010255-RA locus=AUR62010255 ID=AUR62010255-RA.v1.0 annot-version=v1.0	16	2	80	157.66	0.933	-0.1	0.469362	0.878001	23.08	5.93	8.21	3	3	2	2	2	2	2	2
AUR62010266-RA	pacid=36322260 transcript=AUR62010266-RA locus=AUR62010266 ID=AUR62010266-RA.v1.0 annot-version=v1.0	2	1	15	24.25	1.554	0.64	0.00305965	0.0194335	22.4	10.96	21.76	3	3	1	1	1	1	1	1
AUR62010286-RA	pacid=36322168 transcript=AUR62010286-RA locus=AUR62010286 ID=AUR62010286-RA.v1.0 annot-version=v1.0	18	18	109	249.54	0.739	-0.44	0.700319	0.962145	28.46	4.27	8.14	3	3	20	20	20	20	20	20
AUR62010320-RA	pacid=36322285 transcript=AUR62010320-RA locus=AUR62010320 ID=AUR62010320-RA.v1.0 annot-version=v1.0	6	6	18	48.14	0.989	-0.02	0.378	0.815852	24.85	9.11	9.59	3	3	6	6	6	6	6	6
AUR62010336-RA	pacid=36322195 transcript=AUR62010336-RA locus=AUR62010336 ID=AUR62010336-RA.v1.0 annot-version=v1.0	1	1	6	12.15	0.748	-0.42	0.911245	0.98644	16.74	10.18	16.86	3	3	1	1	1	1	1	1
AUR62010374-RA	pacid=36322002 transcript=AUR62010374-RA locus=AUR62010374 ID=AUR62010374-RA.v1.0 annot-version=v1.0	10	1	42	91.85	0.614	-0.7	0.302423	0.742948	22.8	21.72	19.42	2	3	1	1		1	1	1
AUR62010388-RA	pacid=36321954 transcript=AUR62010388-RA locus=AUR62010388 ID=AUR62010388-RA.v1.0 annot-version=v1.0	2	2	3	6.97	100	6.64	1e-17	9.9358e-17			20.67		2				1		1
AUR62010424-RA	pacid=36322400 transcript=AUR62010424-RA locus=AUR62010424 ID=AUR62010424-RA.v1.0 annot-version=v1.0	2	2	3	2.54	0.735	-0.44	0.858267	0.969502	12.57	12.25	44.59	3	3	1	1	1	1	2	2
AUR62010425-RA	pacid=36322301 transcript=AUR62010425-RA locus=AUR62010425 ID=AUR62010425-RA.v1.0 annot-version=v1.0	4	4	24	52.97	1.059	0.08	0.238732	0.670503	21.84	18.18	11.86	3	3	4	4	4	4	4	4
AUR62010443-RA	pacid=36294151 transcript=AUR62010443-RA locus=AUR62010443 ID=AUR62010443-RA.v1.0 annot-version=v1.0	12	3	65	142.39	0.934	-0.1	0.527698	0.890712	10.96	6.4	11.11	3	3	3	3	3	3	3	3
AUR62010449-RA	pacid=36294103 transcript=AUR62010449-RA locus=AUR62010449 ID=AUR62010449-RA.v1.0 annot-version=v1.0	12	1	69	143.23	0.647	-0.63	0.432278	0.859006	11.49	13.67	11.42	3	3	1	1	1	1	1	1
AUR62010460-RA	pacid=36294124 transcript=AUR62010460-RA locus=AUR62010460 ID=AUR62010460-RA.v1.0 annot-version=v1.0	2	2	9	26.08	3.014	1.59	1.16306e-08	1.02187e-07	105.77	30.28	14.32	3	3	2	2	2	2	2	2
AUR62010510-RA	pacid=36293949 transcript=AUR62010510-RA locus=AUR62010510 ID=AUR62010510-RA.v1.0 annot-version=v1.0	9	4	34	64.09	0.855	-0.23	0.801311	0.962145	17.08	5.86	6.52	3	3	3	3	3	4	4	4
AUR62010522-RA	pacid=36293988 transcript=AUR62010522-RA locus=AUR62010522 ID=AUR62010522-RA.v1.0 annot-version=v1.0	3	3	14	29.13	0.839	-0.25	0.763418	0.962145	28.47	9.72	13.07	3	3	3	3	3	2	2	2
AUR62010584-RA	pacid=36293955 transcript=AUR62010584-RA locus=AUR62010584 ID=AUR62010584-RA.v1.0 annot-version=v1.0	3	1	13	25.56	0.839	-0.25	0.8035	0.962145	15.45	10.91	13.37	3	3	1	1	1	1	1	1
AUR62010618-RA	pacid=36294104 transcript=AUR62010618-RA locus=AUR62010618 ID=AUR62010618-RA.v1.0 annot-version=v1.0	2	2	8	12.42	2.813	1.49	5.8695e-08	5.06843e-07	28.97	17.77	40.15	3	3	1	1	1	2	1	2
AUR62010620-RA	pacid=36293826 transcript=AUR62010620-RA locus=AUR62010620 ID=AUR62010620-RA.v1.0 annot-version=v1.0	4	3	11	20.92	3.625	1.86	5.28957e-11	4.96159e-10	30.69	5.67	32.7	3	3	1	1	1	3	3	3
AUR62010621-RA	pacid=36294157 transcript=AUR62010621-RA locus=AUR62010621 ID=AUR62010621-RA.v1.0 annot-version=v1.0	2	1	4	2.27	100	6.64	1e-17	9.9358e-17			13.88		3				1	1	1
AUR62010627-RA	pacid=36293829 transcript=AUR62010627-RA locus=AUR62010627 ID=AUR62010627-RA.v1.0 annot-version=v1.0	4	4	11	23.89	0.757	-0.4	0.848755	0.967558	19.03	6.87	14.25	3	3	4	3	4	4	4	4
AUR62010687-RA	pacid=36294111 transcript=AUR62010687-RA locus=AUR62010687 ID=AUR62010687-RA.v1.0 annot-version=v1.0	7	2	31	63.82	0.837	-0.26	0.78606	0.962145	15.88	12.12	7.73	3	3	2	2	2	2	2	2
AUR62010702-RA	pacid=36294000 transcript=AUR62010702-RA locus=AUR62010702 ID=AUR62010702-RA.v1.0 annot-version=v1.0	21	10	99	153.51	0.759	-0.4	0.787039	0.962145	25.86	8.94	4.09	3	3	9	8	8	9	9	9
AUR62010713-RA	pacid=36293863 transcript=AUR62010713-RA locus=AUR62010713 ID=AUR62010713-RA.v1.0 annot-version=v1.0	1	1	4	4.44	1.415	0.5	0.0824937	0.339075	42.33	81.66	21.37	3	3	1	1	1	1	1	1
AUR62010724-RA	pacid=36293813 transcript=AUR62010724-RA locus=AUR62010724 ID=AUR62010724-RA.v1.0 annot-version=v1.0	4	4	11	27.98	100	6.64	1e-17	9.9358e-17			10.88		3				4	4	4
AUR62010727-RA	pacid=36293999 transcript=AUR62010727-RA locus=AUR62010727 ID=AUR62010727-RA.v1.0 annot-version=v1.0	7	7	36	57.24	0.785	-0.35	0.925934	0.986597	26.57	16.75	17.74	3	3	7	7	7	7	7	7
AUR62010741-RA	pacid=36294154 transcript=AUR62010741-RA locus=AUR62010741 ID=AUR62010741-RA.v1.0 annot-version=v1.0	3	1	22	53.41	0.757	-0.4	0.868661	0.973133	17.11	15.92	8.42	3	3	1	1	1	1	1	1
AUR62010744-RA	pacid=36293835 transcript=AUR62010744-RA locus=AUR62010744 ID=AUR62010744-RA.v1.0 annot-version=v1.0	10	9	52	92.69	0.876	-0.19	0.723499	0.962145	24.94	11.44	8.01	3	3	8	9	9	9	8	9
AUR62010756-RA	pacid=36293947 transcript=AUR62010756-RA locus=AUR62010756 ID=AUR62010756-RA.v1.0 annot-version=v1.0	1	1	1	0	1.298	0.38	0.180603	0.582329	51.11	51.63	28.88	3	3	1	1	1	1	1	1
AUR62010770-RA	pacid=36293963 transcript=AUR62010770-RA locus=AUR62010770 ID=AUR62010770-RA.v1.0 annot-version=v1.0	3	1	15	27.94	0.564	-0.83	0.159447	0.541906	16.97	14.69	14.2	3	3	1	1	1	1	1	1
AUR62010793-RA	pacid=36294206 transcript=AUR62010793-RA locus=AUR62010793 ID=AUR62010793-RA.v1.0 annot-version=v1.0	14	3	94	194.85	0.777	-0.36	0.993177	0.997726	23.35	17.69	11.08	3	3	2	1	2	2	2	2
AUR62010794-RA	pacid=36294076 transcript=AUR62010794-RA locus=AUR62010794 ID=AUR62010794-RA.v1.0 annot-version=v1.0	6	6	23	51.22	0.715	-0.48	0.596822	0.921815	21.94	5.32	7.39	3	3	6	6	6	7	6	7
AUR62010849-RA	pacid=36293871 transcript=AUR62010849-RA locus=AUR62010849 ID=AUR62010849-RA.v1.0 annot-version=v1.0	2	2	6	12.63	0.618	-0.69	0.46464	0.877521	14.29	116.59	23.85	3	3	2	2	1	1	1	1
AUR62010875-RA	pacid=36312547 transcript=AUR62010875-RA locus=AUR62010875 ID=AUR62010875-RA.v1.0 annot-version=v1.0	1	1	3	2.66	1.143	0.19	0.170625	0.566988	26.84	76.26	16.1	3	3	1	1	1	1	1	1
AUR62013759-RA	pacid=36307300 transcript=AUR62013759-RA locus=AUR62013759 ID=AUR62013759-RA.v1.0 annot-version=v1.0	6	1	43	66.62	0.01	-6.64	1e-17	9.9358e-17		2.85		2		1		1
AUR62010877-RA	pacid=36312660 transcript=AUR62010877-RA locus=AUR62010877 ID=AUR62010877-RA.v1.0 annot-version=v1.0	5	5	16	22.66	0.579	-0.79	0.171054	0.566988	33.65	20.96	7.91	3	3	4	5	5	4	3	4
AUR62010889-RA	pacid=36312420 transcript=AUR62010889-RA locus=AUR62010889 ID=AUR62010889-RA.v1.0 annot-version=v1.0	2	2	5	6.54	0.73	-0.45	0.817066	0.962145	31.89	16.14	27.44	3	3	1	1	1	1	1	1
AUR62010918-RA	pacid=36312486 transcript=AUR62010918-RA locus=AUR62010918 ID=AUR62010918-RA.v1.0 annot-version=v1.0	2	2	3	6.6	0.817	-0.29	0.803939	0.962145	14.33	7.55	50.7	3	3	2	2	2	2	1	1
AUR62010919-RA	pacid=36312449 transcript=AUR62010919-RA locus=AUR62010919 ID=AUR62010919-RA.v1.0 annot-version=v1.0	5	5	9	21.53	0.769	-0.38	0.970555	0.997113	23.33	28.29	58.86	3	3	2	3	3	4	2	3
AUR62010941-RA	pacid=36312442 transcript=AUR62010941-RA locus=AUR62010941 ID=AUR62010941-RA.v1.0 annot-version=v1.0	9	1	24	53.57	0.766	-0.38	0.959773	0.994448	14.2	6.46	20.36	2	3	1		1	1	1	1
AUR62010954-RA	pacid=36312741 transcript=AUR62010954-RA locus=AUR62010954 ID=AUR62010954-RA.v1.0 annot-version=v1.0	3	1	7	17.21	0.681	-0.55	0.66242	0.950622	12.04	18.5	5.91	3	2	1	1	1	1	1
AUR62010964-RA	pacid=36312439 transcript=AUR62010964-RA locus=AUR62010964 ID=AUR62010964-RA.v1.0 annot-version=v1.0	19	1	132	265.95	0.68	-0.56	0.544205	0.902223	13.69	14.21	7.09	3	3	1	1	1	1	1	1
AUR62011002-RA	pacid=36312570 transcript=AUR62011002-RA locus=AUR62011002 ID=AUR62011002-RA.v1.0 annot-version=v1.0	13	7	53	123.81	2.982	1.58	1.38545e-08	1.20934e-07	38.27	16.03	14.68	3	3	7	6	7	7	7	7
AUR62011026-RA	pacid=36312374 transcript=AUR62011026-RA locus=AUR62011026 ID=AUR62011026-RA.v1.0 annot-version=v1.0	16	5	71	130.4	0.827	-0.27	0.894288	0.981351	22.84	8.76	16.8	3	3	5	5	5	6	6	5
AUR62011027-RA	pacid=36312708 transcript=AUR62011027-RA locus=AUR62011027 ID=AUR62011027-RA.v1.0 annot-version=v1.0	15	6	75	133.8	0.803	-0.32	0.979857	0.997268	25.66	3.42	11.27	3	3	6	6	6	6	6	6
AUR62011045-RA	pacid=36312416 transcript=AUR62011045-RA locus=AUR62011045 ID=AUR62011045-RA.v1.0 annot-version=v1.0	3	3	4	4.33	0.903	-0.15	0.58574	0.917485	34.35	40.98	12.71	3	3	3	3	2	1	1	1
AUR62011062-RA	pacid=36312512 transcript=AUR62011062-RA locus=AUR62011062 ID=AUR62011062-RA.v1.0 annot-version=v1.0	5	5	11	19.42	0.913	-0.13	0.497694	0.879344	18.07	7.75	13.26	3	3	4	4	4	4	4	4
AUR62011063-RA	pacid=36312347 transcript=AUR62011063-RA locus=AUR62011063 ID=AUR62011063-RA.v1.0 annot-version=v1.0	10	4	41	83.99	0.664	-0.59	0.440316	0.862222	33.74	14.84	6.36	3	3	3	4	4	3	3	3
AUR62011064-RA	pacid=36312667 transcript=AUR62011064-RA locus=AUR62011064 ID=AUR62011064-RA.v1.0 annot-version=v1.0	3	3	5	1.62	0.533	-0.91	0.193432	0.603855	28.05	26.56	3.41	3	2	2	2	2		2	2
AUR62011081-RA	pacid=36312602 transcript=AUR62011081-RA locus=AUR62011081 ID=AUR62011081-RA.v1.0 annot-version=v1.0	3	3	17	33.89	0.272	-1.88	2.46984e-06	2.0492e-05	51.14	35.11	25.06	3	3	3	3	3	2	2	2
AUR62011104-RA	pacid=36312412 transcript=AUR62011104-RA locus=AUR62011104 ID=AUR62011104-RA.v1.0 annot-version=v1.0	1	1	3	6.01	0.972	-0.04	0.426672	0.854194	25.57	23.13	24.81	3	3	1	1	1	1	1	1
AUR62011119-RA	pacid=36312626 transcript=AUR62011119-RA locus=AUR62011119 ID=AUR62011119-RA.v1.0 annot-version=v1.0	3	3	19	45.04	0.586	-0.77	0.198548	0.60896	40.39	8.5	14.45	3	3	3	3	3	2	3	3
AUR62011121-RA	pacid=36312624 transcript=AUR62011121-RA locus=AUR62011121 ID=AUR62011121-RA.v1.0 annot-version=v1.0	1	1	4	7.65	0.788	-0.34	0.996331	0.999315	14.44	13.61	10.39	3	3	1	1	1	1	1	1
AUR62011144-RA	pacid=36312475 transcript=AUR62011144-RA locus=AUR62011144 ID=AUR62011144-RA.v1.0 annot-version=v1.0	13	12	59	111.14	0.661	-0.6	0.383875	0.819911	25.15	7.5	19.79	3	3	12	10	12	10	10	10
AUR62011150-RA	pacid=36312537 transcript=AUR62011150-RA locus=AUR62011150 ID=AUR62011150-RA.v1.0 annot-version=v1.0	7	3	25	61.99	1.152	0.2	0.169091	0.564956	57.14	57.44	35.3	3	3	2	1	2	2	3	3
AUR62011161-RA	pacid=36312382 transcript=AUR62011161-RA locus=AUR62011161 ID=AUR62011161-RA.v1.0 annot-version=v1.0	2	2	7	16.25	0.844	-0.24	0.729228	0.962145	19.47	15.2	15.5	3	3	1	1	1	1	1	1
AUR62011173-RA	pacid=36312575 transcript=AUR62011173-RA locus=AUR62011173 ID=AUR62011173-RA.v1.0 annot-version=v1.0	3	3	8	6.48	0.102	-3.29	1.68754e-14	1.64822e-13	21.63	13.44	1.29	3	2	3	2	3	1	1
AUR62011194-RA	pacid=36312367 transcript=AUR62011194-RA locus=AUR62011194 ID=AUR62011194-RA.v1.0 annot-version=v1.0	6	6	12	25.02	0.789	-0.34	0.920622	0.986597	50.28	11.7	1.75	3	3	5	5	5	5	5	4
AUR62011208-RA	pacid=36312440 transcript=AUR62011208-RA locus=AUR62011208 ID=AUR62011208-RA.v1.0 annot-version=v1.0	3	3	6	13.16	0.99	-0.01	0.378257	0.815852	13.48	6.03	30.26	3	3	2	2	2	2	2	1
AUR62011209-RA	pacid=36312505 transcript=AUR62011209-RA locus=AUR62011209 ID=AUR62011209-RA.v1.0 annot-version=v1.0	1	1	2	3.71	0.434	-1.21	0.0760949	0.318301	24.08	29.73	4.31	3	2	1	1	1		1	1
AUR62011274-RA	pacid=36312658 transcript=AUR62011274-RA locus=AUR62011274 ID=AUR62011274-RA.v1.0 annot-version=v1.0	4	2	26	43.11	0.947	-0.08	0.47289	0.878844	36.71	19.5	11.72	3	3	2	2	2	2	2	2
AUR62011287-RA	pacid=36308251 transcript=AUR62011287-RA locus=AUR62011287 ID=AUR62011287-RA.v1.0 annot-version=v1.0	12	12	370	613.21	0.81	-0.3	0.989373	0.997726	74.76	26.64	5.44	3	3	18	18	19	16	17	17
AUR62011292-RA	pacid=36308220 transcript=AUR62011292-RA locus=AUR62011292 ID=AUR62011292-RA.v1.0 annot-version=v1.0	7	7	28	57.53	0.625	-0.68	0.280754	0.721448	19.85	11.46	15.74	3	3	6	6	6	5	5	5
AUR62011297-RA	pacid=36308260 transcript=AUR62011297-RA locus=AUR62011297 ID=AUR62011297-RA.v1.0 annot-version=v1.0	5	5	11	25.8	0.877	-0.19	0.718989	0.962145	49.01	25.44	25.82	3	3	5	5	5	5	4	5
AUR62011301-RA	pacid=36308239 transcript=AUR62011301-RA locus=AUR62011301 ID=AUR62011301-RA.v1.0 annot-version=v1.0	1	1	1	0	0.554	-0.85	0.289484	0.731335	19.2	18.93	18.57	3	2	1	1	1	1		1
AUR62011314-RA	pacid=36308299 transcript=AUR62011314-RA locus=AUR62011314 ID=AUR62011314-RA.v1.0 annot-version=v1.0	4	3	14	28.8	0.783	-0.35	0.892072	0.980076	37.18	13.28	16.73	3	3	3	3	3	2	2	2
AUR62011317-RA	pacid=36308351 transcript=AUR62011317-RA locus=AUR62011317 ID=AUR62011317-RA.v1.0 annot-version=v1.0	10	1	73	151.6	2.413	1.27	0.000102321	0.000751349	77.29	62.13	47.08	3	3	1	1	1	1	1	1
AUR62011318-RA	pacid=36308257 transcript=AUR62011318-RA locus=AUR62011318 ID=AUR62011318-RA.v1.0 annot-version=v1.0	1	1	5	10.21	1.083	0.12	0.173183	0.572157	7.51	13.75	11.92	3	3	1	1	1	1	1	1
AUR62011323-RA	pacid=36308268 transcript=AUR62011323-RA locus=AUR62011323 ID=AUR62011323-RA.v1.0 annot-version=v1.0	4	4	12	19.67	0.658	-0.6	0.433204	0.859573	21.79	9.26	17.85	3	3	3	3	3	3	3	3
AUR62011328-RA	pacid=36308150 transcript=AUR62011328-RA locus=AUR62011328 ID=AUR62011328-RA.v1.0 annot-version=v1.0	5	5	16	28.85	0.677	-0.56	0.514485	0.885002	8.1	1.57	8.02	3	3	4	4	4	4	4	3
AUR62011329-RA	pacid=36308253 transcript=AUR62011329-RA locus=AUR62011329 ID=AUR62011329-RA.v1.0 annot-version=v1.0	2	2	3	3.84	0.436	-1.2	0.00748823	0.0439893	23.3	4.14	35.7	3	3	1	1	1	2	2	2
AUR62011332-RA	pacid=36308206 transcript=AUR62011332-RA locus=AUR62011332 ID=AUR62011332-RA.v1.0 annot-version=v1.0	6	6	10	22.57	0.411	-1.28	0.00521323	0.0314513	34.75	26.24	9.05	3	3	6	6	6	3	4	4
AUR62011335-RA	pacid=36308340 transcript=AUR62011335-RA locus=AUR62011335 ID=AUR62011335-RA.v1.0 annot-version=v1.0	10	10	22	33.64	0.638	-0.65	0.34897	0.792326	32.32	21.3	22.62	3	3	8	7	7	6	7	5
AUR62011360-RA	pacid=36308277 transcript=AUR62011360-RA locus=AUR62011360 ID=AUR62011360-RA.v1.0 annot-version=v1.0	5	5	8	10.81	0.655	-0.61	0.480025	0.879344	56.38	27.56	20.95	3	3	3	4	4	2	2	2
AUR62011416-RA	pacid=36308337 transcript=AUR62011416-RA locus=AUR62011416 ID=AUR62011416-RA.v1.0 annot-version=v1.0	3	3	4	3.99	0.742	-0.43	0.855518	0.969502	26.49	13.92	19.77	3	3	3	3	3	2	3	3
AUR62011422-RA	pacid=36308115 transcript=AUR62011422-RA locus=AUR62011422 ID=AUR62011422-RA.v1.0 annot-version=v1.0	4	4	15	22.26	1.088	0.12	0.175589	0.575684	13.63	8.12	16.21	3	3	2	2	2	2	2	2
AUR62011439-RA	pacid=36308180 transcript=AUR62011439-RA locus=AUR62011439 ID=AUR62011439-RA.v1.0 annot-version=v1.0	2	2	3	7.94	0.645	-0.63	0.47889	0.879344	19.1	4.51	10.13	3	2	2	2	2		1	1
AUR62011475-RA	pacid=36308200 transcript=AUR62011475-RA locus=AUR62011475 ID=AUR62011475-RA.v1.0 annot-version=v1.0	2	1	3	3.46	0.487	-1.04	0.151097	0.520117	15.91	14.93	5.92	3	2	1	1	1	1	1
AUR62011480-RA	pacid=36308330 transcript=AUR62011480-RA locus=AUR62011480 ID=AUR62011480-RA.v1.0 annot-version=v1.0	2	2	16	37.23	1.005	0.01	0.318568	0.760782	64.01	66.28	16.93	3	3	2	2	2	2	2	2
AUR62011482-RA	pacid=36308334 transcript=AUR62011482-RA locus=AUR62011482 ID=AUR62011482-RA.v1.0 annot-version=v1.0	5	5	18	40.85	0.696	-0.52	0.595851	0.921815	28.59	10.6	21.25	3	3	5	5	5	5	5	5
AUR62011509-RA	pacid=36308407 transcript=AUR62011509-RA locus=AUR62011509 ID=AUR62011509-RA.v1.0 annot-version=v1.0	6	6	15	27.43	0.585	-0.77	0.190488	0.599783	47.7	6.3	9.34	3	3	6	4	6	5	5	5
AUR62011516-RA	pacid=36308187 transcript=AUR62011516-RA locus=AUR62011516 ID=AUR62011516-RA.v1.0 annot-version=v1.0	8	4	47	104.98	0.577	-0.79	0.143826	0.502393	22.09	11.43	16.27	3	3	4	4	4	4	4	4
AUR62011527-RA	pacid=36308418 transcript=AUR62011527-RA locus=AUR62011527 ID=AUR62011527-RA.v1.0 annot-version=v1.0	7	2	34	64.51	0.466	-1.1	0.0212795	0.113566	47.16	12.43	76.01	3	3	2	2	2	2	2	1
AUR62011529-RA	pacid=36308114 transcript=AUR62011529-RA locus=AUR62011529 ID=AUR62011529-RA.v1.0 annot-version=v1.0	9	9	28	39.97	0.777	-0.36	0.932736	0.986597	30.13	19.94	7.22	3	3	8	8	8	8	8	7
AUR62011567-RA	pacid=36308285 transcript=AUR62011567-RA locus=AUR62011567 ID=AUR62011567-RA.v1.0 annot-version=v1.0	7	7	82	96.83	0.578	-0.79	0.145621	0.50822	58.12	4.13	29.28	3	3	8	8	9	7	7	8
AUR62011621-RA	pacid=36308490 transcript=AUR62011621-RA locus=AUR62011621 ID=AUR62011621-RA.v1.0 annot-version=v1.0	6	2	18	25.85	0.862	-0.21	0.693052	0.962145	20.89	19.18	7.7	3	3	2	2	2	2	2	2
AUR62011629-RA	pacid=36308208 transcript=AUR62011629-RA locus=AUR62011629 ID=AUR62011629-RA.v1.0 annot-version=v1.0	16	3	73	135.29	0.666	-0.59	0.489057	0.879344	47.94	43.87	24.46	3	3	3	2	3	2	3	3
AUR62011643-RA	pacid=36308126 transcript=AUR62011643-RA locus=AUR62011643 ID=AUR62011643-RA.v1.0 annot-version=v1.0	3	3	6	3.87	0.775	-0.37	0.990139	0.997726	48.31	43.96	49.03	3	3	3	3	2	1	2	1
AUR62011649-RA	pacid=36308143 transcript=AUR62011649-RA locus=AUR62011649 ID=AUR62011649-RA.v1.0 annot-version=v1.0	3	3	8	14.98	0.873	-0.2	0.632024	0.940762	69.21	14.77	26.38	3	3	3	3	3	3	3	3
AUR62011681-RA	pacid=36308454 transcript=AUR62011681-RA locus=AUR62011681 ID=AUR62011681-RA.v1.0 annot-version=v1.0	3	2	29	55.12	0.82	-0.29	0.945791	0.992625	15.09	6.63	13.09	3	3	2	2	2	2	2	2
AUR62011683-RA	pacid=36308457 transcript=AUR62011683-RA locus=AUR62011683 ID=AUR62011683-RA.v1.0 annot-version=v1.0	2	2	19	7.5	0.783	-0.35	0.981047	0.997268	16.37	6.64	31.47	3	3	2	2	2	2	2	2
AUR62011707-RA	pacid=36311528 transcript=AUR62011707-RA locus=AUR62011707 ID=AUR62011707-RA.v1.0 annot-version=v1.0	1	1	3	8.07	0.755	-0.41	0.913143	0.98644	28.55	16.65	27.89	3	3	1	1	1	1	1	1
AUR62011735-RA	pacid=36311293 transcript=AUR62011735-RA locus=AUR62011735 ID=AUR62011735-RA.v1.0 annot-version=v1.0	1	1	3	1.8	0.967	-0.05	0.485225	0.879344	7.7	12.71	9.5	3	3	1	1	1	1	1	1
AUR62011746-RA	pacid=36311506 transcript=AUR62011746-RA locus=AUR62011746 ID=AUR62011746-RA.v1.0 annot-version=v1.0	4	1	25	49.15	0.64	-0.64	0.424762	0.854194	44.39	43.97	5.28	3	3	1	1	1	1	1	1
AUR62011765-RA	pacid=36311394 transcript=AUR62011765-RA locus=AUR62011765 ID=AUR62011765-RA.v1.0 annot-version=v1.0	6	6	26	59.66	0.878	-0.19	0.663132	0.950622	28.78	14.38	6.96	3	3	4	3	4	5	5	5
AUR62011776-RA	pacid=36311522 transcript=AUR62011776-RA locus=AUR62011776 ID=AUR62011776-RA.v1.0 annot-version=v1.0	3	2	5	12.2	1.32	0.4	0.0334453	0.164127	23.69	29.8	4.9	3	3	2	2	2	2	2	2
AUR62011858-RA	pacid=36311352 transcript=AUR62011858-RA locus=AUR62011858 ID=AUR62011858-RA.v1.0 annot-version=v1.0	2	1	7	13	0.826	-0.28	0.802308	0.962145	8.83	9.58	3.66	3	3	1	1	1	1	1	1
AUR62011866-RA	pacid=36311315 transcript=AUR62011866-RA locus=AUR62011866 ID=AUR62011866-RA.v1.0 annot-version=v1.0	6	6	25	44.46	0.718	-0.48	0.628385	0.939394	25.14	17.69	14.29	3	3	6	5	5	6	6	6
AUR62011869-RA	pacid=36311556 transcript=AUR62011869-RA locus=AUR62011869 ID=AUR62011869-RA.v1.0 annot-version=v1.0	38	12	6356	8951.6	0.892	-0.16	0.66416	0.950622	31.91	2.14	0.52	3	3	12	13	13	12	13	13
AUR62011873-RA	pacid=36311416 transcript=AUR62011873-RA locus=AUR62011873 ID=AUR62011873-RA.v1.0 annot-version=v1.0	26	1	1255	1788.71	0.843	-0.25	0.850303	0.968363	22.5	16.73	7.09	3	3	2	2	2	2	2	2
AUR62011923-RA	pacid=36311458 transcript=AUR62011923-RA locus=AUR62011923 ID=AUR62011923-RA.v1.0 annot-version=v1.0	4	2	15	31.61	1.307	0.39	0.0390406	0.187246	19.63	19.35	14	2	3	1		1	1	1	1
AUR62011924-RA	pacid=36311640 transcript=AUR62011924-RA locus=AUR62011924 ID=AUR62011924-RA.v1.0 annot-version=v1.0	4	4	33	46.26	0.836	-0.26	0.826273	0.962145	89.67	12.16	46.33	3	3	5	5	5	4	4	4
AUR62011941-RA	pacid=36311469 transcript=AUR62011941-RA locus=AUR62011941 ID=AUR62011941-RA.v1.0 annot-version=v1.0	3	3	14	28.47	0.687	-0.54	0.584968	0.917154	19.39	9.79	34.56	3	3	3	3	3	2	3	2
AUR62011945-RA	pacid=36311424 transcript=AUR62011945-RA locus=AUR62011945 ID=AUR62011945-RA.v1.0 annot-version=v1.0	3	3	14	30.6	0.898	-0.15	0.625274	0.938494	18.08	13.13	10.35	3	3	3	3	3	3	3	3
AUR62011946-RA	pacid=36311613 transcript=AUR62011946-RA locus=AUR62011946 ID=AUR62011946-RA.v1.0 annot-version=v1.0	10	2	52	105.35	0.81	-0.3	0.918667	0.986597	16.39	3.01	16.73	3	3	2	2	1	1	1	1
AUR62011950-RA	pacid=36311278 transcript=AUR62011950-RA locus=AUR62011950 ID=AUR62011950-RA.v1.0 annot-version=v1.0	2	2	4	8.5	0.529	-0.92	0.128506	0.466283	1.87	11.71	0.6	3	2	1	1	1	1	1
AUR62011968-RA	pacid=36311661 transcript=AUR62011968-RA locus=AUR62011968 ID=AUR62011968-RA.v1.0 annot-version=v1.0	5	4	22	42.14	0.758	-0.4	0.814161	0.962145	19.32	10.94	2.85	3	3	4	3	4	4	4	4
AUR62011989-RA	pacid=36311286 transcript=AUR62011989-RA locus=AUR62011989 ID=AUR62011989-RA.v1.0 annot-version=v1.0	3	3	4	3.98	0.571	-0.81	0.209134	0.628965	13.9	25.92	7.53	3	3	1	1	1	1	1	1
AUR62011992-RA	pacid=36311629 transcript=AUR62011992-RA locus=AUR62011992 ID=AUR62011992-RA.v1.0 annot-version=v1.0	4	4	17	40.95	0.815	-0.3	0.940143	0.990897	16.99	3.1	7.22	3	3	4	4	4	4	4	4
AUR62011998-RA	pacid=36311364 transcript=AUR62011998-RA locus=AUR62011998 ID=AUR62011998-RA.v1.0 annot-version=v1.0	5	5	16	32.59	0.797	-0.33	0.959033	0.994369	23.64	8.14	5.03	3	3	4	4	4	3	3	3
AUR62012039-RA	pacid=36311327 transcript=AUR62012039-RA locus=AUR62012039 ID=AUR62012039-RA.v1.0 annot-version=v1.0	6	6	66	121.01	1.079	0.11	0.207862	0.62835	63.22	31.03	37.69	3	3	6	6	6	6	6	6
AUR62012040-RA	pacid=36311334 transcript=AUR62012040-RA locus=AUR62012040 ID=AUR62012040-RA.v1.0 annot-version=v1.0	3	2	8	14.37	0.334	-1.58	0.000512257	0.00347024	22.52	79.79	80.65	3	3	1	1	1	2	2	1
AUR62012057-RA	pacid=36311302 transcript=AUR62012057-RA locus=AUR62012057 ID=AUR62012057-RA.v1.0 annot-version=v1.0	3	3	14	38.17	0.75	-0.41	0.856536	0.969502	27.21	25.14	9.02	3	3	3	3	3	3	3	3
AUR62012065-RA	pacid=36311484 transcript=AUR62012065-RA locus=AUR62012065 ID=AUR62012065-RA.v1.0 annot-version=v1.0	3	3	13	21.8	0.582	-0.78	0.217833	0.644529	31.22	8.98	13.99	3	3	3	3	3	3	3	3
AUR62012068-RA	pacid=36311600 transcript=AUR62012068-RA locus=AUR62012068 ID=AUR62012068-RA.v1.0 annot-version=v1.0	3	3	10	19.74	0.876	-0.19	0.627074	0.939094	54.67	16.05	16.47	3	3	2	3	3	2	2	2
AUR62012070-RA	pacid=36311277 transcript=AUR62012070-RA locus=AUR62012070 ID=AUR62012070-RA.v1.0 annot-version=v1.0	5	1	12	13.11	0.505	-0.99	0.192696	0.602024	23.77	22.89	3.21	2	2	1	1			1	1
AUR62012075-RA	pacid=36311331 transcript=AUR62012075-RA locus=AUR62012075 ID=AUR62012075-RA.v1.0 annot-version=v1.0	8	7	54	114.16	0.78	-0.36	0.879768	0.977116	25.78	15.63	7.58	3	3	7	7	7	6	6	6
AUR62012092-RA	pacid=36280662 transcript=AUR62012092-RA locus=AUR62012092 ID=AUR62012092-RA.v1.0 annot-version=v1.0	16	2	193	370.57	1.046	0.06	0.260744	0.700892	16.5	11.66	2.21	3	3	2	2	2	2	2	2
AUR62012115-RA	pacid=36280546 transcript=AUR62012115-RA locus=AUR62012115 ID=AUR62012115-RA.v1.0 annot-version=v1.0	2	2	10	21.24	0.716	-0.48	0.721337	0.962145	10.55	7.46	6.2	3	3	2	2	2	2	2	2
AUR62012123-RA	pacid=36280767 transcript=AUR62012123-RA locus=AUR62012123 ID=AUR62012123-RA.v1.0 annot-version=v1.0	5	4	13	17.5	0.564	-0.83	0.185943	0.591958	19.44	35.43	4.38	3	3	4	4	3	3	3	3
AUR62012131-RA	pacid=36280819 transcript=AUR62012131-RA locus=AUR62012131 ID=AUR62012131-RA.v1.0 annot-version=v1.0	2	1	6	8.48	1.098	0.14	0.310252	0.755265	33.52	32.29	5.2	2	2		1	1		1	1
AUR62012145-RA	pacid=36280797 transcript=AUR62012145-RA locus=AUR62012145 ID=AUR62012145-RA.v1.0 annot-version=v1.0	4	3	11	8.29	0.774	-0.37	0.957343	0.994369	38.53	44.59	19.48	3	3	3	3	2	3	3	3
AUR62012146-RA	pacid=36280493 transcript=AUR62012146-RA locus=AUR62012146 ID=AUR62012146-RA.v1.0 annot-version=v1.0	2	2	5	11.15	0.8	-0.32	0.967123	0.995066	33.49	42.65	45.27	3	3	2	2	2	2	2	2
AUR62012170-RA	pacid=36280633 transcript=AUR62012170-RA locus=AUR62012170 ID=AUR62012170-RA.v1.0 annot-version=v1.0	6	6	47	92.2	0.619	-0.69	0.248304	0.681566	14.33	5.12	2.49	3	3	7	6	7	7	6	7
AUR62012175-RA	pacid=36280616 transcript=AUR62012175-RA locus=AUR62012175 ID=AUR62012175-RA.v1.0 annot-version=v1.0	10	2	209	486.76	0.781	-0.36	0.924025	0.986597	12.5	6.42	15.09	3	3	2	2	2	2	2	2
AUR62012198-RA	pacid=36280726 transcript=AUR62012198-RA locus=AUR62012198 ID=AUR62012198-RA.v1.0 annot-version=v1.0	1	1	1	2.6	0.935	-0.1	0.526654	0.889696	41.89	47.45	32.18	2	2	1		1		1	1
AUR62012209-RA	pacid=36280827 transcript=AUR62012209-RA locus=AUR62012209 ID=AUR62012209-RA.v1.0 annot-version=v1.0	1	1	1	2.93	2.451	1.29	0.00159307	0.0104236	118.4	105	31.13	2	3	1	1		1	1	1
AUR62039785-RA	pacid=36318234 transcript=AUR62039785-RA locus=AUR62039785 ID=AUR62039785-RA.v1.0 annot-version=v1.0	8	1	29	58.67	0.01	-6.64	1e-17	9.9358e-17		9.43		2			1	1
AUR62012212-RA	pacid=36280630 transcript=AUR62012212-RA locus=AUR62012212 ID=AUR62012212-RA.v1.0 annot-version=v1.0	7	7	25	60.14	0.617	-0.7	0.241485	0.672668	22.09	5.04	10.72	3	3	7	5	7	7	7	7
AUR62012216-RA	pacid=36280549 transcript=AUR62012216-RA locus=AUR62012216 ID=AUR62012216-RA.v1.0 annot-version=v1.0	12	12	54	106.67	0.597	-0.74	0.190846	0.600441	25.76	15.3	4.18	3	3	12	11	12	12	12	12
AUR62012217-RA	pacid=36280793 transcript=AUR62012217-RA locus=AUR62012217 ID=AUR62012217-RA.v1.0 annot-version=v1.0	10	2	203	475.01	0.827	-0.27	0.918121	0.986597	17.48	9.82	9.12	3	3	2	2	2	2	2	2
AUR62012220-RA	pacid=36280469 transcript=AUR62012220-RA locus=AUR62012220 ID=AUR62012220-RA.v1.0 annot-version=v1.0	9	1	212	488.59	0.672	-0.57	0.517073	0.886894	4.13	11.46	13.09	3	3	1	1	1	1	1	1
AUR62012221-RA	pacid=36280775 transcript=AUR62012221-RA locus=AUR62012221 ID=AUR62012221-RA.v1.0 annot-version=v1.0	12	1	333	638.91	2.618	1.39	1.88083e-05	0.000146109	91.64	45.94	87.49	3	3	1	1	1	1	1	1
AUR62012222-RA	pacid=36280704 transcript=AUR62012222-RA locus=AUR62012222 ID=AUR62012222-RA.v1.0 annot-version=v1.0	1	1	6	14.78	0.702	-0.51	0.653927	0.950622	9.1	11.1	1.04	3	3	1	1	1	1	1	1
AUR62012226-RA	pacid=36280744 transcript=AUR62012226-RA locus=AUR62012226 ID=AUR62012226-RA.v1.0 annot-version=v1.0	10	10	72	106.89	0.83	-0.27	0.904245	0.984219	29.68	4.96	11.45	3	3	10	9	10	10	10	9
AUR62012291-RA	pacid=36280672 transcript=AUR62012291-RA locus=AUR62012291 ID=AUR62012291-RA.v1.0 annot-version=v1.0	5	5	11	24.76	1.147	0.2	0.105839	0.407965	21.6	25.68	12.35	3	3	3	1	3	4	4	4
AUR62012300-RA	pacid=36280554 transcript=AUR62012300-RA locus=AUR62012300 ID=AUR62012300-RA.v1.0 annot-version=v1.0	3	3	11	17.64	1.012	0.02	0.29018	0.731335	19.38	18.92	8.42	3	3	2	2	2	2	2	2
AUR62012303-RA	pacid=36280702 transcript=AUR62012303-RA locus=AUR62012303 ID=AUR62012303-RA.v1.0 annot-version=v1.0	3	1	5	9.43	0.671	-0.57	0.636247	0.943351	45.62	37.38	31.37	3	3	1	1	1	1	1	1
AUR62012304-RA	pacid=36280593 transcript=AUR62012304-RA locus=AUR62012304 ID=AUR62012304-RA.v1.0 annot-version=v1.0	6	6	22	47.56	1.061	0.09	0.234564	0.66875	23.61	5.57	2.61	3	3	8	5	8	8	7	8
AUR62012328-RA	pacid=36280750 transcript=AUR62012328-RA locus=AUR62012328 ID=AUR62012328-RA.v1.0 annot-version=v1.0	11	11	35	74.12	0.881	-0.18	0.702845	0.962145	34.19	0.52	10.81	3	3	8	10	11	9	8	9
AUR62012330-RA	pacid=36280678 transcript=AUR62012330-RA locus=AUR62012330 ID=AUR62012330-RA.v1.0 annot-version=v1.0	4	4	17	29.21	0.86	-0.22	0.678027	0.95321	31.84	30.18	2.16	3	3	4	4	4	3	3	3
AUR62012343-RA	pacid=36280780 transcript=AUR62012343-RA locus=AUR62012343 ID=AUR62012343-RA.v1.0 annot-version=v1.0	1	1	1	2.3	2.212	1.15	0.000340251	0.00234046	49.29	10.73	47.75	2	2	1	1			1	1
AUR62012361-RA	pacid=36280676 transcript=AUR62012361-RA locus=AUR62012361 ID=AUR62012361-RA.v1.0 annot-version=v1.0	5	3	31	55.57	1.461	0.55	0.0125356	0.0708471	129.32	77.43	62.04	3	3	2	1	2	1	1	1
AUR62012376-RA	pacid=36280809 transcript=AUR62012376-RA locus=AUR62012376 ID=AUR62012376-RA.v1.0 annot-version=v1.0	1	1	1	0	0.598	-0.74	0.400411	0.833551	30.89	26.21	13.23	3	3	1	1	1	1	1	1
AUR62012414-RA	pacid=36280598 transcript=AUR62012414-RA locus=AUR62012414 ID=AUR62012414-RA.v1.0 annot-version=v1.0	3	3	7	19.89	0.837	-0.26	0.767678	0.962145	66.58	4.75	48.09	3	3	2	2	2	2	1	2
AUR62012439-RA	pacid=36280560 transcript=AUR62012439-RA locus=AUR62012439 ID=AUR62012439-RA.v1.0 annot-version=v1.0	6	6	22	39.66	1.182	0.24	0.0903697	0.36256	40.82	28.02	19.85	3	3	5	5	5	5	5	5
AUR62012452-RA	pacid=36280707 transcript=AUR62012452-RA locus=AUR62012452 ID=AUR62012452-RA.v1.0 annot-version=v1.0	9	1	33	73.48	0.837	-0.26	0.812181	0.962145	9.28	5.53	6.52	3	3	1	1	1	1	1	1
AUR62012469-RA	pacid=36280810 transcript=AUR62012469-RA locus=AUR62012469 ID=AUR62012469-RA.v1.0 annot-version=v1.0	1	1	5	1.77	0.858	-0.22	0.819151	0.962145	27.62	24.17	15.96	3	2	1	1	1	1	1
AUR62012474-RA	pacid=36280452 transcript=AUR62012474-RA locus=AUR62012474 ID=AUR62012474-RA.v1.0 annot-version=v1.0	2	2	4	7.92	1.216	0.28	0.113149	0.427924	26.75	20.81	3.55	3	3	1	1	1	1	1	1
AUR62012534-RA	pacid=36299531 transcript=AUR62012534-RA locus=AUR62012534 ID=AUR62012534-RA.v1.0 annot-version=v1.0	5	5	21	33.93	0.546	-0.87	0.0893421	0.360233	12.06	6.21	13.29	3	3	5	5	5	5	5	3
AUR62012537-RA	pacid=36299778 transcript=AUR62012537-RA locus=AUR62012537 ID=AUR62012537-RA.v1.0 annot-version=v1.0	7	6	37	53.96	0.967	-0.05	0.434272	0.859953	17.73	9.17	5.47	3	3	6	6	6	6	6	6
AUR62036503-RA	pacid=36313081 transcript=AUR62036503-RA locus=AUR62036503 ID=AUR62036503-RA.v1.0 annot-version=v1.0	5	1	26	55.9	0.01	-6.64	1e-17	9.9358e-17		19.69		2			1	1
AUR62012555-RA	pacid=36299487 transcript=AUR62012555-RA locus=AUR62012555 ID=AUR62012555-RA.v1.0 annot-version=v1.0	1	1	6	1.64	0.859	-0.22	0.781761	0.962145	37.89	34.83	24.82	3	3	1	1	1	1	1	1
AUR62012581-RA	pacid=36299679 transcript=AUR62012581-RA locus=AUR62012581 ID=AUR62012581-RA.v1.0 annot-version=v1.0	6	4	21	33.01	0.618	-0.69	0.329456	0.769911	14.88	44.25	22.56	3	3	3	2	3	3	3	2
AUR62012586-RA	pacid=36299621 transcript=AUR62012586-RA locus=AUR62012586 ID=AUR62012586-RA.v1.0 annot-version=v1.0	1	1	4	7.04	0.727	-0.46	0.778805	0.962145	15.63	17.07	22.13	3	3	1	1	1	1	1	1
AUR62012667-RA	pacid=36299497 transcript=AUR62012667-RA locus=AUR62012667 ID=AUR62012667-RA.v1.0 annot-version=v1.0	1	1	3	0	0.468	-1.09	0.0670556	0.28859	32.81	26.2	32.94	3	3	1	1	1	1	1	1
AUR62012688-RA	pacid=36299810 transcript=AUR62012688-RA locus=AUR62012688 ID=AUR62012688-RA.v1.0 annot-version=v1.0	3	3	4	5.54	0.764	-0.39	0.826006	0.962145	27.85	11.68	3.15	3	3	3	3	3	3	3	3
AUR62012712-RA	pacid=36299563 transcript=AUR62012712-RA locus=AUR62012712 ID=AUR62012712-RA.v1.0 annot-version=v1.0	4	1	11	19.83	1.088	0.12	0.235149	0.66875	22.45	81.06	12.6	3	3	1	1	1	1	1	1
AUR62012719-RA	pacid=36299477 transcript=AUR62012719-RA locus=AUR62012719 ID=AUR62012719-RA.v1.0 annot-version=v1.0	11	4	230	494.16	0.852	-0.23	0.81413	0.962145	14.99	5.59	1.03	3	3	4	4	4	4	4	4
AUR62012722-RA	pacid=36299639 transcript=AUR62012722-RA locus=AUR62012722 ID=AUR62012722-RA.v1.0 annot-version=v1.0	1	1	2	3.3	0.665	-0.59	0.613152	0.933877	8.9	12.07	4.38	3	2	1	1	1	1	1
AUR62012724-RA	pacid=36299838 transcript=AUR62012724-RA locus=AUR62012724 ID=AUR62012724-RA.v1.0 annot-version=v1.0	7	7	26	52.99	0.863	-0.21	0.657348	0.950622	25.24	21.46	10.63	3	3	6	6	6	4	4	4
AUR62012737-RA	pacid=36299840 transcript=AUR62012737-RA locus=AUR62012737 ID=AUR62012737-RA.v1.0 annot-version=v1.0	12	3	84	143.22	0.944	-0.08	0.478137	0.879344	14.65	11.01	6.7	3	3	3	3	3	3	3	3
AUR62012758-RA	pacid=36299815 transcript=AUR62012758-RA locus=AUR62012758 ID=AUR62012758-RA.v1.0 annot-version=v1.0	9	9	29	55.09	0.959	-0.06	0.453946	0.874215	32.81	55.63	10.71	3	3	6	3	6	6	5	6
AUR62020915-RA	pacid=36282775 transcript=AUR62020915-RA locus=AUR62020915 ID=AUR62020915-RA.v1.0 annot-version=v1.0	14	2	33	55.09	0.01	-6.64	1e-17	9.9358e-17		6.96		3		1	1	1
AUR62012760-RA	pacid=36299772 transcript=AUR62012760-RA locus=AUR62012760 ID=AUR62012760-RA.v1.0 annot-version=v1.0	12	3	44	69.21	0.644	-0.64	0.407055	0.842074	26	15.76	3.09	3	3	3	3	2	3	3	3
AUR62012765-RA	pacid=36299761 transcript=AUR62012765-RA locus=AUR62012765 ID=AUR62012765-RA.v1.0 annot-version=v1.0	4	1	11	9.64	1.967	0.98	0.00265315	0.0170547	31.12	31.27	21.13	2	3	1		1	1	1	1
AUR62012808-RA	pacid=36299579 transcript=AUR62012808-RA locus=AUR62012808 ID=AUR62012808-RA.v1.0 annot-version=v1.0	4	2	29	68.75	2.185	1.13	6.98301e-06	5.61993e-05	78.6	39.08	19.89	3	3	2	2	2	2	2	2
AUR62012811-RA	pacid=36299747 transcript=AUR62012811-RA locus=AUR62012811 ID=AUR62012811-RA.v1.0 annot-version=v1.0	4	4	14	30.52	0.87	-0.2	0.640537	0.94653	12.08	8.58	3.7	3	3	3	3	3	2	2	2
AUR62012848-RA	pacid=36299595 transcript=AUR62012848-RA locus=AUR62012848 ID=AUR62012848-RA.v1.0 annot-version=v1.0	5	1	21	34.46	0.663	-0.59	0.595308	0.921815	34.19	27.78	16.09	3	3	1	1	1	1	1	1
AUR62012876-RA	pacid=36300219 transcript=AUR62012876-RA locus=AUR62012876 ID=AUR62012876-RA.v1.0 annot-version=v1.0	6	6	27	36.35	0.865	-0.21	0.700016	0.962145	30.53	2.93	7.7	3	3	5	4	5	6	6	6
AUR62012879-RA	pacid=36299977 transcript=AUR62012879-RA locus=AUR62012879 ID=AUR62012879-RA.v1.0 annot-version=v1.0	10	4	82	129.71	0.779	-0.36	0.878487	0.977116	13.15	20.62	3.21	3	3	5	5	5	4	4	4
AUR62012896-RA	pacid=36300023 transcript=AUR62012896-RA locus=AUR62012896 ID=AUR62012896-RA.v1.0 annot-version=v1.0	2	1	2	4.92	0.676	-0.56	0.676245	0.95321	9.28	9.21	5.11	3	3	1	1	1	1	1	1
AUR62012902-RA	pacid=36300169 transcript=AUR62012902-RA locus=AUR62012902 ID=AUR62012902-RA.v1.0 annot-version=v1.0	2	1	4	9.63	1.201	0.26	0.128959	0.467505	24.17	25.22	18.17	2	3		1	1	1	1	1
AUR62012926-RA	pacid=36300259 transcript=AUR62012926-RA locus=AUR62012926 ID=AUR62012926-RA.v1.0 annot-version=v1.0	6	6	26	45.39	0.898	-0.16	0.611888	0.933726	31.86	39.69	19.62	3	3	4	4	5	6	6	5
AUR62012951-RA	pacid=36299955 transcript=AUR62012951-RA locus=AUR62012951 ID=AUR62012951-RA.v1.0 annot-version=v1.0	10	4	61	149.08	0.864	-0.21	0.769914	0.962145	19.3	16.75	3.83	3	3	4	4	3	4	3	4
AUR62013009-RA	pacid=36300047 transcript=AUR62013009-RA locus=AUR62013009 ID=AUR62013009-RA.v1.0 annot-version=v1.0	9	3	20	39.69	0.623	-0.68	0.34424	0.787058	32.14	19.29	13.85	3	3	3	3	3	3	3	3
AUR62013011-RA	pacid=36300074 transcript=AUR62013011-RA locus=AUR62013011 ID=AUR62013011-RA.v1.0 annot-version=v1.0	2	2	5	4.27	0.862	-0.21	0.659241	0.950622	7.77	8.15	8.17	3	3	2	2	2	2	2	2
AUR62013027-RA	pacid=36300050 transcript=AUR62013027-RA locus=AUR62013027 ID=AUR62013027-RA.v1.0 annot-version=v1.0	5	5	28	45.36	0.701	-0.51	0.569638	0.912639	24.56	12.82	3.46	3	3	5	5	5	5	5	5
AUR62013033-RA	pacid=36300044 transcript=AUR62013033-RA locus=AUR62013033 ID=AUR62013033-RA.v1.0 annot-version=v1.0	8	8	18	29.42	0.768	-0.38	0.829679	0.962145	37.52	6.46	16.51	3	3	7	7	7	8	8	6
AUR62013043-RA	pacid=36300146 transcript=AUR62013043-RA locus=AUR62013043 ID=AUR62013043-RA.v1.0 annot-version=v1.0	2	2	3	4.35	0.582	-0.78	0.277797	0.721448	46.02	70.87	8.16	3	3	1	2	2	1	1	1
AUR62013047-RA	pacid=36299999 transcript=AUR62013047-RA locus=AUR62013047 ID=AUR62013047-RA.v1.0 annot-version=v1.0	7	5	25	46.68	0.704	-0.51	0.627785	0.939394	48.16	14.12	16.12	3	3	4	4	3	4	4	4
AUR62013048-RA	pacid=36300208 transcript=AUR62013048-RA locus=AUR62013048 ID=AUR62013048-RA.v1.0 annot-version=v1.0	3	3	11	16.72	0.826	-0.28	0.817571	0.962145	22.1	8.43	24.98	3	3	2	2	2	2	2	3
AUR62013052-RA	pacid=36300143 transcript=AUR62013052-RA locus=AUR62013052 ID=AUR62013052-RA.v1.0 annot-version=v1.0	4	4	18	34.41	1.125	0.17	0.14992	0.517391	13.35	26.96	3.46	3	3	4	3	4	4	4	4
AUR62013061-RA	pacid=36299982 transcript=AUR62013061-RA locus=AUR62013061 ID=AUR62013061-RA.v1.0 annot-version=v1.0	4	4	40	91.55	0.767	-0.38	0.823987	0.962145	22.65	18.72	15.12	3	3	3	2	3	4	4	4
AUR62013085-RA	pacid=36299986 transcript=AUR62013085-RA locus=AUR62013085 ID=AUR62013085-RA.v1.0 annot-version=v1.0	8	2	149	299.97	0.817	-0.29	0.960177	0.994448	42.66	14.63	15.66	3	3	4	4	4	4	4	4
AUR62013094-RA	pacid=36300102 transcript=AUR62013094-RA locus=AUR62013094 ID=AUR62013094-RA.v1.0 annot-version=v1.0	7	1	41	95.8	0.833	-0.26	0.770866	0.962145	44.16	17.82	30.59	3	3	1	1	1	1	1	1
AUR62013115-RA	pacid=36299979 transcript=AUR62013115-RA locus=AUR62013115 ID=AUR62013115-RA.v1.0 annot-version=v1.0	7	7	41	80.87	0.788	-0.34	0.91662	0.986597	17.72	9.35	8.83	3	3	6	7	7	6	7	7
AUR62013118-RA	pacid=36300162 transcript=AUR62013118-RA locus=AUR62013118 ID=AUR62013118-RA.v1.0 annot-version=v1.0	1	1	2	4.65	1.192	0.25	0.0664703	0.286992	30.45	30.89	14.97	3	3	1	1	1	1	1	1
AUR62013119-RA	pacid=36300247 transcript=AUR62013119-RA locus=AUR62013119 ID=AUR62013119-RA.v1.0 annot-version=v1.0	1	1	1	0	0.91	-0.14	0.646191	0.949189	27.95	29.02	24.16	2	3		1	1	1	1	1
AUR62013142-RA	pacid=36300157 transcript=AUR62013142-RA locus=AUR62013142 ID=AUR62013142-RA.v1.0 annot-version=v1.0	2	2	3	4.38	0.711	-0.49	0.662463	0.950622	7.11	27.42	4.15	3	3	1	2	2	1	1	1
AUR62013193-RA	pacid=36299914 transcript=AUR62013193-RA locus=AUR62013193 ID=AUR62013193-RA.v1.0 annot-version=v1.0	6	4	14	23.16	0.72	-0.47	0.704424	0.962145	20.68	9	11.53	3	3	3	2	3	3	3	3
AUR62013221-RA	pacid=36300078 transcript=AUR62013221-RA locus=AUR62013221 ID=AUR62013221-RA.v1.0 annot-version=v1.0	5	4	12	22.59	0.814	-0.3	0.835658	0.964611	16.54	17.74	2.56	3	3	3	3	2	3	3	3
AUR62013237-RA	pacid=36300056 transcript=AUR62013237-RA locus=AUR62013237 ID=AUR62013237-RA.v1.0 annot-version=v1.0	15	1	75	143.79	0.847	-0.24	0.723272	0.962145	16.21	15.77	10.43	3	3	1	1	1	1	1	1
AUR62013252-RA	pacid=36300027 transcript=AUR62013252-RA locus=AUR62013252 ID=AUR62013252-RA.v1.0 annot-version=v1.0	4	1	19	37.68	0.673	-0.57	0.661015	0.950622	33.84	48.03	16.11	3	3	1	1	1	1	1	1
AUR62013255-RA	pacid=36300241 transcript=AUR62013255-RA locus=AUR62013255 ID=AUR62013255-RA.v1.0 annot-version=v1.0	1	1	1	2.51	1.066	0.09	0.220025	0.647699	39.34	11.77	30.92	3	3	1	1	1	1	1	1
AUR62013288-RA	pacid=36292212 transcript=AUR62013288-RA locus=AUR62013288 ID=AUR62013288-RA.v1.0 annot-version=v1.0	6	5	15	20.51	1.096	0.13	0.152086	0.522179	29.14	9.34	12.2	3	3	2	2	2	3	3	4
AUR62013298-RA	pacid=36292165 transcript=AUR62013298-RA locus=AUR62013298 ID=AUR62013298-RA.v1.0 annot-version=v1.0	3	3	15	39.45	0.793	-0.34	0.999315	0.999315	47.46	22.76	14.41	3	3	3	3	3	3	3	3
AUR62013320-RA	pacid=36291937 transcript=AUR62013320-RA locus=AUR62013320 ID=AUR62013320-RA.v1.0 annot-version=v1.0	3	2	8	11.93	0.501	-1	0.0852949	0.347395	15.89	15.63	8.27	3	3	2	2	2	2	2	2
AUR62013337-RA	pacid=36292003 transcript=AUR62013337-RA locus=AUR62013337 ID=AUR62013337-RA.v1.0 annot-version=v1.0	7	3	22	64.97	0.772	-0.37	0.92371	0.986597	56.65	46.88	45.21	3	3	2	2	2	2	1	2
AUR62013396-RA	pacid=36292034 transcript=AUR62013396-RA locus=AUR62013396 ID=AUR62013396-RA.v1.0 annot-version=v1.0	1	1	6	9.04	0.931	-0.1	0.504556	0.882462	10.57	7.03	12.07	3	3	1	1	1	1	1	1
AUR62013398-RA	pacid=36292169 transcript=AUR62013398-RA locus=AUR62013398 ID=AUR62013398-RA.v1.0 annot-version=v1.0	1	1	1	2.19	0.848	-0.24	0.745864	0.962145	50.86	48.93	10.22	2	2	1	1			1	1
AUR62013458-RA	pacid=36292020 transcript=AUR62013458-RA locus=AUR62013458 ID=AUR62013458-RA.v1.0 annot-version=v1.0	1	1	2	3.86	0.87	-0.2	0.683324	0.954756	10.75	3.92	9.74	3	3	1	1	1	1	1	1
AUR62013468-RA	pacid=36291982 transcript=AUR62013468-RA locus=AUR62013468 ID=AUR62013468-RA.v1.0 annot-version=v1.0	3	3	10	24.78	3.414	1.77	5.38221e-10	4.95607e-09	54.36	16.74	7.5	3	3	3	1	3	2	2	2
AUR62013474-RA	pacid=36291940 transcript=AUR62013474-RA locus=AUR62013474 ID=AUR62013474-RA.v1.0 annot-version=v1.0	5	5	14	28.91	2.239	1.16	1.12891e-05	8.94236e-05	31.14	16.82	21.74	3	3	3	2	3	5	5	5
AUR62013483-RA	pacid=36292161 transcript=AUR62013483-RA locus=AUR62013483 ID=AUR62013483-RA.v1.0 annot-version=v1.0	2	2	3	2.54	0.549	-0.87	0.280066	0.721448	54.93	42.14	59.25	3	2	2	1	2		1	1
AUR62013484-RA	pacid=36291904 transcript=AUR62013484-RA locus=AUR62013484 ID=AUR62013484-RA.v1.0 annot-version=v1.0	17	4	134	279.84	0.56	-0.84	0.111842	0.424178	32.45	16.1	21.55	3	3	5	5	5	5	5	5
AUR62013607-RA	pacid=36307332 transcript=AUR62013607-RA locus=AUR62013607 ID=AUR62013607-RA.v1.0 annot-version=v1.0	13	4	47	88	0.742	-0.43	0.778185	0.962145	22.13	11.39	7.01	3	3	4	4	4	4	4	4
AUR62013608-RA	pacid=36307415 transcript=AUR62013608-RA locus=AUR62013608 ID=AUR62013608-RA.v1.0 annot-version=v1.0	3	2	19	51.46	0.726	-0.46	0.779237	0.962145	18.71	8.07	16.67	3	3	2	2	2	2	2	2
AUR62013613-RA	pacid=36307094 transcript=AUR62013613-RA locus=AUR62013613 ID=AUR62013613-RA.v1.0 annot-version=v1.0	3	3	5	5.49	0.625	-0.68	0.37646	0.815852	57.34	7.03	38.65	3	3	3	2	3	3	2	3
AUR62013614-RA	pacid=36307367 transcript=AUR62013614-RA locus=AUR62013614 ID=AUR62013614-RA.v1.0 annot-version=v1.0	5	2	24	60.14	0.864	-0.21	0.714335	0.962145	23.99	22.93	26.47	2	2	1		1		1	1
AUR62013621-RA	pacid=36307135 transcript=AUR62013621-RA locus=AUR62013621 ID=AUR62013621-RA.v1.0 annot-version=v1.0	1	1	3	7.73	1.618	0.69	0.0212616	0.113566	77.47	96.82	9.33	3	3	1	1	1	1	1	1
AUR62037104-RA	pacid=36291669 transcript=AUR62037104-RA locus=AUR62037104 ID=AUR62037104-RA.v1.0 annot-version=v1.0	12	1	34	52.04	0.01	-6.64	1e-17	9.9358e-17		33.33		3		1	1	1
AUR62013650-RA	pacid=36307098 transcript=AUR62013650-RA locus=AUR62013650 ID=AUR62013650-RA.v1.0 annot-version=v1.0	7	1	18	25.36	0.996	-0.01	0.367123	0.812151	22.05	22.23	8.43	3	3	1	1	1	1	1	1
AUR62013651-RA	pacid=36307364 transcript=AUR62013651-RA locus=AUR62013651 ID=AUR62013651-RA.v1.0 annot-version=v1.0	14	1	56	100.77	0.806	-0.31	0.928555	0.986597	22.04	9.2	21.98	3	3	1	1	1	1	1	1
AUR62013655-RA	pacid=36307411 transcript=AUR62013655-RA locus=AUR62013655 ID=AUR62013655-RA.v1.0 annot-version=v1.0	8	2	21	40.62	0.745	-0.42	0.817233	0.962145	34.45	54.28	17.79	3	3	2	2	1	2	2	2
AUR62013671-RA	pacid=36307194 transcript=AUR62013671-RA locus=AUR62013671 ID=AUR62013671-RA.v1.0 annot-version=v1.0	4	4	12	18.09	0.668	-0.58	0.518294	0.886894	33.43	43.85	1.64	3	3	3	2	3	4	4	4
AUR62013681-RA	pacid=36307106 transcript=AUR62013681-RA locus=AUR62013681 ID=AUR62013681-RA.v1.0 annot-version=v1.0	8	2	23	43.33	0.636	-0.65	0.495923	0.879344	34.56	32.33	1.05	2	2		1	1	1	1
AUR62013685-RA	pacid=36307240 transcript=AUR62013685-RA locus=AUR62013685 ID=AUR62013685-RA.v1.0 annot-version=v1.0	1	1	1	2.31	100	6.64	1e-17	9.9358e-17			4.77		3				1	1	1
AUR62013706-RA	pacid=36307377 transcript=AUR62013706-RA locus=AUR62013706 ID=AUR62013706-RA.v1.0 annot-version=v1.0	4	1	52	106.2	0.741	-0.43	0.726896	0.962145	21.78	14.76	10.76	3	3	2	2	2	2	2	2
AUR62013713-RA	pacid=36307113 transcript=AUR62013713-RA locus=AUR62013713 ID=AUR62013713-RA.v1.0 annot-version=v1.0	1	1	2	1.94	1.612	0.69	0.0781949	0.326069	39.22	19.6	39.69	3	3	1	1	1	1	1	1
AUR62013747-RA	pacid=36307150 transcript=AUR62013747-RA locus=AUR62013747 ID=AUR62013747-RA.v1.0 annot-version=v1.0	2	2	2	0	0.659	-0.6	0.504814	0.882462	51.26	16.47	3.01	3	3	2	2	2	2	2	2
AUR62013752-RA	pacid=36307142 transcript=AUR62013752-RA locus=AUR62013752 ID=AUR62013752-RA.v1.0 annot-version=v1.0	1	1	2	5.98	0.365	-1.46	0.0184604	0.101068	43.9	50.51	12.66	3	3	1	1	1	1	1	1
AUR62013758-RA	pacid=36307275 transcript=AUR62013758-RA locus=AUR62013758 ID=AUR62013758-RA.v1.0 annot-version=v1.0	7	1	116	262.34	4.329	2.11	2.9754e-13	2.86435e-12	107.54	119.02	14.41	3	3	1	1	1	1	1	1
AUR62013766-RA	pacid=36307133 transcript=AUR62013766-RA locus=AUR62013766 ID=AUR62013766-RA.v1.0 annot-version=v1.0	7	7	11	24.78	0.386	-1.37	0.00231554	0.0149563	54.74	47.01	22.11	3	3	5	6	6	2	2	2
AUR62013767-RA	pacid=36307221 transcript=AUR62013767-RA locus=AUR62013767 ID=AUR62013767-RA.v1.0 annot-version=v1.0	6	6	22	38.59	0.663	-0.59	0.454686	0.874215	42.2	40.2	44.78	3	3	6	5	6	6	6	5
AUR62013776-RA	pacid=36307344 transcript=AUR62013776-RA locus=AUR62013776 ID=AUR62013776-RA.v1.0 annot-version=v1.0	9	9	47	100.84	0.753	-0.41	0.764214	0.962145	28.58	20.89	10.46	3	3	7	7	7	7	7	7
AUR62013781-RA	pacid=36307409 transcript=AUR62013781-RA locus=AUR62013781 ID=AUR62013781-RA.v1.0 annot-version=v1.0	1	1	6	15.76	0.685	-0.55	0.59764	0.921815	2.38	2.25	2.27	2	3		1	1	1	1	1
AUR62013788-RA	pacid=36307212 transcript=AUR62013788-RA locus=AUR62013788 ID=AUR62013788-RA.v1.0 annot-version=v1.0	1	1	5	10.38	1.304	0.38	0.0303412	0.15148	51.73	49.63	7.14	2	3	1		1	1	1	1
AUR62013798-RA	pacid=36307229 transcript=AUR62013798-RA locus=AUR62013798 ID=AUR62013798-RA.v1.0 annot-version=v1.0	2	1	7	17.08	0.58	-0.79	0.385655	0.820664	21.67	17.48	16.3	3	3	1	1	1	1	1	1
AUR62013820-RA	pacid=36307176 transcript=AUR62013820-RA locus=AUR62013820 ID=AUR62013820-RA.v1.0 annot-version=v1.0	2	2	2	2.23	1.142	0.19	0.294806	0.732701	29.04	3.6	3.49	3	3	1	1	1	2	2	2
AUR62013836-RA	pacid=36307382 transcript=AUR62013836-RA locus=AUR62013836 ID=AUR62013836-RA.v1.0 annot-version=v1.0	3	3	16	40.21	1.028	0.04	0.234146	0.66875	18.07	16.67	9.93	3	3	3	3	3	3	3	3
AUR62013858-RA	pacid=36307217 transcript=AUR62013858-RA locus=AUR62013858 ID=AUR62013858-RA.v1.0 annot-version=v1.0	3	3	9	18.2	0.789	-0.34	0.98201	0.997268	10.56	6.66	11.24	3	3	3	3	3	3	3	3
AUR62013865-RA	pacid=36307271 transcript=AUR62013865-RA locus=AUR62013865 ID=AUR62013865-RA.v1.0 annot-version=v1.0	6	6	12	25.4	0.734	-0.45	0.809944	0.962145	24.58	30.16	0.66	3	3	4	3	4	3	2	3
AUR62013874-RA	pacid=36307393 transcript=AUR62013874-RA locus=AUR62013874 ID=AUR62013874-RA.v1.0 annot-version=v1.0	2	1	4	6.46	0.998	0	0.369187	0.814014	23.25	8.4	22.93	3	3	1	1	1	1	1	1
AUR62013897-RA	pacid=36307357 transcript=AUR62013897-RA locus=AUR62013897 ID=AUR62013897-RA.v1.0 annot-version=v1.0	3	3	12	25.1	0.861	-0.22	0.703768	0.962145	69.8	53.34	21.43	3	3	3	3	3	3	3	3
AUR62013937-RA	pacid=36309108 transcript=AUR62013937-RA locus=AUR62013937 ID=AUR62013937-RA.v1.0 annot-version=v1.0	3	2	11	20.2	0.824	-0.28	0.810946	0.962145	18.34	8.55	19.24	3	3	1	1	1	1	1	1
AUR62013948-RA	pacid=36308942 transcript=AUR62013948-RA locus=AUR62013948 ID=AUR62013948-RA.v1.0 annot-version=v1.0	8	8	45	77.77	0.678	-0.56	0.448125	0.869877	18.48	6.99	12.28	3	3	7	7	7	7	7	7
AUR62013952-RA	pacid=36309088 transcript=AUR62013952-RA locus=AUR62013952 ID=AUR62013952-RA.v1.0 annot-version=v1.0	3	3	4	7.82	0.719	-0.48	0.715048	0.962145	42.51	12.86	18.17	3	3	3	2	3	3	3	2
AUR62013959-RA	pacid=36309057 transcript=AUR62013959-RA locus=AUR62013959 ID=AUR62013959-RA.v1.0 annot-version=v1.0	15	15	83	167.84	0.622	-0.68	0.258645	0.698048	31.87	15.34	13.52	3	3	16	16	16	16	16	15
AUR62014015-RA	pacid=36309106 transcript=AUR62014015-RA locus=AUR62014015 ID=AUR62014015-RA.v1.0 annot-version=v1.0	4	2	15	23.25	0.803	-0.32	0.90892	0.986114	15.06	5.71	15.62	3	3	2	2	2	2	2	2
AUR62014018-RA	pacid=36309085 transcript=AUR62014018-RA locus=AUR62014018 ID=AUR62014018-RA.v1.0 annot-version=v1.0	12	3	73	169.13	0.911	-0.13	0.518069	0.886894	18.49	24.64	10.46	3	3	3	3	3	3	3	3
AUR62014043-RA	pacid=36309150 transcript=AUR62014043-RA locus=AUR62014043 ID=AUR62014043-RA.v1.0 annot-version=v1.0	3	3	16	25.36	0.793	-0.33	0.961273	0.994471	47.89	17.43	17.59	3	3	3	3	3	3	3	3
AUR62014045-RA	pacid=36308993 transcript=AUR62014045-RA locus=AUR62014045 ID=AUR62014045-RA.v1.0 annot-version=v1.0	6	1	18	29.27	0.554	-0.85	0.266783	0.709789	16.44	5.71	16.1	3	2	1	1	1		1	1
AUR62014053-RA	pacid=36308983 transcript=AUR62014053-RA locus=AUR62014053 ID=AUR62014053-RA.v1.0 annot-version=v1.0	13	13	55	97.98	0.895	-0.16	0.655191	0.950622	39.14	11.54	15.08	3	3	11	11	12	12	12	11
AUR62014057-RA	pacid=36309239 transcript=AUR62014057-RA locus=AUR62014057 ID=AUR62014057-RA.v1.0 annot-version=v1.0	4	2	19	44.58	0.537	-0.9	0.0926569	0.368795	33.3	26.89	5.73	3	3	2	2	2	2	2	2
AUR62014075-RA	pacid=36309234 transcript=AUR62014075-RA locus=AUR62014075 ID=AUR62014075-RA.v1.0 annot-version=v1.0	4	3	12	21.37	1.468	0.55	0.00669748	0.0397502	25.27	20.33	19.78	3	3	3	3	3	3	3	3
AUR62014170-RA	pacid=36308987 transcript=AUR62014170-RA locus=AUR62014170 ID=AUR62014170-RA.v1.0 annot-version=v1.0	20	1	127	254.55	0.855	-0.23	0.826886	0.962145	70.03	32.76	54.98	3	3	1	1	1	1	1	1
AUR62014174-RA	pacid=36308907 transcript=AUR62014174-RA locus=AUR62014174 ID=AUR62014174-RA.v1.0 annot-version=v1.0	3	3	11	19.65	0.715	-0.48	0.693548	0.962145	16.97	18.64	12.31	3	3	3	3	3	3	3	3
AUR62014209-RA	pacid=36309016 transcript=AUR62014209-RA locus=AUR62014209 ID=AUR62014209-RA.v1.0 annot-version=v1.0	1	1	1	2.43	15.756	3.98	1e-17	9.9358e-17	58.73	54.62	17.3	2	3		1	1	1	1	1
AUR62014243-RA	pacid=36309011 transcript=AUR62014243-RA locus=AUR62014243 ID=AUR62014243-RA.v1.0 annot-version=v1.0	8	8	25	54.6	0.773	-0.37	0.884155	0.978292	29.12	11.67	32.64	3	3	7	7	7	7	7	5
AUR62014245-RA	pacid=36309049 transcript=AUR62014245-RA locus=AUR62014245 ID=AUR62014245-RA.v1.0 annot-version=v1.0	1	1	3	6.75	0.6	-0.74	0.454041	0.874215	16.49	19.02	7.84	3	3	1	1	1	1	1	1
AUR62014254-RA	pacid=36309019 transcript=AUR62014254-RA locus=AUR62014254 ID=AUR62014254-RA.v1.0 annot-version=v1.0	12	1	77	172.01	0.574	-0.8	0.290372	0.731335	40.91	30.05	36.77	3	3	1	1	1	1	1	1
AUR62014270-RA	pacid=36308910 transcript=AUR62014270-RA locus=AUR62014270 ID=AUR62014270-RA.v1.0 annot-version=v1.0	1	1	4	8.25	3.082	1.62	6.82802e-05	0.000509758	194.55	119.02	17.09	2	3	1		1	1	1	1
AUR62014288-RA	pacid=36304623 transcript=AUR62014288-RA locus=AUR62014288 ID=AUR62014288-RA.v1.0 annot-version=v1.0	7	1	46	109	1.147	0.2	0.110685	0.421377	19.54	16.31	9.43	3	3	1	1	1	1	1	1
AUR62014289-RA	pacid=36304470 transcript=AUR62014289-RA locus=AUR62014289 ID=AUR62014289-RA.v1.0 annot-version=v1.0	4	3	10	14.36	1.035	0.05	0.239466	0.670503	32.56	13.82	7.87	3	3	3	2	3	3	3	3
AUR62014313-RA	pacid=36304490 transcript=AUR62014313-RA locus=AUR62014313 ID=AUR62014313-RA.v1.0 annot-version=v1.0	2	2	3	6.54	0.636	-0.65	0.446203	0.867696	23.19	20.64	21.47	3	3	2	2	2	1	1	1
AUR62014318-RA	pacid=36304535 transcript=AUR62014318-RA locus=AUR62014318 ID=AUR62014318-RA.v1.0 annot-version=v1.0	13	12	81	165.96	0.831	-0.27	0.899915	0.984219	18.3	10.21	10.37	3	3	12	12	12	12	12	11
AUR62042623-RA	pacid=36303656 transcript=AUR62042623-RA locus=AUR62042623 ID=AUR62042623-RA.v1.0 annot-version=v1.0	8	1	32	48.5	0.01	-6.64	1e-17	9.9358e-17		18.81		3		1	1	1
AUR62014323-RA	pacid=36304681 transcript=AUR62014323-RA locus=AUR62014323 ID=AUR62014323-RA.v1.0 annot-version=v1.0	29	6	225	438.31	0.691	-0.53	0.500447	0.879344	37.99	8.26	3.57	3	3	6	5	6	6	6	6
AUR62014326-RA	pacid=36304519 transcript=AUR62014326-RA locus=AUR62014326 ID=AUR62014326-RA.v1.0 annot-version=v1.0	4	4	19	44.49	0.776	-0.37	0.94874	0.993718	15.11	9.18	6.15	3	3	4	3	4	4	4	4
AUR62014368-RA	pacid=36304686 transcript=AUR62014368-RA locus=AUR62014368 ID=AUR62014368-RA.v1.0 annot-version=v1.0	2	1	6	15.77	0.916	-0.13	0.514384	0.885002	25.7	13.12	25.86	2	3	1		1	1	1	1
AUR62014375-RA	pacid=36304478 transcript=AUR62014375-RA locus=AUR62014375 ID=AUR62014375-RA.v1.0 annot-version=v1.0	14	1	117	221.95	0.609	-0.72	0.295338	0.732701	14.02	16.21	6.88	3	3	1	1	1	1	1	1
AUR62014422-RA	pacid=36304574 transcript=AUR62014422-RA locus=AUR62014422 ID=AUR62014422-RA.v1.0 annot-version=v1.0	2	2	5	8.96	0.695	-0.53	0.660525	0.950622	38.36	58.4	14.44	3	3	2	1	2	2	2	2
AUR62014435-RA	pacid=36304637 transcript=AUR62014435-RA locus=AUR62014435 ID=AUR62014435-RA.v1.0 annot-version=v1.0	2	2	5	11.84	0.867	-0.21	0.624903	0.938494	8.62	3.87	4.95	3	3	2	2	2	2	2	2
AUR62014455-RA	pacid=36304683 transcript=AUR62014455-RA locus=AUR62014455 ID=AUR62014455-RA.v1.0 annot-version=v1.0	2	2	8	10.48	1.054	0.08	0.206241	0.6252	25.29	47.54	19.86	3	3	2	1	2	2	2	2
AUR62014462-RA	pacid=36304515 transcript=AUR62014462-RA locus=AUR62014462 ID=AUR62014462-RA.v1.0 annot-version=v1.0	6	5	34	73.61	0.711	-0.49	0.582069	0.917154	27.48	17.99	17.57	3	3	5	5	5	4	5	5
AUR62014463-RA	pacid=36304570 transcript=AUR62014463-RA locus=AUR62014463 ID=AUR62014463-RA.v1.0 annot-version=v1.0	2	1	7	7.93	0.594	-0.75	0.314741	0.759782	24.14	22.19	13.98	3	2	1	1	1	1		1
AUR62014464-RA	pacid=36304640 transcript=AUR62014464-RA locus=AUR62014464 ID=AUR62014464-RA.v1.0 annot-version=v1.0	3	3	3	2.3	0.851	-0.23	0.741886	0.962145	43.7	12.48	8.13	3	3	2	2	2	2	2	2
AUR62014498-RA	pacid=36304486 transcript=AUR62014498-RA locus=AUR62014498 ID=AUR62014498-RA.v1.0 annot-version=v1.0	17	7	88	175.71	0.786	-0.35	0.908193	0.98559	36.56	4.85	3.46	3	3	8	8	8	8	8	8
AUR62014503-RA	pacid=36304654 transcript=AUR62014503-RA locus=AUR62014503 ID=AUR62014503-RA.v1.0 annot-version=v1.0	6	1	48	106.48	0.853	-0.23	0.706439	0.962145	18.11	13.79	11.24	3	3	1	1	1	1	1	1
AUR62014521-RA	pacid=36304624 transcript=AUR62014521-RA locus=AUR62014521 ID=AUR62014521-RA.v1.0 annot-version=v1.0	4	4	12	19.43	0.745	-0.43	0.823825	0.962145	25.26	7.15	20.5	3	3	4	4	4	4	4	3
AUR62014541-RA	pacid=36304536 transcript=AUR62014541-RA locus=AUR62014541 ID=AUR62014541-RA.v1.0 annot-version=v1.0	4	4	18	29.92	0.7	-0.52	0.585073	0.917154	20.13	6.1	5.85	3	3	4	4	4	3	3	3
AUR62014564-RA	pacid=36304587 transcript=AUR62014564-RA locus=AUR62014564 ID=AUR62014564-RA.v1.0 annot-version=v1.0	1	1	4	5.25	0.67	-0.58	0.619583	0.936238	24.79	17.26	18.58	3	3	1	1	1	1	1	1
AUR62014575-RA	pacid=36304597 transcript=AUR62014575-RA locus=AUR62014575 ID=AUR62014575-RA.v1.0 annot-version=v1.0	1	1	2	5.86	1.923	0.94	0.00705215	0.0414881	98.76	111.02	11.72	3	3	1	1	1	1	1	1
AUR62014579-RA	pacid=36304547 transcript=AUR62014579-RA locus=AUR62014579 ID=AUR62014579-RA.v1.0 annot-version=v1.0	11	1	101	160.1	0.523	-0.93	0.178156	0.578146	45.56	46.1	25.52	2	3		1	1	1	1	1
AUR62014620-RA	pacid=36303374 transcript=AUR62014620-RA locus=AUR62014620 ID=AUR62014620-RA.v1.0 annot-version=v1.0	5	3	13	6.51	0.646	-0.63	0.481174	0.879344	31.13	23.31	19.49	3	3	2	2	2	1	1	1
AUR62014623-RA	pacid=36303160 transcript=AUR62014623-RA locus=AUR62014623 ID=AUR62014623-RA.v1.0 annot-version=v1.0	7	7	19	31.94	0.656	-0.61	0.413463	0.846245	34.1	10.2	13.32	3	3	6	5	6	5	6	6
AUR62014698-RA	pacid=36303348 transcript=AUR62014698-RA locus=AUR62014698 ID=AUR62014698-RA.v1.0 annot-version=v1.0	2	2	9	13.11	0.618	-0.69	0.349104	0.792326	20.04	7.32	18.21	3	3	2	2	2	2	2	2
AUR62014705-RA	pacid=36303297 transcript=AUR62014705-RA locus=AUR62014705 ID=AUR62014705-RA.v1.0 annot-version=v1.0	2	2	6	3.36	1.651	0.72	0.00143706	0.00946435	43.01	88.86	16.52	3	3	1	1	1	2	2	2
AUR62014727-RA	pacid=36303178 transcript=AUR62014727-RA locus=AUR62014727 ID=AUR62014727-RA.v1.0 annot-version=v1.0	1	1	1	2.27	1.233	0.3	0.158317	0.53943	26.48	23.94	14.8	2	3		1	1	1	1	1
AUR62014739-RA	pacid=36303193 transcript=AUR62014739-RA locus=AUR62014739 ID=AUR62014739-RA.v1.0 annot-version=v1.0	5	5	24	61.22	0.709	-0.5	0.59651	0.921815	29.03	10.35	6.43	3	3	5	4	5	5	5	5
AUR62014784-RA	pacid=36303318 transcript=AUR62014784-RA locus=AUR62014784 ID=AUR62014784-RA.v1.0 annot-version=v1.0	1	1	1	0	0.735	-0.44	0.815496	0.962145	5.97	26.99	2.91	3	2	1	1	1	1		1
AUR62014787-RA	pacid=36303253 transcript=AUR62014787-RA locus=AUR62014787 ID=AUR62014787-RA.v1.0 annot-version=v1.0	4	4	11	18.34	1.024	0.03	0.240659	0.672509	126.92	74.06	31.92	3	3	3	5	5	3	3	2
AUR62014794-RA	pacid=36303436 transcript=AUR62014794-RA locus=AUR62014794 ID=AUR62014794-RA.v1.0 annot-version=v1.0	4	2	10	18.5	1.347	0.43	0.0219341	0.116596	23.25	24.04	7.13	3	3	2	1	2	2	2	2
AUR62014807-RA	pacid=36303408 transcript=AUR62014807-RA locus=AUR62014807 ID=AUR62014807-RA.v1.0 annot-version=v1.0	6	6	20	43.37	0.631	-0.67	0.29061	0.731335	21.85	4.57	7.02	3	3	6	6	6	6	6	6
AUR62002331-RA	pacid=36289563 transcript=AUR62002331-RA locus=AUR62002331 ID=AUR62002331-RA.v1.0 annot-version=v1.0	6	1	23	46.47	0.01	-6.64	1e-17	9.9358e-17		12.36		2			1	1
AUR62014808-RA	pacid=36303355 transcript=AUR62014808-RA locus=AUR62014808 ID=AUR62014808-RA.v1.0 annot-version=v1.0	1	1	1	0	0.614	-0.7	0.480035	0.879344	6.79	15.49	2.19	3	2	1	1	1	1		1
AUR62014840-RA	pacid=36303284 transcript=AUR62014840-RA locus=AUR62014840 ID=AUR62014840-RA.v1.0 annot-version=v1.0	6	3	61	105.83	0.697	-0.52	0.521979	0.889265	116.9	15.73	22.23	3	3	4	4	4	4	4	4
AUR62014851-RA	pacid=36303223 transcript=AUR62014851-RA locus=AUR62014851 ID=AUR62014851-RA.v1.0 annot-version=v1.0	2	2	11	23.43	0.672	-0.57	0.492753	0.879344	25.27	11.22	12	3	3	2	2	2	2	2	2
AUR62014880-RA	pacid=36303120 transcript=AUR62014880-RA locus=AUR62014880 ID=AUR62014880-RA.v1.0 annot-version=v1.0	2	2	4	5.1	4.755	2.25	7.73816e-07	6.56927e-06	110.25	18.49	20.13	3	2	2	2	2		1	1
AUR62014921-RA	pacid=36303116 transcript=AUR62014921-RA locus=AUR62014921 ID=AUR62014921-RA.v1.0 annot-version=v1.0	4	4	11	18.33	0.474	-1.08	0.0273903	0.139871	26.14	3.61	5.81	3	3	4	4	4	4	4	4
AUR62014938-RA	pacid=36318789 transcript=AUR62014938-RA locus=AUR62014938 ID=AUR62014938-RA.v1.0 annot-version=v1.0	6	6	30	66.46	0.905	-0.14	0.618548	0.935728	17.18	2.59	2.24	3	3	6	6	6	6	6	6
AUR62014943-RA	pacid=36318774 transcript=AUR62014943-RA locus=AUR62014943 ID=AUR62014943-RA.v1.0 annot-version=v1.0	13	12	65	137.04	0.949	-0.07	0.481179	0.879344	25.77	8.49	17.33	3	3	12	10	12	12	11	12
AUR62014945-RA	pacid=36318811 transcript=AUR62014945-RA locus=AUR62014945 ID=AUR62014945-RA.v1.0 annot-version=v1.0	19	1	121	217.96	1.331	0.41	0.0298936	0.149803	19.4	14.9	8.14	3	3	1	1	1	1	1	1
AUR62014963-RA	pacid=36318742 transcript=AUR62014963-RA locus=AUR62014963 ID=AUR62014963-RA.v1.0 annot-version=v1.0	1	1	6	12.43	2.078	1.06	0.000141411	0.00100893	24.61	19.54	27.6	3	3	1	1	1	1	1	1
AUR62014976-RA	pacid=36318564 transcript=AUR62014976-RA locus=AUR62014976 ID=AUR62014976-RA.v1.0 annot-version=v1.0	2	2	12	22.38	1.951	0.96	7.10137e-05	0.000528205	44.21	19.26	11.37	3	3	2	2	2	2	2	2
AUR62014977-RA	pacid=36318655 transcript=AUR62014977-RA locus=AUR62014977 ID=AUR62014977-RA.v1.0 annot-version=v1.0	5	2	19	25.6	0.877	-0.19	0.629686	0.93965	24.42	16.67	28.41	3	3	1	1	1	1	1	1
AUR62014991-RA	pacid=36318640 transcript=AUR62014991-RA locus=AUR62014991 ID=AUR62014991-RA.v1.0 annot-version=v1.0	6	6	20	34.91	0.746	-0.42	0.806212	0.962145	47.93	2.88	9.06	3	3	6	5	6	6	6	6
AUR62014993-RA	pacid=36318801 transcript=AUR62014993-RA locus=AUR62014993 ID=AUR62014993-RA.v1.0 annot-version=v1.0	5	5	13	10.29	0.262	-1.93	1.42066e-05	0.000111586	53.29	55.35	19.63	3	3	4	5	5	2	2	2
AUR62015000-RA	pacid=36318708 transcript=AUR62015000-RA locus=AUR62015000 ID=AUR62015000-RA.v1.0 annot-version=v1.0	2	2	6	15.31	1.052	0.07	0.226662	0.655923	39.59	11.92	17.74	3	3	2	1	2	2	2	2
AUR62015004-RA	pacid=36318829 transcript=AUR62015004-RA locus=AUR62015004 ID=AUR62015004-RA.v1.0 annot-version=v1.0	9	5	49	96.44	1.54	0.62	0.00349625	0.0219484	34.33	33.42	18.2	3	3	5	3	5	4	5	5
AUR62015011-RA	pacid=36318797 transcript=AUR62015011-RA locus=AUR62015011 ID=AUR62015011-RA.v1.0 annot-version=v1.0	2	1	4	8.23	0.85	-0.23	0.729698	0.962145	27.82	25.02	10.08	3	3	1	1	1	1	1	1
AUR62015059-RA	pacid=36318636 transcript=AUR62015059-RA locus=AUR62015059 ID=AUR62015059-RA.v1.0 annot-version=v1.0	2	2	10	19.99	0.88	-0.18	0.639492	0.945725	49.03	63.59	5.75	3	3	2	2	2	2	2	2
AUR62015117-RA	pacid=36318681 transcript=AUR62015117-RA locus=AUR62015117 ID=AUR62015117-RA.v1.0 annot-version=v1.0	2	2	3	2.05	0.445	-1.17	0.0866108	0.351332	20.72	32.73	11.06	3	3	1	1	1	1	1	1
AUR62015127-RA	pacid=36318677 transcript=AUR62015127-RA locus=AUR62015127 ID=AUR62015127-RA.v1.0 annot-version=v1.0	1	1	3	8.96	0.897	-0.16	0.60909	0.932031	3.27	27.56	0.67	3	2	1	1	1		1	1
AUR62015133-RA	pacid=36318688 transcript=AUR62015133-RA locus=AUR62015133 ID=AUR62015133-RA.v1.0 annot-version=v1.0	2	2	3	6.05	0.867	-0.21	0.660509	0.950622	14.38	30.31	23.87	3	3	1	2	2	2	2	1
AUR62015155-RA	pacid=36318717 transcript=AUR62015155-RA locus=AUR62015155 ID=AUR62015155-RA.v1.0 annot-version=v1.0	4	4	7	14.32	0.588	-0.77	0.283619	0.726931	13.37	41.11	17.59	3	3	2	1	2	2	2	2
AUR62015160-RA	pacid=36318853 transcript=AUR62015160-RA locus=AUR62015160 ID=AUR62015160-RA.v1.0 annot-version=v1.0	5	5	24	49.7	0.839	-0.25	0.868408	0.973133	28.49	5.08	4.12	3	3	5	5	5	5	5	5
AUR62015161-RA	pacid=36318558 transcript=AUR62015161-RA locus=AUR62015161 ID=AUR62015161-RA.v1.0 annot-version=v1.0	4	4	12	23.11	1.067	0.09	0.182864	0.584467	17.28	79.72	11.95	3	3	3	1	3	4	4	4
AUR62015174-RA	pacid=36318606 transcript=AUR62015174-RA locus=AUR62015174 ID=AUR62015174-RA.v1.0 annot-version=v1.0	18	8	145	309.91	1.005	0.01	0.341255	0.782456	29.61	14.3	17.59	3	3	10	9	10	9	9	9
AUR62015205-RA	pacid=36318835 transcript=AUR62015205-RA locus=AUR62015205 ID=AUR62015205-RA.v1.0 annot-version=v1.0	2	2	6	3.58	0.868	-0.2	0.800494	0.962145	20.9	18.37	19.05	3	3	1	1	1	1	1	1
AUR62015222-RA	pacid=36318846 transcript=AUR62015222-RA locus=AUR62015222 ID=AUR62015222-RA.v1.0 annot-version=v1.0	5	1	15	36.29	0.91	-0.14	0.543253	0.902223	13.84	10	14.55	3	3	1	1	1	1	1	1
AUR62015229-RA	pacid=36318850 transcript=AUR62015229-RA locus=AUR62015229 ID=AUR62015229-RA.v1.0 annot-version=v1.0	12	1	91	103.64	0.767	-0.38	0.961355	0.994471	19.55	1.98	25.77	3	3	1	1	1	1	1	1
AUR62015237-RA	pacid=36318842 transcript=AUR62015237-RA locus=AUR62015237 ID=AUR62015237-RA.v1.0 annot-version=v1.0	2	1	2	4.22	0.977	-0.03	0.506447	0.884289	14.88	6.75	19.58	2	3	1		1	1	1	1
AUR62015247-RA	pacid=36314772 transcript=AUR62015247-RA locus=AUR62015247 ID=AUR62015247-RA.v1.0 annot-version=v1.0	2	2	3	3.86	2.496	1.32	3.55085e-05	0.000270106	73.72	71.34	10.59	3	3	1	1	1	1	1	1
AUR62015260-RA	pacid=36314634 transcript=AUR62015260-RA locus=AUR62015260 ID=AUR62015260-RA.v1.0 annot-version=v1.0	6	6	22	42.92	0.819	-0.29	0.900641	0.984219	28.47	37.16	17.12	3	3	4	5	5	5	5	4
AUR62015295-RA	pacid=36314705 transcript=AUR62015295-RA locus=AUR62015295 ID=AUR62015295-RA.v1.0 annot-version=v1.0	11	10	47	92.96	0.708	-0.5	0.567458	0.911194	26.72	8.63	17.53	3	3	10	9	10	8	9	9
AUR62015311-RA	pacid=36314548 transcript=AUR62015311-RA locus=AUR62015311 ID=AUR62015311-RA.v1.0 annot-version=v1.0	1	1	1	2.09	0.741	-0.43	0.858199	0.969502	32.95	8.66	31.1	3	3	1	1	1	1	1	1
AUR62015315-RA	pacid=36314562 transcript=AUR62015315-RA locus=AUR62015315 ID=AUR62015315-RA.v1.0 annot-version=v1.0	4	4	18	22.75	0.717	-0.48	0.604637	0.928684	43.99	31.46	12.95	3	3	3	3	3	3	3	3
AUR62015379-RA	pacid=36314646 transcript=AUR62015379-RA locus=AUR62015379 ID=AUR62015379-RA.v1.0 annot-version=v1.0	2	1	11	28.8	0.531	-0.91	0.130657	0.471115	16.7	26.41	24.48	3	3	1	1	1	1	1	1
AUR62015435-RA	pacid=36314856 transcript=AUR62015435-RA locus=AUR62015435 ID=AUR62015435-RA.v1.0 annot-version=v1.0	4	4	10	13.18	0.782	-0.36	0.961997	0.994503	38.74	9.68	14.02	3	3	4	4	4	4	4	4
AUR62015461-RA	pacid=36314628 transcript=AUR62015461-RA locus=AUR62015461 ID=AUR62015461-RA.v1.0 annot-version=v1.0	4	4	11	19.97	0.999	0	0.285908	0.729547	24.36	17.64	4.54	3	3	4	3	3	4	4	4
AUR62015518-RA	pacid=36314695 transcript=AUR62015518-RA locus=AUR62015518 ID=AUR62015518-RA.v1.0 annot-version=v1.0	3	3	3	3.42	0.675	-0.57	0.491092	0.879344	48.56	13.13	9.61	3	3	2	2	2	2	2	2
AUR62015536-RA	pacid=36314666 transcript=AUR62015536-RA locus=AUR62015536 ID=AUR62015536-RA.v1.0 annot-version=v1.0	4	1	22	43.02	0.899	-0.15	0.54127	0.901027	19.43	19.92	16.41	2	3	1		1	1	1	1
AUR62015569-RA	pacid=36314627 transcript=AUR62015569-RA locus=AUR62015569 ID=AUR62015569-RA.v1.0 annot-version=v1.0	20	13	447	872.96	0.688	-0.54	0.487471	0.879344	34.73	4.64	8.19	3	3	16	16	16	16	15	16
AUR62015570-RA	pacid=36314584 transcript=AUR62015570-RA locus=AUR62015570 ID=AUR62015570-RA.v1.0 annot-version=v1.0	33	11	2907	3994.7	1.257	0.33	0.0544233	0.24556	80.36	45.03	42.88	3	3	14	14	12	13	13	13
AUR62015572-RA	pacid=36314720 transcript=AUR62015572-RA locus=AUR62015572 ID=AUR62015572-RA.v1.0 annot-version=v1.0	16	1	185	420.35	1.254	0.33	0.0460098	0.215033	15.95	34.99	6.41	3	3	1	1	1	1	1	1
AUR62015594-RA	pacid=36317875 transcript=AUR62015594-RA locus=AUR62015594 ID=AUR62015594-RA.v1.0 annot-version=v1.0	4	4	9	6.88	0.461	-1.12	0.023155	0.120538	35.06	13.97	30.96	3	3	4	4	4	3	3	3
AUR62015622-RA	pacid=36318184 transcript=AUR62015622-RA locus=AUR62015622 ID=AUR62015622-RA.v1.0 annot-version=v1.0	3	1	12	25.86	0.994	-0.01	0.597868	0.921815	47.78	15.99	48.96	2	3		1	1	1	1	1
AUR62015655-RA	pacid=36317943 transcript=AUR62015655-RA locus=AUR62015655 ID=AUR62015655-RA.v1.0 annot-version=v1.0	5	5	18	39.69	1.136	0.18	0.110489	0.421119	28.69	14.1	3.82	3	3	4	4	4	4	4	4
AUR62015657-RA	pacid=36318094 transcript=AUR62015657-RA locus=AUR62015657 ID=AUR62015657-RA.v1.0 annot-version=v1.0	3	1	14	22.66	0.916	-0.13	0.487667	0.879344	40.73	47.48	26.2	3	3	1	1	1	1	1	1
AUR62015663-RA	pacid=36318179 transcript=AUR62015663-RA locus=AUR62015663 ID=AUR62015663-RA.v1.0 annot-version=v1.0	5	1	49	55.63	0.924	-0.11	0.653874	0.950622	105.05	93.16	8.6	3	2	1	1	1	1	1
AUR62015664-RA	pacid=36317867 transcript=AUR62015664-RA locus=AUR62015664 ID=AUR62015664-RA.v1.0 annot-version=v1.0	15	15	618	1032.88	1.193	0.26	0.0895248	0.360248	16.47	3.35	12.32	3	3	24	25	25	25	25	25
AUR62015666-RA	pacid=36317947 transcript=AUR62015666-RA locus=AUR62015666 ID=AUR62015666-RA.v1.0 annot-version=v1.0	2	1	13	11.76	0.498	-1.01	0.159666	0.542191	21.2	15.4	2.04	3	3	1	1	1	1	1	1
AUR62015756-RA	pacid=36318141 transcript=AUR62015756-RA locus=AUR62015756 ID=AUR62015756-RA.v1.0 annot-version=v1.0	9	9	57	122.76	0.871	-0.2	0.742751	0.962145	27.98	10.47	13.43	3	3	8	8	8	8	9	8
AUR62015764-RA	pacid=36318101 transcript=AUR62015764-RA locus=AUR62015764 ID=AUR62015764-RA.v1.0 annot-version=v1.0	4	4	11	18.4	0.939	-0.09	0.510267	0.884289	36.03	15.33	7.7	3	3	4	4	4	4	4	4
AUR62015777-RA	pacid=36318198 transcript=AUR62015777-RA locus=AUR62015777 ID=AUR62015777-RA.v1.0 annot-version=v1.0	7	7	39	98.41	0.961	-0.06	0.449441	0.87159	20.3	3.36	3.87	3	3	8	7	8	7	8	8
AUR62015781-RA	pacid=36318211 transcript=AUR62015781-RA locus=AUR62015781 ID=AUR62015781-RA.v1.0 annot-version=v1.0	2	1	5	11.87	3.182	1.67	4.64408e-07	3.9846e-06	106.96	95.68	24.32	2	3	1		1	1	1	1
AUR62015867-RA	pacid=36318117 transcript=AUR62015867-RA locus=AUR62015867 ID=AUR62015867-RA.v1.0 annot-version=v1.0	1	1	1	2.32	100	6.64	1e-17	9.9358e-17			24.38		3				1	1	1
AUR62015873-RA	pacid=36318204 transcript=AUR62015873-RA locus=AUR62015873 ID=AUR62015873-RA.v1.0 annot-version=v1.0	12	7	49	103.02	0.677	-0.56	0.466858	0.877521	18.99	10.94	0.73	3	3	6	5	6	6	7	7
AUR62015905-RA	pacid=36318180 transcript=AUR62015905-RA locus=AUR62015905 ID=AUR62015905-RA.v1.0 annot-version=v1.0	5	5	12	19.1	1.036	0.05	0.2259	0.65586	54.7	44.66	3.52	3	3	2	2	2	4	3	3
AUR62015925-RA	pacid=36318139 transcript=AUR62015925-RA locus=AUR62015925 ID=AUR62015925-RA.v1.0 annot-version=v1.0	6	1	30	44.97	0.681	-0.55	0.648713	0.950622	27.85	16.88	23.54	3	3	1	1	1	1	1	1
AUR62015965-RA	pacid=36288591 transcript=AUR62015965-RA locus=AUR62015965 ID=AUR62015965-RA.v1.0 annot-version=v1.0	28	5	95	183.74	0.848	-0.24	0.72155	0.962145	21.88	39.43	2.66	3	3	2	1	2	3	3	3
AUR62015980-RA	pacid=36288673 transcript=AUR62015980-RA locus=AUR62015980 ID=AUR62015980-RA.v1.0 annot-version=v1.0	3	1	19	38.53	0.895	-0.16	0.55129	0.904359	29.12	8.73	24.4	3	3	1	1	1	1	1	1
AUR62015982-RA	pacid=36288597 transcript=AUR62015982-RA locus=AUR62015982 ID=AUR62015982-RA.v1.0 annot-version=v1.0	11	11	19	25.99	0.419	-1.26	0.00491423	0.0298263	55.68	52.55	13.38	3	3	8	8	10	5	7	6
AUR62015983-RA	pacid=36288567 transcript=AUR62015983-RA locus=AUR62015983 ID=AUR62015983-RA.v1.0 annot-version=v1.0	8	6	19	29.3	0.389	-1.36	0.00386574	0.0240801	60.09	61.46	5.38	3	3	5	5	6	4	4	4
AUR62015988-RA	pacid=36288800 transcript=AUR62015988-RA locus=AUR62015988 ID=AUR62015988-RA.v1.0 annot-version=v1.0	1	1	4	5.84	0.893	-0.16	0.597897	0.921815	36.06	20.32	29.55	3	3	1	1	1	1	1	1
AUR62015993-RA	pacid=36288694 transcript=AUR62015993-RA locus=AUR62015993 ID=AUR62015993-RA.v1.0 annot-version=v1.0	2	1	6	11.42	0.822	-0.28	0.796039	0.962145	43.05	41.67	19.09	3	3	1	1	1	1	1	1
AUR62015995-RA	pacid=36288748 transcript=AUR62015995-RA locus=AUR62015995 ID=AUR62015995-RA.v1.0 annot-version=v1.0	5	5	16	17.04	0.744	-0.43	0.79618	0.962145	25.52	7.63	7.1	3	3	4	3	4	4	4	4
AUR62015998-RA	pacid=36288533 transcript=AUR62015998-RA locus=AUR62015998 ID=AUR62015998-RA.v1.0 annot-version=v1.0	3	3	7	10.28	0.6	-0.74	0.2269	0.655923	43.01	23.15	14.1	3	3	3	3	3	3	3	3
AUR62016002-RA	pacid=36288783 transcript=AUR62016002-RA locus=AUR62016002 ID=AUR62016002-RA.v1.0 annot-version=v1.0	2	2	11	27.28	1.058	0.08	0.186885	0.59308	18.6	20.4	12.84	3	3	1	2	2	2	2	2
AUR62016045-RA	pacid=36288681 transcript=AUR62016045-RA locus=AUR62016045 ID=AUR62016045-RA.v1.0 annot-version=v1.0	15	3	88	172.63	0.615	-0.7	0.317602	0.76028	49.94	35.64	19.59	3	3	2	3	3	2	2	2
AUR62016061-RA	pacid=36288735 transcript=AUR62016061-RA locus=AUR62016061 ID=AUR62016061-RA.v1.0 annot-version=v1.0	5	5	27	46.64	0.912	-0.13	0.509264	0.884289	25.94	10.54	0.84	3	3	5	4	5	5	5	5
AUR62016063-RA	pacid=36288564 transcript=AUR62016063-RA locus=AUR62016063 ID=AUR62016063-RA.v1.0 annot-version=v1.0	1	1	2	2.28	100	6.64	1e-17	9.9358e-17			117.76		2				1		1
AUR62016098-RA	pacid=36288585 transcript=AUR62016098-RA locus=AUR62016098 ID=AUR62016098-RA.v1.0 annot-version=v1.0	1	1	1	1.85	1.168	0.22	0.146405	0.50919	10.9	13.14	14.34	3	3	1	1	1	1	1	1
AUR62016106-RA	pacid=36288662 transcript=AUR62016106-RA locus=AUR62016106 ID=AUR62016106-RA.v1.0 annot-version=v1.0	1	1	6	14.08	0.926	-0.11	0.547176	0.902223	18.43	16.23	3.7	3	3	1	1	1	1	1	1
AUR62016114-RA	pacid=36288796 transcript=AUR62016114-RA locus=AUR62016114 ID=AUR62016114-RA.v1.0 annot-version=v1.0	5	5	23	52.77	0.849	-0.24	0.82651	0.962145	50.59	19.77	38.23	3	3	5	4	5	5	5	5
AUR62016115-RA	pacid=36288722 transcript=AUR62016115-RA locus=AUR62016115 ID=AUR62016115-RA.v1.0 annot-version=v1.0	1	1	4	8.65	0.836	-0.26	0.774174	0.962145	31.43	23.16	15.41	3	3	1	1	1	1	1	1
AUR62016116-RA	pacid=36288804 transcript=AUR62016116-RA locus=AUR62016116 ID=AUR62016116-RA.v1.0 annot-version=v1.0	3	1	22	48.54	13.775	3.78	1e-17	9.9358e-17	140.58	121.32	60.14	2	3	1		1	1	1	1
AUR62016133-RA	pacid=36288825 transcript=AUR62016133-RA locus=AUR62016133 ID=AUR62016133-RA.v1.0 annot-version=v1.0	8	3	37	83.9	1.209	0.27	0.0545691	0.24556	65.78	10.46	31.21	3	3	3	3	3	3	2	3
AUR62016134-RA	pacid=36288765 transcript=AUR62016134-RA locus=AUR62016134 ID=AUR62016134-RA.v1.0 annot-version=v1.0	8	1	34	77.31	0.809	-0.3	0.865696	0.972519	60.79	60.3	13.48	3	2	1	1	1	1		1
AUR62016137-RA	pacid=36288788 transcript=AUR62016137-RA locus=AUR62016137 ID=AUR62016137-RA.v1.0 annot-version=v1.0	2	2	4	6.96	1.945	0.96	0.000117274	0.000856463	63.81	2.79	51.37	3	3	1	1	1	2	1	2
AUR62016152-RA	pacid=36288706 transcript=AUR62016152-RA locus=AUR62016152 ID=AUR62016152-RA.v1.0 annot-version=v1.0	10	7	33	82.89	0.774	-0.37	0.876581	0.976297	15.22	2.39	6.24	3	3	6	6	6	5	5	5
AUR62016174-RA	pacid=36288799 transcript=AUR62016174-RA locus=AUR62016174 ID=AUR62016174-RA.v1.0 annot-version=v1.0	5	5	31	66.61	0.762	-0.39	0.800018	0.962145	39.71	38.1	17.81	3	3	4	4	4	5	5	5
AUR62016175-RA	pacid=36288615 transcript=AUR62016175-RA locus=AUR62016175 ID=AUR62016175-RA.v1.0 annot-version=v1.0	9	2	83	196.04	0.559	-0.84	0.110512	0.421119	40.19	10.14	10.54	3	3	3	3	3	3	3	3
AUR62016176-RA	pacid=36288670 transcript=AUR62016176-RA locus=AUR62016176 ID=AUR62016176-RA.v1.0 annot-version=v1.0	4	4	13	21.56	0.772	-0.37	0.879998	0.977116	23.06	18.12	12.48	3	3	5	3	5	5	5	5
AUR62016184-RA	pacid=36288574 transcript=AUR62016184-RA locus=AUR62016184 ID=AUR62016184-RA.v1.0 annot-version=v1.0	13	5	67	116.44	0.751	-0.41	0.755454	0.962145	27.11	17.2	3.3	3	3	5	5	5	5	5	5
AUR62016195-RA	pacid=36288659 transcript=AUR62016195-RA locus=AUR62016195 ID=AUR62016195-RA.v1.0 annot-version=v1.0	7	6	42	95.78	0.605	-0.72	0.211134	0.63395	25.93	10.42	17.68	3	3	7	7	7	7	7	7
AUR62016208-RA	pacid=36288718 transcript=AUR62016208-RA locus=AUR62016208 ID=AUR62016208-RA.v1.0 annot-version=v1.0	19	1	111	201.48	0.932	-0.1	0.463058	0.877521	14.94	21.2	9.07	3	3	1	1	1	1	1	1
AUR62016220-RA	pacid=36288785 transcript=AUR62016220-RA locus=AUR62016220 ID=AUR62016220-RA.v1.0 annot-version=v1.0	8	8	28	65.22	0.779	-0.36	0.875711	0.976297	26.74	20.9	8.55	3	3	7	6	7	7	8	8
AUR62016236-RA	pacid=36288641 transcript=AUR62016236-RA locus=AUR62016236 ID=AUR62016236-RA.v1.0 annot-version=v1.0	4	4	13	21.43	0.792	-0.34	0.933148	0.986597	37.94	9.18	18.75	3	3	3	3	3	2	3	3
AUR62016243-RA	pacid=36288836 transcript=AUR62016243-RA locus=AUR62016243 ID=AUR62016243-RA.v1.0 annot-version=v1.0	7	7	42	95.59	0.782	-0.36	0.888697	0.978292	14.78	1.43	4.89	3	3	7	6	7	7	7	7
AUR62016256-RA	pacid=36290161 transcript=AUR62016256-RA locus=AUR62016256 ID=AUR62016256-RA.v1.0 annot-version=v1.0	2	2	2	0	0.874	-0.19	0.647633	0.950622	8.68	16.5	20.48	3	3	1	1	1	1	1	1
AUR62016270-RA	pacid=36290195 transcript=AUR62016270-RA locus=AUR62016270 ID=AUR62016270-RA.v1.0 annot-version=v1.0	4	4	27	59.44	0.648	-0.63	0.385608	0.820664	16.75	34.11	10.4	3	3	4	3	4	4	4	4
AUR62016335-RA	pacid=36290269 transcript=AUR62016335-RA locus=AUR62016335 ID=AUR62016335-RA.v1.0 annot-version=v1.0	11	7	64	165.08	0.65	-0.62	0.345038	0.787987	36.53	11.18	25.75	3	3	7	7	7	6	6	5
AUR62016346-RA	pacid=36290247 transcript=AUR62016346-RA locus=AUR62016346 ID=AUR62016346-RA.v1.0 annot-version=v1.0	7	2	32	63.43	0.748	-0.42	0.786592	0.962145	11.94	10.12	9.41	3	3	1	1	1	1	1	1
AUR62016372-RA	pacid=36290367 transcript=AUR62016372-RA locus=AUR62016372 ID=AUR62016372-RA.v1.0 annot-version=v1.0	4	3	12	23.49	0.686	-0.54	0.674191	0.95321	15.33	13.71	23.55	3	3	1	1	1	1	2	2
AUR62016395-RA	pacid=36290103 transcript=AUR62016395-RA locus=AUR62016395 ID=AUR62016395-RA.v1.0 annot-version=v1.0	8	2	20	35.51	0.731	-0.45	0.805364	0.962145	13.27	2.5	14.62	3	3	2	1	2	1	2	2
AUR62016399-RA	pacid=36290279 transcript=AUR62016399-RA locus=AUR62016399 ID=AUR62016399-RA.v1.0 annot-version=v1.0	3	2	14	31.34	0.877	-0.19	0.614924	0.933877	44.54	15.81	13.24	3	3	2	2	2	2	2	2
AUR62016419-RA	pacid=36290241 transcript=AUR62016419-RA locus=AUR62016419 ID=AUR62016419-RA.v1.0 annot-version=v1.0	1	1	3	8.6	39.523	5.3	1e-17	9.9358e-17	415.76	137.47	37.21	2	3	1	1		1	1	1
AUR62016429-RA	pacid=36290098 transcript=AUR62016429-RA locus=AUR62016429 ID=AUR62016429-RA.v1.0 annot-version=v1.0	5	5	12	20.31	0.654	-0.61	0.454732	0.874215	29.68	23.14	19.68	3	3	4	4	4	4	4	3
AUR62016436-RA	pacid=36290306 transcript=AUR62016436-RA locus=AUR62016436 ID=AUR62016436-RA.v1.0 annot-version=v1.0	7	3	16	28.53	0.672	-0.57	0.578572	0.916611	38.68	64.16	29.68	3	3	2	1	2	2	2	2
AUR62016439-RA	pacid=36290204 transcript=AUR62016439-RA locus=AUR62016439 ID=AUR62016439-RA.v1.0 annot-version=v1.0	8	8	21	42.13	0.585	-0.77	0.231741	0.664667	39.83	11.61	17.25	3	3	5	5	5	4	5	4
AUR62016444-RA	pacid=36290328 transcript=AUR62016444-RA locus=AUR62016444 ID=AUR62016444-RA.v1.0 annot-version=v1.0	16	3	73	137.89	0.65	-0.62	0.389307	0.825381	37.11	19.68	9.37	3	3	3	2	2	3	3	3
AUR62016458-RA	pacid=36290224 transcript=AUR62016458-RA locus=AUR62016458 ID=AUR62016458-RA.v1.0 annot-version=v1.0	3	2	12	23.44	0.665	-0.59	0.53633	0.896093	25.89	11.47	20.23	3	3	2	2	2	2	2	2
AUR62016483-RA	pacid=36290298 transcript=AUR62016483-RA locus=AUR62016483 ID=AUR62016483-RA.v1.0 annot-version=v1.0	2	2	9	21.68	0.83	-0.27	0.841753	0.966359	15.08	8.16	15.42	3	3	2	2	2	2	2	2
AUR62016494-RA	pacid=36290400 transcript=AUR62016494-RA locus=AUR62016494 ID=AUR62016494-RA.v1.0 annot-version=v1.0	1	1	3	6.46	0.678	-0.56	0.65085	0.950622	32.35	16.16	25.5	3	3	1	1	1	1	1	1
AUR62016506-RA	pacid=36290160 transcript=AUR62016506-RA locus=AUR62016506 ID=AUR62016506-RA.v1.0 annot-version=v1.0	6	5	40	89.41	0.824	-0.28	0.930971	0.986597	20.45	2.58	12.76	3	3	5	5	5	5	5	5
AUR62016509-RA	pacid=36290123 transcript=AUR62016509-RA locus=AUR62016509 ID=AUR62016509-RA.v1.0 annot-version=v1.0	3	3	44	61.04	0.916	-0.13	0.545874	0.902223	23.25	18.36	11.75	3	3	3	3	3	3	3	3
AUR62016517-RA	pacid=36290147 transcript=AUR62016517-RA locus=AUR62016517 ID=AUR62016517-RA.v1.0 annot-version=v1.0	2	2	8	15.5	1.173	0.23	0.0985237	0.386036	21.64	13.66	8.48	3	3	2	2	2	2	2	2
AUR62016559-RA	pacid=36290313 transcript=AUR62016559-RA locus=AUR62016559 ID=AUR62016559-RA.v1.0 annot-version=v1.0	2	2	4	7.62	0.715	-0.48	0.739755	0.962145	15.57	22.71	12.43	3	3	1	2	2	1	1	1
AUR62016576-RA	pacid=36290121 transcript=AUR62016576-RA locus=AUR62016576 ID=AUR62016576-RA.v1.0 annot-version=v1.0	1	1	1	2.76	0.461	-1.12	0.106195	0.408535	38.01	20.09	40.11	2	2	1	1		1	1
AUR62016593-RA	pacid=36305668 transcript=AUR62016593-RA locus=AUR62016593 ID=AUR62016593-RA.v1.0 annot-version=v1.0	3	3	5	4.73	0.853	-0.23	0.810948	0.962145	36.36	12.16	12.64	3	3	3	3	2	2	2	2
AUR62016604-RA	pacid=36305596 transcript=AUR62016604-RA locus=AUR62016604 ID=AUR62016604-RA.v1.0 annot-version=v1.0	7	1	39	53.88	0.822	-0.28	0.80924	0.962145	93.73	44.98	60.87	3	3	1	1	1	1	1	1
AUR62016607-RA	pacid=36305778 transcript=AUR62016607-RA locus=AUR62016607 ID=AUR62016607-RA.v1.0 annot-version=v1.0	1	1	1	1.79	0.711	-0.49	0.76977	0.962145	6.31	31.8	1.75	3	2	1	1	1		1	1
AUR62016621-RA	pacid=36305781 transcript=AUR62016621-RA locus=AUR62016621 ID=AUR62016621-RA.v1.0 annot-version=v1.0	17	17	48	88.56	0.749	-0.42	0.784933	0.962145	29.96	13.45	8.52	3	3	8	9	8	8	9	9
AUR62016646-RA	pacid=36305545 transcript=AUR62016646-RA locus=AUR62016646 ID=AUR62016646-RA.v1.0 annot-version=v1.0	2	2	2	4.43	1.043	0.06	0.217237	0.644186	26.94	36.27	10.73	3	2	2	2	2	1	1
AUR62016668-RA	pacid=36305549 transcript=AUR62016668-RA locus=AUR62016668 ID=AUR62016668-RA.v1.0 annot-version=v1.0	1	1	1	2.14	1.312	0.39	0.130464	0.471066	19.44	6.42	19.22	2	2		1	1	1		1
AUR62016678-RA	pacid=36305550 transcript=AUR62016678-RA locus=AUR62016678 ID=AUR62016678-RA.v1.0 annot-version=v1.0	1	1	5	10.68	0.98	-0.03	0.438327	0.860823	14.19	0.98	11.19	2	3	1	1		1	1	1
AUR62016680-RA	pacid=36305538 transcript=AUR62016680-RA locus=AUR62016680 ID=AUR62016680-RA.v1.0 annot-version=v1.0	11	11	105	243.32	0.695	-0.53	0.514007	0.885002	29.65	20.27	16.27	3	3	9	9	9	11	10	11
AUR62016727-RA	pacid=36305602 transcript=AUR62016727-RA locus=AUR62016727 ID=AUR62016727-RA.v1.0 annot-version=v1.0	3	1	11	25.25	0.818	-0.29	0.881377	0.977481	11.68	3.97	26.35	3	3	1	1	1	1	1	1
AUR62016740-RA	pacid=36305665 transcript=AUR62016740-RA locus=AUR62016740 ID=AUR62016740-RA.v1.0 annot-version=v1.0	10	1	70	148.63	3.835	1.94	1.3824e-08	1.2093e-07	90.24	49.7	89.78	3	3	1	1	1	1	1	1
AUR62016760-RA	pacid=36305726 transcript=AUR62016760-RA locus=AUR62016760 ID=AUR62016760-RA.v1.0 annot-version=v1.0	14	14	66	136.07	0.85	-0.23	0.824084	0.962145	23.65	10.65	5.44	3	3	13	11	13	13	13	13
AUR62016770-RA	pacid=36305732 transcript=AUR62016770-RA locus=AUR62016770 ID=AUR62016770-RA.v1.0 annot-version=v1.0	1	1	5	2.45	100	6.64	1e-17	9.9358e-17			80.21		3				1	1	1
AUR62016786-RA	pacid=36305740 transcript=AUR62016786-RA locus=AUR62016786 ID=AUR62016786-RA.v1.0 annot-version=v1.0	2	2	5	6.12	0.825	-0.28	0.821542	0.962145	13.73	6.6	12.43	3	3	1	1	1	2	2	2
AUR62016790-RA	pacid=36305561 transcript=AUR62016790-RA locus=AUR62016790 ID=AUR62016790-RA.v1.0 annot-version=v1.0	1	1	10	5.79	1.152	0.2	0.178508	0.57882	28.53	27.49	12.02	3	3	1	1	1	1	1	1
AUR62016823-RA	pacid=36305608 transcript=AUR62016823-RA locus=AUR62016823 ID=AUR62016823-RA.v1.0 annot-version=v1.0	2	1	8	17.62	0.977	-0.03	0.414598	0.846245	11.2	14.07	6.95	3	3	1	1	1	1	1	1
AUR62016839-RA	pacid=36305513 transcript=AUR62016839-RA locus=AUR62016839 ID=AUR62016839-RA.v1.0 annot-version=v1.0	4	1	20	28.34	2.244	1.17	0.00200825	0.0131188	22.55	9.99	21.96	2	3	1		1	1	1	1
AUR62016845-RA	pacid=36305496 transcript=AUR62016845-RA locus=AUR62016845 ID=AUR62016845-RA.v1.0 annot-version=v1.0	10	1	40	83.23	0.69	-0.53	0.603847	0.928684	19.36	25.88	19.32	3	3	1	1	1	1	1	1
AUR62012264-RA	pacid=36280563 transcript=AUR62012264-RA locus=AUR62012264 ID=AUR62012264-RA.v1.0 annot-version=v1.0	7	1	18	39	0.01	-6.64	1e-17	9.9358e-17		41.6		2		1	1
AUR62016949-RA	pacid=36309743 transcript=AUR62016949-RA locus=AUR62016949 ID=AUR62016949-RA.v1.0 annot-version=v1.0	11	11	53	99.54	1.216	0.28	0.0749263	0.314722	37.75	8.91	19.86	3	3	11	10	11	11	11	11
AUR62016968-RA	pacid=36309843 transcript=AUR62016968-RA locus=AUR62016968 ID=AUR62016968-RA.v1.0 annot-version=v1.0	1	1	5	8.21	0.702	-0.51	0.733776	0.962145	23.2	14.29	14.87	3	3	1	1	1	1	1	1
AUR62016979-RA	pacid=36309841 transcript=AUR62016979-RA locus=AUR62016979 ID=AUR62016979-RA.v1.0 annot-version=v1.0	1	1	2	4.08	0.728	-0.46	0.831059	0.962145	26.27	24.61	26.58	3	2	1	1	1		1	1
AUR62016983-RA	pacid=36309911 transcript=AUR62016983-RA locus=AUR62016983 ID=AUR62016983-RA.v1.0 annot-version=v1.0	2	1	9	18.66	0.792	-0.34	0.953912	0.994369	11.77	10.23	6.19	3	3	1	1	1	1	1	1
AUR62017033-RA	pacid=36309924 transcript=AUR62017033-RA locus=AUR62017033 ID=AUR62017033-RA.v1.0 annot-version=v1.0	8	8	37	74.88	0.989	-0.02	0.37733	0.815852	28.02	15.06	13.24	3	3	8	7	8	8	8	7
AUR62017037-RA	pacid=36309874 transcript=AUR62017037-RA locus=AUR62017037 ID=AUR62017037-RA.v1.0 annot-version=v1.0	5	2	61	103.5	0.597	-0.74	0.200314	0.611582	36.58	27.86	21.09	3	3	3	3	3	3	3	3
AUR62017053-RA	pacid=36309864 transcript=AUR62017053-RA locus=AUR62017053 ID=AUR62017053-RA.v1.0 annot-version=v1.0	1	1	1	2.15	100	6.64	1e-17	9.9358e-17			5.27		2					1	1
AUR62017093-RA	pacid=36309862 transcript=AUR62017093-RA locus=AUR62017093 ID=AUR62017093-RA.v1.0 annot-version=v1.0	6	6	30	61.54	0.603	-0.73	0.214463	0.639733	21.79	9.23	5.93	3	3	6	6	6	6	6	6
AUR62017098-RA	pacid=36309811 transcript=AUR62017098-RA locus=AUR62017098 ID=AUR62017098-RA.v1.0 annot-version=v1.0	3	3	10	19.43	2.267	1.18	1.12403e-05	8.92132e-05	52.9	92.17	25.91	3	3	2	1	2	2	2	2
AUR62017103-RA	pacid=36309722 transcript=AUR62017103-RA locus=AUR62017103 ID=AUR62017103-RA.v1.0 annot-version=v1.0	6	6	20	46.4	0.898	-0.15	0.591876	0.921714	33.52	21.27	22.12	3	3	4	3	5	5	5	5
AUR62017117-RA	pacid=36309815 transcript=AUR62017117-RA locus=AUR62017117 ID=AUR62017117-RA.v1.0 annot-version=v1.0	7	6	14	27.76	0.783	-0.35	0.981074	0.997268	16.7	6.28	12.48	3	3	4	4	4	4	4	4
AUR62017128-RA	pacid=36309751 transcript=AUR62017128-RA locus=AUR62017128 ID=AUR62017128-RA.v1.0 annot-version=v1.0	25	1	163	396.4	0.402	-1.31	0.00319794	0.0202017	21.96	10.33	17.4	3	3	1	1	1	1	1	1
AUR62008747-RA	pacid=36315286 transcript=AUR62008747-RA locus=AUR62008747 ID=AUR62008747-RA.v1.0 annot-version=v1.0	8	1	21	38.13	0.01	-6.64	1e-17	9.9358e-17		15.47		3		1	1	1
AUR62017131-RA	pacid=36309749 transcript=AUR62017131-RA locus=AUR62017131 ID=AUR62017131-RA.v1.0 annot-version=v1.0	2	1	3	2.17	1.13	0.18	0.296762	0.733069	22.98	31.65	18.7	3	3	1	1	1	1	1	1
AUR62017141-RA	pacid=36309964 transcript=AUR62017141-RA locus=AUR62017141 ID=AUR62017141-RA.v1.0 annot-version=v1.0	5	4	23	44.86	0.865	-0.21	0.733726	0.962145	15.59	9.03	14.28	3	3	3	3	3	4	4	4
AUR62017143-RA	pacid=36309723 transcript=AUR62017143-RA locus=AUR62017143 ID=AUR62017143-RA.v1.0 annot-version=v1.0	2	2	3	6.52	0.684	-0.55	0.606099	0.929266	20.31	8.79	17.2	3	3	2	2	2	2	2	2
AUR62017151-RA	pacid=36309912 transcript=AUR62017151-RA locus=AUR62017151 ID=AUR62017151-RA.v1.0 annot-version=v1.0	6	6	21	30.47	0.679	-0.56	0.451967	0.873655	39.41	17.97	19.46	3	3	5	4	5	4	5	5
AUR62017160-RA	pacid=36309726 transcript=AUR62017160-RA locus=AUR62017160 ID=AUR62017160-RA.v1.0 annot-version=v1.0	5	2	47	118.74	1.115	0.16	0.160502	0.544111	17.05	4.63	1.1	3	3	2	1	2	2	2	2
AUR62017165-RA	pacid=36309797 transcript=AUR62017165-RA locus=AUR62017165 ID=AUR62017165-RA.v1.0 annot-version=v1.0	4	4	13	24.06	0.767	-0.38	0.958594	0.994369	19.75	5.83	6.4	3	3	2	2	2	2	2	2
AUR62017183-RA	pacid=36294616 transcript=AUR62017183-RA locus=AUR62017183 ID=AUR62017183-RA.v1.0 annot-version=v1.0	15	4	63	107.31	0.692	-0.53	0.524687	0.889696	41.17	13.91	10.33	3	3	4	3	4	4	4	4
AUR62017216-RA	pacid=36294532 transcript=AUR62017216-RA locus=AUR62017216 ID=AUR62017216-RA.v1.0 annot-version=v1.0	1	1	4	8.52	1.167	0.22	0.156979	0.536688	16.93	15.32	19.15	3	3	1	1	1	1	1	1
AUR62017225-RA	pacid=36294482 transcript=AUR62017225-RA locus=AUR62017225 ID=AUR62017225-RA.v1.0 annot-version=v1.0	4	2	17	31.77	0.697	-0.52	0.52296	0.889696	45.83	36.69	15.09	3	3	2	2	2	2	2	2
AUR62017250-RA	pacid=36294573 transcript=AUR62017250-RA locus=AUR62017250 ID=AUR62017250-RA.v1.0 annot-version=v1.0	4	1	12	19.21	100	6.64	1e-17	9.9358e-17			81.98		3				1	1	1
AUR62017265-RA	pacid=36294502 transcript=AUR62017265-RA locus=AUR62017265 ID=AUR62017265-RA.v1.0 annot-version=v1.0	4	3	9	17.89	3.209	1.68	5.19715e-09	4.66816e-08	17.94	28.49	40.74	3	3	1	1	1	3	2	3
AUR62017287-RA	pacid=36294687 transcript=AUR62017287-RA locus=AUR62017287 ID=AUR62017287-RA.v1.0 annot-version=v1.0	3	3	10	17.76	1.032	0.05	0.259873	0.699713	27.65	67.77	23.26	3	3	3	1	3	3	3	3
AUR62017292-RA	pacid=36294417 transcript=AUR62017292-RA locus=AUR62017292 ID=AUR62017292-RA.v1.0 annot-version=v1.0	2	2	3	3.4	0.919	-0.12	0.546092	0.902223	27.72	8.99	39.26	3	3	2	2	2	2	1	2
AUR62017311-RA	pacid=36294539 transcript=AUR62017311-RA locus=AUR62017311 ID=AUR62017311-RA.v1.0 annot-version=v1.0	1	1	6	12.03	1.247	0.32	0.0579054	0.25662	18.3	15.01	8.58	3	3	1	1	1	1	1	1
AUR62017312-RA	pacid=36294458 transcript=AUR62017312-RA locus=AUR62017312 ID=AUR62017312-RA.v1.0 annot-version=v1.0	4	4	14	27.08	0.883	-0.18	0.593256	0.921815	18.28	8.4	19.39	3	3	4	3	4	4	4	3
AUR62017329-RA	pacid=36294571 transcript=AUR62017329-RA locus=AUR62017329 ID=AUR62017329-RA.v1.0 annot-version=v1.0	4	4	14	28.59	0.712	-0.49	0.650125	0.950622	30.47	11.48	10.49	3	3	4	4	4	4	4	4
AUR62017342-RA	pacid=36294655 transcript=AUR62017342-RA locus=AUR62017342 ID=AUR62017342-RA.v1.0 annot-version=v1.0	2	2	2	4.7	0.77	-0.38	0.960591	0.994448	21.58	13.41	21.22	3	3	1	1	1	1	1	1
AUR62017343-RA	pacid=36294546 transcript=AUR62017343-RA locus=AUR62017343 ID=AUR62017343-RA.v1.0 annot-version=v1.0	2	2	6	9	0.893	-0.16	0.609156	0.932031	19	14.45	7.94	3	3	1	1	1	1	1	1
AUR62017391-RA	pacid=36294485 transcript=AUR62017391-RA locus=AUR62017391 ID=AUR62017391-RA.v1.0 annot-version=v1.0	10	5	40	62.28	0.922	-0.12	0.563198	0.908619	13.62	2.43	4.03	3	3	5	4	5	5	5	4
AUR62017420-RA	pacid=36294602 transcript=AUR62017420-RA locus=AUR62017420 ID=AUR62017420-RA.v1.0 annot-version=v1.0	11	1	60	140.7	0.803	-0.32	0.887053	0.978292	19.12	15.07	9.8	3	3	1	1	1	1	1	1
AUR62017421-RA	pacid=36294445 transcript=AUR62017421-RA locus=AUR62017421 ID=AUR62017421-RA.v1.0 annot-version=v1.0	2	1	5	9.61	0.951	-0.07	0.413698	0.846245	9.28	2.5	8.68	3	3	1	1	1	1	1	1
AUR62017444-RA	pacid=36294664 transcript=AUR62017444-RA locus=AUR62017444 ID=AUR62017444-RA.v1.0 annot-version=v1.0	3	3	14	27.66	0.717	-0.48	0.739165	0.962145	18.77	14.68	8.89	3	3	3	2	3	3	3	3
AUR62017458-RA	pacid=36294626 transcript=AUR62017458-RA locus=AUR62017458 ID=AUR62017458-RA.v1.0 annot-version=v1.0	7	2	44	108.76	2.409	1.27	1.11802e-06	9.41196e-06	105.81	28	5.3	3	3	2	2	2	2	2	2
AUR62017463-RA	pacid=36294443 transcript=AUR62017463-RA locus=AUR62017463 ID=AUR62017463-RA.v1.0 annot-version=v1.0	31	8	136	288.28	0.546	-0.87	0.0953058	0.378215	32.79	20.31	14.78	3	3	8	8	8	5	7	7
AUR62017503-RA	pacid=36291546 transcript=AUR62017503-RA locus=AUR62017503 ID=AUR62017503-RA.v1.0 annot-version=v1.0	10	1	28	54.7	0.764	-0.39	0.946496	0.992625	11.65	12.51	7.54	3	3	1	1	1	1	1	1
AUR62017532-RA	pacid=36291619 transcript=AUR62017532-RA locus=AUR62017532 ID=AUR62017532-RA.v1.0 annot-version=v1.0	10	10	41	75.48	0.57	-0.81	0.130527	0.471066	24.58	15.31	9.81	3	3	10	10	10	10	10	10
AUR62017551-RA	pacid=36291497 transcript=AUR62017551-RA locus=AUR62017551 ID=AUR62017551-RA.v1.0 annot-version=v1.0	1	1	3	3.66	0.649	-0.62	0.541873	0.901032	23.21	23.36	15.85	3	3	1	1	1	1	1	1
AUR62017578-RA	pacid=36291483 transcript=AUR62017578-RA locus=AUR62017578 ID=AUR62017578-RA.v1.0 annot-version=v1.0	10	10	37	69.42	0.73	-0.45	0.659737	0.950622	17.99	5.9	3.82	3	3	10	8	10	9	9	9
AUR62017626-RA	pacid=36291634 transcript=AUR62017626-RA locus=AUR62017626 ID=AUR62017626-RA.v1.0 annot-version=v1.0	11	1	71	148.51	0.588	-0.77	0.263344	0.704858	21.19	11.88	18.17	3	3	2	1	2	2	2	2
AUR62017690-RA	pacid=36291517 transcript=AUR62017690-RA locus=AUR62017690 ID=AUR62017690-RA.v1.0 annot-version=v1.0	5	1	12	28.21	0.986	-0.02	0.335739	0.775999	17.36	18.15	12.4	3	3	1	1	1	1	1	1
AUR62017693-RA	pacid=36291575 transcript=AUR62017693-RA locus=AUR62017693 ID=AUR62017693-RA.v1.0 annot-version=v1.0	15	4	129	170.41	0.702	-0.51	0.544908	0.902223	23.2	7.41	4.92	3	3	5	5	5	5	4	5
AUR62017699-RA	pacid=36291457 transcript=AUR62017699-RA locus=AUR62017699 ID=AUR62017699-RA.v1.0 annot-version=v1.0	2	1	5	7.05	0.871	-0.2	0.712733	0.962145	10.11	9.29	9.16	3	3	1	1	1	1	1	1
AUR62017716-RA	pacid=36291537 transcript=AUR62017716-RA locus=AUR62017716 ID=AUR62017716-RA.v1.0 annot-version=v1.0	7	2	24	44.96	0.691	-0.53	0.61256	0.933877	26.13	15.69	16.98	3	3	2	2	2	2	2	2
AUR62017741-RA	pacid=36291539 transcript=AUR62017741-RA locus=AUR62017741 ID=AUR62017741-RA.v1.0 annot-version=v1.0	21	6	217	485.12	1.815	0.86	0.000432439	0.00294439	29.86	5.55	12.39	3	3	5	5	5	6	5	6
AUR62017761-RA	pacid=36291403 transcript=AUR62017761-RA locus=AUR62017761 ID=AUR62017761-RA.v1.0 annot-version=v1.0	11	11	67	136.3	0.736	-0.44	0.686501	0.9572	24.15	10.27	3.94	3	3	11	11	11	12	13	12
AUR62017778-RA	pacid=36321376 transcript=AUR62017778-RA locus=AUR62017778 ID=AUR62017778-RA.v1.0 annot-version=v1.0	6	4	32	65.85	0.812	-0.3	0.956564	0.994369	21.28	10.4	6.46	3	3	4	3	4	4	4	3
AUR62017780-RA	pacid=36321261 transcript=AUR62017780-RA locus=AUR62017780 ID=AUR62017780-RA.v1.0 annot-version=v1.0	3	3	5	7.01	0.607	-0.72	0.394018	0.829251	12.57	43.84	2.47	3	3	1	2	3	2	2	2
AUR62017782-RA	pacid=36321215 transcript=AUR62017782-RA locus=AUR62017782 ID=AUR62017782-RA.v1.0 annot-version=v1.0	3	3	6	10.85	0.72	-0.47	0.817345	0.962145	20.95	12.66	12.54	2	3	2		2	2	2	2
AUR62017819-RA	pacid=36321224 transcript=AUR62017819-RA locus=AUR62017819 ID=AUR62017819-RA.v1.0 annot-version=v1.0	2	2	10	14.75	0.697	-0.52	0.65715	0.950622	19.75	9.65	14.35	3	3	2	2	2	2	2	2
AUR62017827-RA	pacid=36321387 transcript=AUR62017827-RA locus=AUR62017827 ID=AUR62017827-RA.v1.0 annot-version=v1.0	3	2	10	12.74	0.708	-0.5	0.761865	0.962145	30.29	19.22	26.37	3	3	1	1	1	1	1	1
AUR62017840-RA	pacid=36321173 transcript=AUR62017840-RA locus=AUR62017840 ID=AUR62017840-RA.v1.0 annot-version=v1.0	2	2	3	7.68	1.278	0.35	0.0795802	0.329117	67.13	82.32	2.08	3	3	1	1	1	1	1	1
AUR62017846-RA	pacid=36321391 transcript=AUR62017846-RA locus=AUR62017846 ID=AUR62017846-RA.v1.0 annot-version=v1.0	6	2	24	42.87	0.648	-0.63	0.454191	0.874215	31.09	14.87	15.98	3	3	1	1	1	1	1	1
AUR62017860-RA	pacid=36321305 transcript=AUR62017860-RA locus=AUR62017860 ID=AUR62017860-RA.v1.0 annot-version=v1.0	11	11	45	89.14	0.742	-0.43	0.714564	0.962145	22.51	14.21	10.02	3	3	11	11	10	10	10	10
AUR62017935-RA	pacid=36321277 transcript=AUR62017935-RA locus=AUR62017935 ID=AUR62017935-RA.v1.0 annot-version=v1.0	2	2	6	4.2	0.862	-0.21	0.698137	0.962145	28.96	35.35	20.94	3	3	2	1	2	2	2	2
AUR62017949-RA	pacid=36321386 transcript=AUR62017949-RA locus=AUR62017949 ID=AUR62017949-RA.v1.0 annot-version=v1.0	14	2	69	151.34	1.281	0.36	0.0365311	0.176897	91.68	36.29	28.73	3	3	2	1	2	2	2	2
AUR62018012-RA	pacid=36321365 transcript=AUR62018012-RA locus=AUR62018012 ID=AUR62018012-RA.v1.0 annot-version=v1.0	4	4	16	24.67	1.541	0.62	0.00418504	0.0258292	62.85	44.96	8.17	3	3	4	1	4	3	3	3
AUR62018027-RA	pacid=36321353 transcript=AUR62018027-RA locus=AUR62018027 ID=AUR62018027-RA.v1.0 annot-version=v1.0	4	4	11	24.35	0.95	-0.07	0.478498	0.879344	17.41	8.73	3.56	3	3	4	3	4	4	4	4
AUR62018075-RA	pacid=36281386 transcript=AUR62018075-RA locus=AUR62018075 ID=AUR62018075-RA.v1.0 annot-version=v1.0	2	2	6	10.38	0.782	-0.35	0.975095	0.997268	11.19	59.19	9.39	3	3	2	1	2	2	2	2
AUR62018078-RA	pacid=36281530 transcript=AUR62018078-RA locus=AUR62018078 ID=AUR62018078-RA.v1.0 annot-version=v1.0	1	1	4	3.49	1.238	0.31	0.0781127	0.326064	18.45	6.71	18.33	3	3	1	1	1	1	1	1
AUR62018079-RA	pacid=36281366 transcript=AUR62018079-RA locus=AUR62018079 ID=AUR62018079-RA.v1.0 annot-version=v1.0	4	4	16	21.28	0.928	-0.11	0.524057	0.889696	13.31	16.95	1.75	3	3	3	3	4	4	4	4
AUR62018092-RA	pacid=36281540 transcript=AUR62018092-RA locus=AUR62018092 ID=AUR62018092-RA.v1.0 annot-version=v1.0	19	5	101	206.14	0.715	-0.48	0.597492	0.921815	33	2.87	3.45	3	3	5	5	5	5	4	5
AUR62018109-RA	pacid=36281351 transcript=AUR62018109-RA locus=AUR62018109 ID=AUR62018109-RA.v1.0 annot-version=v1.0	8	1	46	84.85	0.662	-0.59	0.475179	0.878844	9.05	10.65	7.78	3	3	1	1	1	1	1	1
AUR62018127-RA	pacid=36281456 transcript=AUR62018127-RA locus=AUR62018127 ID=AUR62018127-RA.v1.0 annot-version=v1.0	2	2	4	3.93	0.672	-0.57	0.56669	0.910323	8.9	17.8	1.79	3	3	2	2	2	2	2	2
AUR62018159-RA	pacid=36281345 transcript=AUR62018159-RA locus=AUR62018159 ID=AUR62018159-RA.v1.0 annot-version=v1.0	18	1	61	135.6	0.662	-0.6	0.572193	0.914291	11.56	3.74	23.77	3	3	1	1	1	1	1	1
AUR62018166-RA	pacid=36281334 transcript=AUR62018166-RA locus=AUR62018166 ID=AUR62018166-RA.v1.0 annot-version=v1.0	33	14	209	407.82	0.809	-0.31	0.992169	0.997726	32.83	13.52	4.5	3	3	13	14	13	12	12	11
AUR62018169-RA	pacid=36281278 transcript=AUR62018169-RA locus=AUR62018169 ID=AUR62018169-RA.v1.0 annot-version=v1.0	8	5	33	60.89	0.913	-0.13	0.523289	0.889696	15.03	45.79	8.04	3	3	5	5	4	3	3	2
AUR62028321-RA	pacid=36305486 transcript=AUR62028321-RA locus=AUR62028321 ID=AUR62028321-RA.v1.0 annot-version=v1.0	4	1	17	35.39	0.01	-6.64	1e-17	9.9358e-17		34.95		3		1	1	1
AUR62018174-RA	pacid=36281447 transcript=AUR62018174-RA locus=AUR62018174 ID=AUR62018174-RA.v1.0 annot-version=v1.0	2	2	3	4.74	0.759	-0.4	0.983598	0.997708	20.67	16.78	6.76	3	3	1	1	1	1	1	1
AUR62018202-RA	pacid=36281413 transcript=AUR62018202-RA locus=AUR62018202 ID=AUR62018202-RA.v1.0 annot-version=v1.0	4	4	23	36.63	0.539	-0.89	0.095851	0.378422	13.48	10.94	10.27	3	3	4	4	4	3	4	4
AUR62018211-RA	pacid=36281315 transcript=AUR62018211-RA locus=AUR62018211 ID=AUR62018211-RA.v1.0 annot-version=v1.0	2	2	2	3.3	0.695	-0.52	0.74682	0.962145	23.14	14.78	30.39	3	3	2	2	2	1	2	2
AUR62018216-RA	pacid=36281475 transcript=AUR62018216-RA locus=AUR62018216 ID=AUR62018216-RA.v1.0 annot-version=v1.0	1	1	1	2.67	0.756	-0.4	0.921195	0.986597	16.26	7.87	14.8	3	2	1	1	1	1	1
AUR62018223-RA	pacid=36281443 transcript=AUR62018223-RA locus=AUR62018223 ID=AUR62018223-RA.v1.0 annot-version=v1.0	6	6	30	55.22	0.751	-0.41	0.753341	0.962145	19.14	20.61	8.53	3	3	6	6	6	6	6	6
AUR62018224-RA	pacid=36281521 transcript=AUR62018224-RA locus=AUR62018224 ID=AUR62018224-RA.v1.0 annot-version=v1.0	1	1	4	8.16	1.112	0.15	0.239583	0.670503	18.89	19.5	10.51	3	2	1	1	1	1		1
AUR62018235-RA	pacid=36281422 transcript=AUR62018235-RA locus=AUR62018235 ID=AUR62018235-RA.v1.0 annot-version=v1.0	17	4	128	243.75	0.583	-0.78	0.157832	0.53869	35.74	13.99	17.27	3	3	4	4	4	4	4	4
AUR62018251-RA	pacid=36281376 transcript=AUR62018251-RA locus=AUR62018251 ID=AUR62018251-RA.v1.0 annot-version=v1.0	12	1	43	86.11	0.853	-0.23	0.691358	0.962145	20.22	20.41	15.36	3	3	1	1	1	1	1	1
AUR62018281-RA	pacid=36281489 transcript=AUR62018281-RA locus=AUR62018281 ID=AUR62018281-RA.v1.0 annot-version=v1.0	1	1	3	4.77	1.462	0.55	0.0291848	0.146616	16.73	27.65	22.4	3	3	1	1	1	1	1	1
AUR62018283-RA	pacid=36281406 transcript=AUR62018283-RA locus=AUR62018283 ID=AUR62018283-RA.v1.0 annot-version=v1.0	1	1	1	2.13	0.698	-0.52	0.734344	0.962145	24.47	18.75	23.25	3	3	1	1	1	1	1	1
AUR62018369-RA	pacid=36291337 transcript=AUR62018369-RA locus=AUR62018369 ID=AUR62018369-RA.v1.0 annot-version=v1.0	4	3	19	36.08	0.803	-0.32	0.963224	0.994615	21.45	4.26	1.31	3	3	3	3	3	3	3	3
AUR62018370-RA	pacid=36291319 transcript=AUR62018370-RA locus=AUR62018370 ID=AUR62018370-RA.v1.0 annot-version=v1.0	4	1	10	15.14	0.569	-0.81	0.200193	0.611582	42.98	10.44	39.4	3	3	1	1	1	1	1	1
AUR62018371-RA	pacid=36291192 transcript=AUR62018371-RA locus=AUR62018371 ID=AUR62018371-RA.v1.0 annot-version=v1.0	3	1	5	5.18	100	6.64	1e-17	9.9358e-17			82.46		3				1	1	1
AUR62018438-RA	pacid=36291154 transcript=AUR62018438-RA locus=AUR62018438 ID=AUR62018438-RA.v1.0 annot-version=v1.0	8	8	42	75.91	1.324	0.4	0.0317267	0.156456	26.05	7.25	9.86	3	3	8	8	8	8	8	8
AUR62018453-RA	pacid=36291359 transcript=AUR62018453-RA locus=AUR62018453 ID=AUR62018453-RA.v1.0 annot-version=v1.0	1	1	2	5.1	100	6.64	1e-17	9.9358e-17			39.57		3				1	1	1
AUR62021812-RA	pacid=36304213 transcript=AUR62021812-RA locus=AUR62021812 ID=AUR62021812-RA.v1.0 annot-version=v1.0	5	1	19	34.46	0.01	-6.64	1e-17	9.9358e-17		12.45		2			1	1
AUR62018459-RA	pacid=36291331 transcript=AUR62018459-RA locus=AUR62018459 ID=AUR62018459-RA.v1.0 annot-version=v1.0	3	3	9	21.81	1.171	0.23	0.119489	0.44562	19.77	23.5	4.73	3	3	2	1	2	3	3	3
AUR62018470-RA	pacid=36291320 transcript=AUR62018470-RA locus=AUR62018470 ID=AUR62018470-RA.v1.0 annot-version=v1.0	3	3	15	22.44	0.73	-0.45	0.764495	0.962145	29.96	7.75	15.74	3	3	3	3	3	3	3	3
AUR62018471-RA	pacid=36291186 transcript=AUR62018471-RA locus=AUR62018471 ID=AUR62018471-RA.v1.0 annot-version=v1.0	4	4	21	31.42	0.66	-0.6	0.380235	0.817779	17.41	6.23	14.77	3	3	4	4	4	4	4	4
AUR62018472-RA	pacid=36291249 transcript=AUR62018472-RA locus=AUR62018472 ID=AUR62018472-RA.v1.0 annot-version=v1.0	2	2	5	3.98	0.599	-0.74	0.289177	0.731335	22.82	32.4	16.18	3	3	2	2	1	1	1	1
AUR62008546-RA	pacid=36286538 transcript=AUR62008546-RA locus=AUR62008546 ID=AUR62008546-RA.v1.0 annot-version=v1.0	5	1	17	34.21	0.01	-6.64	1e-17	9.9358e-17		8.81		2		1		1
AUR62018486-RA	pacid=36291218 transcript=AUR62018486-RA locus=AUR62018486 ID=AUR62018486-RA.v1.0 annot-version=v1.0	6	1	27	55.19	0.868	-0.2	0.638235	0.944222	12.59	6	11.15	3	3	1	1	1	1	1	1
AUR62018495-RA	pacid=36291260 transcript=AUR62018495-RA locus=AUR62018495 ID=AUR62018495-RA.v1.0 annot-version=v1.0	8	8	38	94.36	0.858	-0.22	0.791369	0.962145	16.11	5.41	2.31	3	3	7	7	7	7	7	7
AUR62018504-RA	pacid=36291267 transcript=AUR62018504-RA locus=AUR62018504 ID=AUR62018504-RA.v1.0 annot-version=v1.0	14	2	33	52.98	0.745	-0.42	0.811538	0.962145	15.69	12.34	8.84	3	3	2	2	2	2	2	2
AUR62018510-RA	pacid=36291178 transcript=AUR62018510-RA locus=AUR62018510 ID=AUR62018510-RA.v1.0 annot-version=v1.0	10	6	205	380.5	0.745	-0.42	0.727588	0.962145	68.63	15.19	13.06	3	3	6	6	6	6	6	6
AUR62018538-RA	pacid=36291200 transcript=AUR62018538-RA locus=AUR62018538 ID=AUR62018538-RA.v1.0 annot-version=v1.0	2	2	4	7.59	0.778	-0.36	0.994007	0.997726	31.63	18.33	7.6	3	3	1	2	2	1	2	2
AUR62018541-RA	pacid=36291190 transcript=AUR62018541-RA locus=AUR62018541 ID=AUR62018541-RA.v1.0 annot-version=v1.0	3	3	12	17.6	0.754	-0.41	0.906212	0.984648	25.5	24.56	13.17	3	3	3	2	3	3	3	3
AUR62018543-RA	pacid=36291136 transcript=AUR62018543-RA locus=AUR62018543 ID=AUR62018543-RA.v1.0 annot-version=v1.0	10	2	43	86.35	0.705	-0.5	0.70568	0.962145	15.91	7.95	25.08	3	3	2	2	2	2	2	1
AUR62018554-RA	pacid=36291159 transcript=AUR62018554-RA locus=AUR62018554 ID=AUR62018554-RA.v1.0 annot-version=v1.0	22	1	160	303.59	0.616	-0.7	0.352334	0.797409	26.11	14.5	21.84	3	3	1	1	1	1	1	1
AUR62018555-RA	pacid=36291271 transcript=AUR62018555-RA locus=AUR62018555 ID=AUR62018555-RA.v1.0 annot-version=v1.0	18	18	106	223.03	0.704	-0.51	0.553687	0.906074	27.17	14.8	8.14	3	3	21	19	21	20	20	19
AUR62018559-RA	pacid=36291312 transcript=AUR62018559-RA locus=AUR62018559 ID=AUR62018559-RA.v1.0 annot-version=v1.0	3	3	20	29.71	0.776	-0.37	0.943359	0.991946	18.93	12.53	16.78	3	3	3	3	3	3	3	3
AUR62018563-RA	pacid=36291220 transcript=AUR62018563-RA locus=AUR62018563 ID=AUR62018563-RA.v1.0 annot-version=v1.0	6	6	28	47.85	0.955	-0.07	0.464334	0.877521	13.48	11.34	6.61	3	3	5	4	5	6	6	6
AUR62018567-RA	pacid=36291196 transcript=AUR62018567-RA locus=AUR62018567 ID=AUR62018567-RA.v1.0 annot-version=v1.0	22	3	164	351.7	0.797	-0.33	0.955511	0.994369	21.04	11.84	4.99	3	3	3	3	3	2	3	3
AUR62018598-RA	pacid=36310237 transcript=AUR62018598-RA locus=AUR62018598 ID=AUR62018598-RA.v1.0 annot-version=v1.0	16	16	72	128	0.854	-0.23	0.806335	0.962145	26.33	7.2	7.33	3	3	15	15	13	16	15	17
AUR62018640-RA	pacid=36310288 transcript=AUR62018640-RA locus=AUR62018640 ID=AUR62018640-RA.v1.0 annot-version=v1.0	3	1	18	40.3	0.659	-0.6	0.428164	0.855903	15.98	10.87	14.92	3	3	1	1	1	1	1	1
AUR62018654-RA	pacid=36310033 transcript=AUR62018654-RA locus=AUR62018654 ID=AUR62018654-RA.v1.0 annot-version=v1.0	2	2	5	7.72	0.713	-0.49	0.706489	0.962145	13.28	41.85	11.41	3	3	2	1	2	2	2	2
AUR62018666-RA	pacid=36310298 transcript=AUR62018666-RA locus=AUR62018666 ID=AUR62018666-RA.v1.0 annot-version=v1.0	7	7	32	70.64	0.541	-0.89	0.0793611	0.328887	26.73	13.58	18.33	3	3	6	6	6	4	6	6
AUR62018708-RA	pacid=36310071 transcript=AUR62018708-RA locus=AUR62018708 ID=AUR62018708-RA.v1.0 annot-version=v1.0	14	14	46	89.52	0.751	-0.41	0.752292	0.962145	27.79	8.94	4.36	3	3	11	11	11	13	13	12
AUR62018717-RA	pacid=36310266 transcript=AUR62018717-RA locus=AUR62018717 ID=AUR62018717-RA.v1.0 annot-version=v1.0	2	2	6	12.93	1.049	0.07	0.266022	0.708453	24.2	15.81	5.77	3	3	2	2	2	2	2	2
AUR62018722-RA	pacid=36310045 transcript=AUR62018722-RA locus=AUR62018722 ID=AUR62018722-RA.v1.0 annot-version=v1.0	6	6	23	39.28	0.689	-0.54	0.513558	0.885002	15.49	6.22	4.31	3	3	5	5	5	5	5	5
AUR62018728-RA	pacid=36310090 transcript=AUR62018728-RA locus=AUR62018728 ID=AUR62018728-RA.v1.0 annot-version=v1.0	5	4	39	84.73	0.695	-0.53	0.513204	0.885002	44.19	11.93	25.05	3	3	3	4	4	3	3	3
AUR62018743-RA	pacid=36310056 transcript=AUR62018743-RA locus=AUR62018743 ID=AUR62018743-RA.v1.0 annot-version=v1.0	2	1	17	35.88	0.98	-0.03	0.34572	0.789097	18.52	18.46	7.51	3	3	1	1	1	1	1	1
AUR62018747-RA	pacid=36310098 transcript=AUR62018747-RA locus=AUR62018747 ID=AUR62018747-RA.v1.0 annot-version=v1.0	1	1	1	1.94	0.679	-0.56	0.661446	0.950622	39.56	62.77	16.46	3	2	1	1	1	1	1
AUR62018760-RA	pacid=36310197 transcript=AUR62018760-RA locus=AUR62018760 ID=AUR62018760-RA.v1.0 annot-version=v1.0	5	2	11	21.07	0.647	-0.63	0.465338	0.877521	23.04	16.68	14.43	3	3	2	2	2	2	2	2
AUR62018763-RA	pacid=36310212 transcript=AUR62018763-RA locus=AUR62018763 ID=AUR62018763-RA.v1.0 annot-version=v1.0	1	1	4	1.79	2.731	1.45	0.000200819	0.0014202	113.31	91.83	11.05	2	3	1		1	1	1	1
AUR62018793-RA	pacid=36310106 transcript=AUR62018793-RA locus=AUR62018793 ID=AUR62018793-RA.v1.0 annot-version=v1.0	4	4	23	43.69	0.749	-0.42	0.742574	0.962145	18.5	14.18	5.75	3	3	3	3	3	3	3	3
AUR62018817-RA	pacid=36310258 transcript=AUR62018817-RA locus=AUR62018817 ID=AUR62018817-RA.v1.0 annot-version=v1.0	3	2	11	20.5	0.979	-0.03	0.32619	0.765357	10.49	13.88	6.69	3	3	2	2	2	2	2	2
AUR62018839-RA	pacid=36310199 transcript=AUR62018839-RA locus=AUR62018839 ID=AUR62018839-RA.v1.0 annot-version=v1.0	3	3	14	16.16	1.111	0.15	0.121285	0.449403	23.51	25.25	2.61	3	3	3	3	3	3	3	3
AUR62018866-RA	pacid=36310193 transcript=AUR62018866-RA locus=AUR62018866 ID=AUR62018866-RA.v1.0 annot-version=v1.0	6	1	43	63.77	0.881	-0.18	0.629394	0.93965	16.88	19.82	4.71	3	3	1	1	1	1	1	1
AUR62018878-RA	pacid=36310168 transcript=AUR62018878-RA locus=AUR62018878 ID=AUR62018878-RA.v1.0 annot-version=v1.0	1	1	3	8.35	100	6.64	1e-17	9.9358e-17			5.12		2				1		1
AUR62018907-RA	pacid=36282079 transcript=AUR62018907-RA locus=AUR62018907 ID=AUR62018907-RA.v1.0 annot-version=v1.0	4	4	10	23.76	3.34	1.74	1.48631e-09	1.35009e-08	20.77	13.97	33.2	3	3	1	1	1	2	3	3
AUR62018912-RA	pacid=36282184 transcript=AUR62018912-RA locus=AUR62018912 ID=AUR62018912-RA.v1.0 annot-version=v1.0	2	1	11	22.14	0.847	-0.24	0.720293	0.962145	11.2	10.82	5.44	3	3	1	1	1	1	1	1
AUR62018943-RA	pacid=36281986 transcript=AUR62018943-RA locus=AUR62018943 ID=AUR62018943-RA.v1.0 annot-version=v1.0	3	3	10	16.41	1.203	0.27	0.0704178	0.29922	29.18	48.4	1.47	3	3	3	3	2	2	2	2
AUR62018954-RA	pacid=36282081 transcript=AUR62018954-RA locus=AUR62018954 ID=AUR62018954-RA.v1.0 annot-version=v1.0	5	2	22	59.44	0.825	-0.28	0.812646	0.962145	24.29	15.18	25.75	3	3	2	2	2	2	2	2
AUR62018956-RA	pacid=36282059 transcript=AUR62018956-RA locus=AUR62018956 ID=AUR62018956-RA.v1.0 annot-version=v1.0	10	4	65	121.17	0.647	-0.63	0.435007	0.859953	22.27	4.63	36.38	3	3	3	2	3	3	2	2
AUR62018959-RA	pacid=36282122 transcript=AUR62018959-RA locus=AUR62018959 ID=AUR62018959-RA.v1.0 annot-version=v1.0	2	2	2	4.08	0.995	-0.01	0.28966	0.731335	13.22	7.95	8.04	3	3	1	1	1	2	1	2
AUR62018978-RA	pacid=36282228 transcript=AUR62018978-RA locus=AUR62018978 ID=AUR62018978-RA.v1.0 annot-version=v1.0	1	1	6	6.22	0.934	-0.1	0.509401	0.884289	22.9	6.16	19.77	3	3	1	1	1	1	1	1
AUR62019003-RA	pacid=36282194 transcript=AUR62019003-RA locus=AUR62019003 ID=AUR62019003-RA.v1.0 annot-version=v1.0	4	4	17	39.56	0.667	-0.58	0.500872	0.879344	24.02	3.85	10.25	3	3	4	4	4	3	3	3
AUR62019004-RA	pacid=36282147 transcript=AUR62019004-RA locus=AUR62019004 ID=AUR62019004-RA.v1.0 annot-version=v1.0	1	1	1	2.01	0.784	-0.35	0.987646	0.997726	30.03	27.52	32.18	3	2	1	1	1		1	1
AUR62019013-RA	pacid=36282220 transcript=AUR62019013-RA locus=AUR62019013 ID=AUR62019013-RA.v1.0 annot-version=v1.0	1	1	7	11.26	0.789	-0.34	0.950809	0.994369	13.86	27.12	29.36	3	3	1	1	1	1	1	1
AUR62019023-RA	pacid=36282013 transcript=AUR62019023-RA locus=AUR62019023 ID=AUR62019023-RA.v1.0 annot-version=v1.0	14	14	61	101.01	0.821	-0.29	0.943695	0.991946	25.85	3.27	8.53	3	3	14	12	14	13	13	13
AUR62019028-RA	pacid=36282143 transcript=AUR62019028-RA locus=AUR62019028 ID=AUR62019028-RA.v1.0 annot-version=v1.0	10	4	58	117.25	0.9	-0.15	0.557983	0.907991	61.14	6.41	11.9	3	3	4	2	4	3	4	4
AUR62019037-RA	pacid=36281996 transcript=AUR62019037-RA locus=AUR62019037 ID=AUR62019037-RA.v1.0 annot-version=v1.0	3	3	9	11.13	0.647	-0.63	0.43665	0.860823	20.97	4.58	10.53	3	3	2	2	2	2	2	2
AUR62019040-RA	pacid=36282074 transcript=AUR62019040-RA locus=AUR62019040 ID=AUR62019040-RA.v1.0 annot-version=v1.0	4	4	17	37.53	0.712	-0.49	0.583732	0.917154	35.49	11.73	12.65	3	3	4	4	4	4	3	4
AUR62019063-RA	pacid=36282208 transcript=AUR62019063-RA locus=AUR62019063 ID=AUR62019063-RA.v1.0 annot-version=v1.0	28	5	220	455.55	0.734	-0.45	0.680376	0.954756	24.63	11.35	6.09	3	3	5	5	5	5	5	5
AUR62019110-RA	pacid=36282026 transcript=AUR62019110-RA locus=AUR62019110 ID=AUR62019110-RA.v1.0 annot-version=v1.0	2	1	11	32.54	0.857	-0.22	0.699507	0.962145	14.15	14.79	7.7	3	3	1	1	1	1	1	1
AUR62019116-RA	pacid=36282049 transcript=AUR62019116-RA locus=AUR62019116 ID=AUR62019116-RA.v1.0 annot-version=v1.0	16	3	145	248.23	0.537	-0.9	0.12568	0.457681	29.18	10.24	22.85	3	3	3	3	3	3	2	3
AUR62019117-RA	pacid=36282190 transcript=AUR62019117-RA locus=AUR62019117 ID=AUR62019117-RA.v1.0 annot-version=v1.0	14	1	121	225.61	0.588	-0.77	0.295161	0.732701	19.92	20.03	12.35	3	3	1	1	1	1	1	1
AUR62019129-RA	pacid=36282192 transcript=AUR62019129-RA locus=AUR62019129 ID=AUR62019129-RA.v1.0 annot-version=v1.0	7	2	16	28.78	0.681	-0.55	0.660272	0.950622	30.24	36.88	11.48	3	3	1	1	1	1	1	1
AUR62019141-RA	pacid=36282017 transcript=AUR62019141-RA locus=AUR62019141 ID=AUR62019141-RA.v1.0 annot-version=v1.0	1	1	1	2.83	0.952	-0.07	0.468064	0.877521	25.08	23.17	18.3	3	3	1	1	1	1	1	1
AUR62019146-RA	pacid=36282179 transcript=AUR62019146-RA locus=AUR62019146 ID=AUR62019146-RA.v1.0 annot-version=v1.0	4	1	14	34.74	5.307	2.41	1.33227e-15	1.31077e-14	116.29	95.07	16.8	2	3	1		1	1	1	1
AUR62019153-RA	pacid=36282016 transcript=AUR62019153-RA locus=AUR62019153 ID=AUR62019153-RA.v1.0 annot-version=v1.0	1	1	2	6.17	0.37	-1.44	0.00991397	0.0569099	21.94	18.38	21	3	2	1	1	1		1	1
AUR62019209-RA	pacid=36286212 transcript=AUR62019209-RA locus=AUR62019209 ID=AUR62019209-RA.v1.0 annot-version=v1.0	13	1	63	121.02	0.812	-0.3	0.861072	0.970847	9.35	7.69	9.24	3	3	1	1	1	1	1	1
AUR62019224-RA	pacid=36286261 transcript=AUR62019224-RA locus=AUR62019224 ID=AUR62019224-RA.v1.0 annot-version=v1.0	1	1	1	2.61	0.535	-0.9	0.1405	0.494041	14.68	6.75	12.97	3	3	1	1	1	1	1	1
AUR62019243-RA	pacid=36286289 transcript=AUR62019243-RA locus=AUR62019243 ID=AUR62019243-RA.v1.0 annot-version=v1.0	6	6	16	20.82	0.792	-0.34	0.978873	0.997268	37.95	8.64	6.3	3	3	6	4	6	6	6	5
AUR62019245-RA	pacid=36286076 transcript=AUR62019245-RA locus=AUR62019245 ID=AUR62019245-RA.v1.0 annot-version=v1.0	2	1	6	1.86	1.177	0.23	0.220607	0.647972	27.12	24.56	18.52	3	3	1	1	1	1	1	1
AUR62019248-RA	pacid=36286133 transcript=AUR62019248-RA locus=AUR62019248 ID=AUR62019248-RA.v1.0 annot-version=v1.0	4	4	9	20.03	0.683	-0.55	0.557664	0.907991	40.03	24.99	50.92	3	3	4	3	4	3	1	3
AUR62019262-RA	pacid=36286239 transcript=AUR62019262-RA locus=AUR62019262 ID=AUR62019262-RA.v1.0 annot-version=v1.0	5	5	18	36.42	0.974	-0.04	0.391731	0.827165	15.91	19.13	9.92	3	3	5	4	5	5	5	5
AUR62019302-RA	pacid=36286150 transcript=AUR62019302-RA locus=AUR62019302 ID=AUR62019302-RA.v1.0 annot-version=v1.0	7	1	17	18.66	0.736	-0.44	0.841819	0.966359	6.96	3.01	6.78	2	2	1		1	1	1
AUR62019311-RA	pacid=36286043 transcript=AUR62019311-RA locus=AUR62019311 ID=AUR62019311-RA.v1.0 annot-version=v1.0	5	5	16	32.27	0.992	-0.01	0.324811	0.763692	29.96	12.91	11.83	3	3	5	5	5	4	5	5
AUR62019322-RA	pacid=36286138 transcript=AUR62019322-RA locus=AUR62019322 ID=AUR62019322-RA.v1.0 annot-version=v1.0	10	10	44	78.9	0.668	-0.58	0.41175	0.844459	21.49	11.75	5.39	3	3	10	10	10	9	8	9
AUR62019367-RA	pacid=36286052 transcript=AUR62019367-RA locus=AUR62019367 ID=AUR62019367-RA.v1.0 annot-version=v1.0	6	6	25	60.08	0.183	-2.45	1.12408e-10	1.04464e-09	36.93	2.63	7.09	3	3	6	5	6	5	4	5
AUR62019377-RA	pacid=36286156 transcript=AUR62019377-RA locus=AUR62019377 ID=AUR62019377-RA.v1.0 annot-version=v1.0	1	1	6	15.18	0.681	-0.55	0.673917	0.95321	25.65	8.4	22.25	3	3	1	1	1	1	1	1
AUR62019409-RA	pacid=36286241 transcript=AUR62019409-RA locus=AUR62019409 ID=AUR62019409-RA.v1.0 annot-version=v1.0	8	8	28	57.75	0.902	-0.15	0.589584	0.919925	28.25	6.92	11.55	3	3	8	7	8	8	8	8
AUR62019432-RA	pacid=36290662 transcript=AUR62019432-RA locus=AUR62019432 ID=AUR62019432-RA.v1.0 annot-version=v1.0	5	5	7	13.45	0.549	-0.87	0.120402	0.448162	50.62	32.73	3.28	3	3	3	4	5	3	3	3
AUR62019437-RA	pacid=36290548 transcript=AUR62019437-RA locus=AUR62019437 ID=AUR62019437-RA.v1.0 annot-version=v1.0	5	1	33	49.24	0.839	-0.25	0.745065	0.962145	19.66	16.65	16.31	3	3	1	1	1	1	1	1
AUR62019444-RA	pacid=36290554 transcript=AUR62019444-RA locus=AUR62019444 ID=AUR62019444-RA.v1.0 annot-version=v1.0	1	1	2	4.04	0.839	-0.25	0.752728	0.962145	8.65	8.43	4.89	3	3	1	1	1	1	1	1
AUR62019451-RA	pacid=36290737 transcript=AUR62019451-RA locus=AUR62019451 ID=AUR62019451-RA.v1.0 annot-version=v1.0	4	4	8	11.77	0.996	-0.01	0.314712	0.759782	41.27	29.08	32.23	3	3	3	3	3	4	3	3
AUR62019453-RA	pacid=36290611 transcript=AUR62019453-RA locus=AUR62019453 ID=AUR62019453-RA.v1.0 annot-version=v1.0	6	1	27	68.26	1.017	0.02	0.260691	0.700892	8.15	7.42	7.2	3	3	1	1	1	1	1	1
AUR62019472-RA	pacid=36290661 transcript=AUR62019472-RA locus=AUR62019472 ID=AUR62019472-RA.v1.0 annot-version=v1.0	1	1	4	0	0.634	-0.66	0.534411	0.894538	35.26	17.08	35.3	3	3	1	1	1	1	1	1
AUR62019473-RA	pacid=36290769 transcript=AUR62019473-RA locus=AUR62019473 ID=AUR62019473-RA.v1.0 annot-version=v1.0	16	5	51	88.04	0.619	-0.69	0.288333	0.731335	24.59	11.97	5.07	3	3	4	4	4	3	3	3
AUR62019480-RA	pacid=36290693 transcript=AUR62019480-RA locus=AUR62019480 ID=AUR62019480-RA.v1.0 annot-version=v1.0	2	1	7	2.44	0.52	-0.94	0.16837	0.564602	29.93	22.94	10.75	3	3	1	1	1	1	1	1
AUR62019513-RA	pacid=36290574 transcript=AUR62019513-RA locus=AUR62019513 ID=AUR62019513-RA.v1.0 annot-version=v1.0	3	3	15	24.1	0.904	-0.15	0.526369	0.889696	20.97	11.35	14.06	3	3	3	3	3	3	3	3
AUR62019527-RA	pacid=36290551 transcript=AUR62019527-RA locus=AUR62019527 ID=AUR62019527-RA.v1.0 annot-version=v1.0	6	1	35	81	0.764	-0.39	0.943401	0.991946	17.04	13.59	7.81	3	3	1	1	1	1	1	1
AUR62019534-RA	pacid=36290546 transcript=AUR62019534-RA locus=AUR62019534 ID=AUR62019534-RA.v1.0 annot-version=v1.0	10	3	58	126.63	0.901	-0.15	0.597187	0.921815	36.33	6.2	8.55	3	3	2	2	2	2	2	2
AUR62019540-RA	pacid=36290835 transcript=AUR62019540-RA locus=AUR62019540 ID=AUR62019540-RA.v1.0 annot-version=v1.0	13	4	166	369.62	1.247	0.32	0.0587634	0.260136	74.91	42.81	21.44	3	3	4	4	4	4	4	4
AUR62038127-RA	pacid=36282679 transcript=AUR62038127-RA locus=AUR62038127 ID=AUR62038127-RA.v1.0 annot-version=v1.0	8	1	18	30.15	0.01	-6.64	1e-17	9.9358e-17		52.87		2		1	1
AUR62019554-RA	pacid=36290542 transcript=AUR62019554-RA locus=AUR62019554 ID=AUR62019554-RA.v1.0 annot-version=v1.0	3	3	12	13.55	0.735	-0.44	0.816488	0.962145	25.06	37.14	15.95	3	3	2	3	3	2	2	2
AUR62019559-RA	pacid=36290597 transcript=AUR62019559-RA locus=AUR62019559 ID=AUR62019559-RA.v1.0 annot-version=v1.0	1	1	4	7.25	0.679	-0.56	0.651665	0.950622	8.57	6.9	0.68	3	3	1	1	1	1	1	1
AUR62019569-RA	pacid=36290539 transcript=AUR62019569-RA locus=AUR62019569 ID=AUR62019569-RA.v1.0 annot-version=v1.0	28	20	112	238.7	0.664	-0.59	0.394611	0.830065	23.39	10.31	2.32	3	3	18	18	18	19	19	19
AUR62019579-RA	pacid=36290652 transcript=AUR62019579-RA locus=AUR62019579 ID=AUR62019579-RA.v1.0 annot-version=v1.0	4	4	23	51.6	0.655	-0.61	0.400694	0.833708	20.34	4.63	11.97	3	3	5	4	5	5	5	5
AUR62019587-RA	pacid=36290617 transcript=AUR62019587-RA locus=AUR62019587 ID=AUR62019587-RA.v1.0 annot-version=v1.0	3	3	6	10.6	0.876	-0.19	0.60482	0.928684	25.44	53.63	8.63	3	3	3	1	3	3	3	3
AUR62019606-RA	pacid=36290614 transcript=AUR62019606-RA locus=AUR62019606 ID=AUR62019606-RA.v1.0 annot-version=v1.0	2	2	12	4.22	1.527	0.61	0.00699236	0.041257	21.46	8.07	17.66	3	3	2	2	2	2	2	2
AUR62019612-RA	pacid=36290806 transcript=AUR62019612-RA locus=AUR62019612 ID=AUR62019612-RA.v1.0 annot-version=v1.0	8	1	21	47.34	0.729	-0.46	0.857084	0.969502	20.93	9.06	22.91	3	3	1	1	1	1	1	1
AUR62019615-RA	pacid=36290753 transcript=AUR62019615-RA locus=AUR62019615 ID=AUR62019615-RA.v1.0 annot-version=v1.0	4	4	14	29.96	0.593	-0.75	0.195593	0.605645	23.06	7	12.91	3	3	3	3	3	3	3	4
AUR62019616-RA	pacid=36290685 transcript=AUR62019616-RA locus=AUR62019616 ID=AUR62019616-RA.v1.0 annot-version=v1.0	8	1	30	73.13	0.746	-0.42	0.866737	0.972873	36.71	18.25	25.2	3	3	1	1	1	1	1	1
AUR62019642-RA	pacid=36290651 transcript=AUR62019642-RA locus=AUR62019642 ID=AUR62019642-RA.v1.0 annot-version=v1.0	3	3	8	21.8	0.656	-0.61	0.500273	0.879344	32.61	24.19	29.46	3	3	2	3	3	3	3	2
AUR62019660-RA	pacid=36290577 transcript=AUR62019660-RA locus=AUR62019660 ID=AUR62019660-RA.v1.0 annot-version=v1.0	2	2	7	12.06	0.882	-0.18	0.596786	0.921815	15.8	22.26	12.19	3	3	2	2	2	2	2	2
AUR62019712-RA	pacid=36290801 transcript=AUR62019712-RA locus=AUR62019712 ID=AUR62019712-RA.v1.0 annot-version=v1.0	3	1	17	22.84	0.998	0	0.29608	0.732893	8.22	4.68	6.15	3	3	1	1	1	1	1	1
AUR62019741-RA	pacid=36310731 transcript=AUR62019741-RA locus=AUR62019741 ID=AUR62019741-RA.v1.0 annot-version=v1.0	3	1	9	10.51	6.738	2.75	7.88067e-11	7.37484e-10	37.5	91.85	11.8	3	3	1	1	1	1	1	1
AUR62019761-RA	pacid=36310687 transcript=AUR62019761-RA locus=AUR62019761 ID=AUR62019761-RA.v1.0 annot-version=v1.0	2	2	8	19.36	0.01	-6.64	1e-17	9.9358e-17		43.6	10.92	3	3	1	2	2	1	1	1
AUR62019772-RA	pacid=36310680 transcript=AUR62019772-RA locus=AUR62019772 ID=AUR62019772-RA.v1.0 annot-version=v1.0	5	2	17	21.71	0.561	-0.83	0.196419	0.607525	17.27	12.78	10.76	3	3	2	2	2	2	2	2
AUR62019775-RA	pacid=36310538 transcript=AUR62019775-RA locus=AUR62019775 ID=AUR62019775-RA.v1.0 annot-version=v1.0	1	1	1	0	0.66	-0.6	0.606424	0.929266	36.8	33.2	23.69	3	3	1	1	1	1	1	1
AUR62019790-RA	pacid=36310693 transcript=AUR62019790-RA locus=AUR62019790 ID=AUR62019790-RA.v1.0 annot-version=v1.0	14	3	91	192.08	0.68	-0.56	0.525898	0.889696	9.62	7.82	2.21	3	3	2	2	2	2	2	2
AUR62019835-RA	pacid=36310740 transcript=AUR62019835-RA locus=AUR62019835 ID=AUR62019835-RA.v1.0 annot-version=v1.0	4	4	13	30.76	0.605	-0.72	0.289519	0.731335	38.71	11.78	15.3	3	3	4	4	4	4	4	4
AUR62019845-RA	pacid=36310619 transcript=AUR62019845-RA locus=AUR62019845 ID=AUR62019845-RA.v1.0 annot-version=v1.0	4	4	31	86.09	0.848	-0.24	0.830516	0.962145	30.03	6.15	14.67	3	3	4	4	4	4	4	4
AUR62019916-RA	pacid=36310613 transcript=AUR62019916-RA locus=AUR62019916 ID=AUR62019916-RA.v1.0 annot-version=v1.0	5	5	20	31.98	1.568	0.65	0.00234221	0.0151042	46.66	5.62	25.33	3	3	4	3	4	3	5	4
AUR62019941-RA	pacid=36310658 transcript=AUR62019941-RA locus=AUR62019941 ID=AUR62019941-RA.v1.0 annot-version=v1.0	15	14	76	130.07	0.8	-0.32	0.968331	0.995799	28.59	9.8	11.41	3	3	14	13	14	14	14	14
AUR62019969-RA	pacid=36310628 transcript=AUR62019969-RA locus=AUR62019969 ID=AUR62019969-RA.v1.0 annot-version=v1.0	5	2	19	43.27	0.655	-0.61	0.459657	0.877521	9.12	38	16.41	3	3	1	2	2	1	2	2
AUR62019981-RA	pacid=36310573 transcript=AUR62019981-RA locus=AUR62019981 ID=AUR62019981-RA.v1.0 annot-version=v1.0	12	4	39	72.69	0.661	-0.6	0.474029	0.878844	38.69	18.38	12.81	3	3	4	3	4	4	4	4
AUR62020045-RA	pacid=36295035 transcript=AUR62020045-RA locus=AUR62020045 ID=AUR62020045-RA.v1.0 annot-version=v1.0	6	6	15	24.83	0.65	-0.62	0.395715	0.830118	14.42	11.11	8.64	3	3	5	4	5	6	6	6
AUR62020060-RA	pacid=36294963 transcript=AUR62020060-RA locus=AUR62020060 ID=AUR62020060-RA.v1.0 annot-version=v1.0	4	1	13	22.06	0.505	-0.99	0.170535	0.566988	41.09	45.64	45.11	3	2	1	1	1	1	1
AUR62020068-RA	pacid=36294833 transcript=AUR62020068-RA locus=AUR62020068 ID=AUR62020068-RA.v1.0 annot-version=v1.0	14	4	72	145.84	0.61	-0.71	0.337862	0.777334	28.46	30.82	11.84	3	3	3	4	4	2	1	2
AUR62020080-RA	pacid=36294912 transcript=AUR62020080-RA locus=AUR62020080 ID=AUR62020080-RA.v1.0 annot-version=v1.0	6	5	37	51.64	0.646	-0.63	0.332942	0.773024	12.59	5.22	5.01	3	3	7	7	7	6	7	7
AUR62020083-RA	pacid=36294968 transcript=AUR62020083-RA locus=AUR62020083 ID=AUR62020083-RA.v1.0 annot-version=v1.0	8	7	25	54.82	0.677	-0.56	0.510819	0.884289	20.86	8.24	3.83	3	3	5	4	5	4	4	4
AUR62020103-RA	pacid=36295044 transcript=AUR62020103-RA locus=AUR62020103 ID=AUR62020103-RA.v1.0 annot-version=v1.0	6	1	18	41.51	0.736	-0.44	0.825881	0.962145	39.31	38.59	9.14	2	3	1		1	1	1	1
AUR62020112-RA	pacid=36295019 transcript=AUR62020112-RA locus=AUR62020112 ID=AUR62020112-RA.v1.0 annot-version=v1.0	2	2	10	20.66	0.838	-0.26	0.7564	0.962145	18.69	18.58	49.9	3	3	2	1	2	1	2	2
AUR62020137-RA	pacid=36294938 transcript=AUR62020137-RA locus=AUR62020137 ID=AUR62020137-RA.v1.0 annot-version=v1.0	5	1	25	53.76	0.996	-0.01	0.368176	0.814014	30.96	33.73	22.71	2	2	1		1	1		1
AUR62020160-RA	pacid=36294936 transcript=AUR62020160-RA locus=AUR62020160 ID=AUR62020160-RA.v1.0 annot-version=v1.0	12	1	29	51.49	0.697	-0.52	0.764514	0.962145	30.49	25.95	19.91	3	2	1	1	1	1		1
AUR62020167-RA	pacid=36295031 transcript=AUR62020167-RA locus=AUR62020167 ID=AUR62020167-RA.v1.0 annot-version=v1.0	3	3	19	35.99	0.508	-0.98	0.0692036	0.295621	41.16	21.1	13.01	3	3	3	3	3	3	3	3
AUR62020168-RA	pacid=36295002 transcript=AUR62020168-RA locus=AUR62020168 ID=AUR62020168-RA.v1.0 annot-version=v1.0	7	2	19	28.29	0.732	-0.45	0.837954	0.965817	28.19	21.3	5.5	3	3	1	1	1	1	1	1
AUR62020181-RA	pacid=36294932 transcript=AUR62020181-RA locus=AUR62020181 ID=AUR62020181-RA.v1.0 annot-version=v1.0	2	2	3	4.42	0.849	-0.24	0.744255	0.962145	14.57	2.02	18.97	2	3	1	1		1	1	1
AUR62020185-RA	pacid=36294855 transcript=AUR62020185-RA locus=AUR62020185 ID=AUR62020185-RA.v1.0 annot-version=v1.0	18	4	139	253.54	0.734	-0.45	0.728735	0.962145	38.27	34.73	23.71	3	3	6	6	5	6	6	6
AUR62020191-RA	pacid=36294909 transcript=AUR62020191-RA locus=AUR62020191 ID=AUR62020191-RA.v1.0 annot-version=v1.0	9	1	45	105.11	0.708	-0.5	0.724511	0.962145	10.75	14.33	9.57	3	3	1	1	1	1	1	1
AUR62020196-RA	pacid=36294886 transcript=AUR62020196-RA locus=AUR62020196 ID=AUR62020196-RA.v1.0 annot-version=v1.0	7	6	16	29.07	0.673	-0.57	0.54033	0.901027	80.04	33.49	8.79	3	3	4	4	4	4	3	4
AUR62020206-RA	pacid=36294940 transcript=AUR62020206-RA locus=AUR62020206 ID=AUR62020206-RA.v1.0 annot-version=v1.0	1	1	4	7.96	1.061	0.09	0.21686	0.644186	18.17	18.79	17.64	2	3	1		1	1	1	1
AUR62020213-RA	pacid=36295048 transcript=AUR62020213-RA locus=AUR62020213 ID=AUR62020213-RA.v1.0 annot-version=v1.0	3	3	34	75.49	0.938	-0.09	0.515366	0.885875	9.92	7.22	6.06	3	3	3	3	3	3	3	3
AUR62020215-RA	pacid=36294892 transcript=AUR62020215-RA locus=AUR62020215 ID=AUR62020215-RA.v1.0 annot-version=v1.0	6	5	20	40.14	0.6	-0.74	0.218574	0.645739	26.54	7.54	10.63	3	3	5	3	5	4	4	4
AUR62020222-RA	pacid=36294899 transcript=AUR62020222-RA locus=AUR62020222 ID=AUR62020222-RA.v1.0 annot-version=v1.0	1	1	2	2.42	3.638	1.86	8.05699e-05	0.000594887	135.59	106.77	23	2	3	1		1	1	1	1
AUR62020252-RA	pacid=36295068 transcript=AUR62020252-RA locus=AUR62020252 ID=AUR62020252-RA.v1.0 annot-version=v1.0	3	1	15	15.76	0.626	-0.68	0.313229	0.759755	10.62	14.59	20.73	3	3	1	1	1	1	1	1
AUR62020257-RA	pacid=36295055 transcript=AUR62020257-RA locus=AUR62020257 ID=AUR62020257-RA.v1.0 annot-version=v1.0	1	1	2	0	0.7	-0.51	0.722386	0.962145	57.02	67.22	32.09	3	2	1	1	1	1	1
AUR62020264-RA	pacid=36301118 transcript=AUR62020264-RA locus=AUR62020264 ID=AUR62020264-RA.v1.0 annot-version=v1.0	14	3	80	193.53	0.747	-0.42	0.772722	0.962145	19.23	14.52	1.24	3	3	3	3	3	3	3	3
AUR62020272-RA	pacid=36301090 transcript=AUR62020272-RA locus=AUR62020272 ID=AUR62020272-RA.v1.0 annot-version=v1.0	10	10	46	86.69	0.738	-0.44	0.695167	0.962145	31.79	8.28	8.84	3	3	10	9	10	10	10	10
AUR62020287-RA	pacid=36301074 transcript=AUR62020287-RA locus=AUR62020287 ID=AUR62020287-RA.v1.0 annot-version=v1.0	1	1	6	13.2	0.823	-0.28	0.836033	0.964611	7.43	8	4.58	3	3	1	1	1	1	1	1
AUR62020291-RA	pacid=36301039 transcript=AUR62020291-RA locus=AUR62020291 ID=AUR62020291-RA.v1.0 annot-version=v1.0	2	2	5	9.69	0.79	-0.34	0.958567	0.994369	22.54	12.66	11.03	3	3	2	2	2	2	2	2
AUR62020302-RA	pacid=36301260 transcript=AUR62020302-RA locus=AUR62020302 ID=AUR62020302-RA.v1.0 annot-version=v1.0	3	3	13	27.61	0.574	-0.8	0.194764	0.604819	30.13	16.53	18.51	3	3	3	2	3	3	3	3
AUR62020311-RA	pacid=36301156 transcript=AUR62020311-RA locus=AUR62020311 ID=AUR62020311-RA.v1.0 annot-version=v1.0	4	4	5	9.39	0.566	-0.82	0.150606	0.519313	38.06	26.59	9.02	3	3	3	4	4	3	3	3
AUR62020320-RA	pacid=36301075 transcript=AUR62020320-RA locus=AUR62020320 ID=AUR62020320-RA.v1.0 annot-version=v1.0	7	7	24	25.56	0.636	-0.65	0.332287	0.772011	36.13	3.92	19.1	3	3	6	6	6	6	6	6
AUR62020336-RA	pacid=36301243 transcript=AUR62020336-RA locus=AUR62020336 ID=AUR62020336-RA.v1.0 annot-version=v1.0	3	3	12	24.2	0.747	-0.42	0.82628	0.962145	23.87	5.7	14.59	3	3	3	3	3	3	3	3
AUR62020342-RA	pacid=36301085 transcript=AUR62020342-RA locus=AUR62020342 ID=AUR62020342-RA.v1.0 annot-version=v1.0	5	5	20	39.33	0.849	-0.24	0.740165	0.962145	21.06	12.69	14.03	3	3	5	5	5	5	5	5
AUR62020363-RA	pacid=36301117 transcript=AUR62020363-RA locus=AUR62020363 ID=AUR62020363-RA.v1.0 annot-version=v1.0	4	2	15	29.78	0.697	-0.52	0.658662	0.950622	36.16	46.59	12.98	3	3	1	2	2	2	2	2
AUR62020382-RA	pacid=36301179 transcript=AUR62020382-RA locus=AUR62020382 ID=AUR62020382-RA.v1.0 annot-version=v1.0	4	4	15	35.82	0.717	-0.48	0.662234	0.950622	26.98	14.81	11.85	3	3	4	4	4	4	4	4
AUR62020505-RA	pacid=36301056 transcript=AUR62020505-RA locus=AUR62020505 ID=AUR62020505-RA.v1.0 annot-version=v1.0	5	5	11	18.1	0.642	-0.64	0.334068	0.773024	14.61	11.5	11.6	3	3	5	5	5	5	5	5
AUR62020529-RA	pacid=36301022 transcript=AUR62020529-RA locus=AUR62020529 ID=AUR62020529-RA.v1.0 annot-version=v1.0	2	2	4	8.61	0.8	-0.32	0.912725	0.98644	5.89	6.58	11.09	3	3	1	1	1	2	2	2
AUR62020540-RA	pacid=36301248 transcript=AUR62020540-RA locus=AUR62020540 ID=AUR62020540-RA.v1.0 annot-version=v1.0	6	2	53	55.49	0.362	-1.47	0.0175068	0.0962397	31.91	19.33	3.01	3	2	3	3	3		2	2
AUR62020570-RA	pacid=36283034 transcript=AUR62020570-RA locus=AUR62020570 ID=AUR62020570-RA.v1.0 annot-version=v1.0	8	2	232	369.51	0.895	-0.16	0.652812	0.950622	81.85	18.26	16.59	3	3	3	3	3	3	3	3
AUR62020571-RA	pacid=36282943 transcript=AUR62020571-RA locus=AUR62020571 ID=AUR62020571-RA.v1.0 annot-version=v1.0	1	1	6	7.22	0.526	-0.93	0.104177	0.402697	15.15	9.67	17.43	3	3	1	1	1	1	1	1
AUR62011579-RA	pacid=36308481 transcript=AUR62011579-RA locus=AUR62011579 ID=AUR62011579-RA.v1.0 annot-version=v1.0	7	1	18	28.01	0.01	-6.64	1e-17	9.9358e-17		36.71		3		1	1	1
AUR62020575-RA	pacid=36283051 transcript=AUR62020575-RA locus=AUR62020575 ID=AUR62020575-RA.v1.0 annot-version=v1.0	8	1	30	68.75	0.704	-0.51	0.675699	0.95321	17.29	15.96	11.66	3	3	1	1	1	1	1	1
AUR62020618-RA	pacid=36282957 transcript=AUR62020618-RA locus=AUR62020618 ID=AUR62020618-RA.v1.0 annot-version=v1.0	18	3	116	222.36	0.773	-0.37	0.848898	0.967558	15.65	11.49	14.25	3	3	4	4	4	4	4	4
AUR62020633-RA	pacid=36283138 transcript=AUR62020633-RA locus=AUR62020633 ID=AUR62020633-RA.v1.0 annot-version=v1.0	9	2	31	52.32	0.48	-1.06	0.0255157	0.131467	19.05	71.23	5.79	3	3	2	1	2	2	2	2
AUR62020647-RA	pacid=36283131 transcript=AUR62020647-RA locus=AUR62020647 ID=AUR62020647-RA.v1.0 annot-version=v1.0	9	9	36	89.83	0.951	-0.07	0.476769	0.878844	18.22	10.72	1.15	3	3	9	8	9	9	9	9
AUR62020743-RA	pacid=36282972 transcript=AUR62020743-RA locus=AUR62020743 ID=AUR62020743-RA.v1.0 annot-version=v1.0	2	2	6	5.15	4.551	2.19	1.0647e-08	9.47869e-08	123.62	108.87	32.44	3	3	1	1	1	1	2	2
AUR62020744-RA	pacid=36283124 transcript=AUR62020744-RA locus=AUR62020744 ID=AUR62020744-RA.v1.0 annot-version=v1.0	5	1	12	17.92	0.849	-0.24	0.712687	0.962145	36.66	17.58	35.04	3	3	1	1	1	1	1	1
AUR62020767-RA	pacid=36283032 transcript=AUR62020767-RA locus=AUR62020767 ID=AUR62020767-RA.v1.0 annot-version=v1.0	17	6	139	225.06	0.754	-0.41	0.765108	0.962145	69.32	27.01	17.56	3	3	7	8	8	8	8	8
AUR62020768-RA	pacid=36283102 transcript=AUR62020768-RA locus=AUR62020768 ID=AUR62020768-RA.v1.0 annot-version=v1.0	10	1	74	131.65	0.837	-0.26	0.751028	0.962145	25.91	34.72	29.69	3	3	1	1	1	1	1	1
AUR62020830-RA	pacid=36282755 transcript=AUR62020830-RA locus=AUR62020830 ID=AUR62020830-RA.v1.0 annot-version=v1.0	1	1	1	2.01	100	6.64	1e-17	9.9358e-17			35.17		3				1	1	1
AUR62020841-RA	pacid=36282725 transcript=AUR62020841-RA locus=AUR62020841 ID=AUR62020841-RA.v1.0 annot-version=v1.0	3	3	4	0	0.807	-0.31	0.885814	0.978292	27.66	21.95	13.42	3	3	2	2	2	2	2	2
AUR62020842-RA	pacid=36282859 transcript=AUR62020842-RA locus=AUR62020842 ID=AUR62020842-RA.v1.0 annot-version=v1.0	3	2	7	15.06	0.906	-0.14	0.547013	0.902223	34.82	6.57	11.76	3	3	2	2	2	2	2	2
AUR62020851-RA	pacid=36282758 transcript=AUR62020851-RA locus=AUR62020851 ID=AUR62020851-RA.v1.0 annot-version=v1.0	23	4	169	365.99	0.844	-0.24	0.847309	0.967558	56.89	5.34	1.5	3	3	4	3	4	4	4	4
AUR62020865-RA	pacid=36282719 transcript=AUR62020865-RA locus=AUR62020865 ID=AUR62020865-RA.v1.0 annot-version=v1.0	22	1	162	303.15	0.625	-0.68	0.384898	0.820354	16.8	21.71	20.18	3	3	1	1	1	1	1	1
AUR62020875-RA	pacid=36282699 transcript=AUR62020875-RA locus=AUR62020875 ID=AUR62020875-RA.v1.0 annot-version=v1.0	11	3	52	107.87	0.605	-0.73	0.267313	0.710013	41.26	9.95	15.39	3	3	3	3	3	3	3	3
AUR62020883-RA	pacid=36282885 transcript=AUR62020883-RA locus=AUR62020883 ID=AUR62020883-RA.v1.0 annot-version=v1.0	3	3	4	5.7	0.815	-0.29	0.862933	0.971779	35.44	8.2	14.11	3	3	3	3	3	3	3	2
AUR62020909-RA	pacid=36282703 transcript=AUR62020909-RA locus=AUR62020909 ID=AUR62020909-RA.v1.0 annot-version=v1.0	8	4	175	344.75	0.703	-0.51	0.546409	0.902223	46.1	11.26	13.79	3	3	4	5	5	4	4	4
AUR62020934-RA	pacid=36282918 transcript=AUR62020934-RA locus=AUR62020934 ID=AUR62020934-RA.v1.0 annot-version=v1.0	8	3	36	74.27	0.785	-0.35	0.979676	0.997268	27.78	17.77	18.12	3	3	3	3	3	3	3	3
AUR62020977-RA	pacid=36282827 transcript=AUR62020977-RA locus=AUR62020977 ID=AUR62020977-RA.v1.0 annot-version=v1.0	1	1	2	4.1	0.447	-1.16	0.0531082	0.240465	34.57	17.13	34.77	3	3	1	1	1	1	1	1
AUR62021029-RA	pacid=36282810 transcript=AUR62021029-RA locus=AUR62021029 ID=AUR62021029-RA.v1.0 annot-version=v1.0	3	3	5	1.67	0.815	-0.3	0.917879	0.986597	29.8	32.62	26.35	2	3	2		2	1	1	1
AUR62021072-RA	pacid=36318443 transcript=AUR62021072-RA locus=AUR62021072 ID=AUR62021072-RA.v1.0 annot-version=v1.0	3	2	6	15.58	2.319	1.21	9.92012e-06	7.88904e-05	86.76	84.98	8.9	3	3	2	1	2	1	1	1
AUR62021082-RA	pacid=36318317 transcript=AUR62021082-RA locus=AUR62021082 ID=AUR62021082-RA.v1.0 annot-version=v1.0	4	2	13	22.07	0.243	-2.04	1.46032e-06	1.22424e-05	64.82	44.18	0.31	3	2	1	1	1	1		1
AUR62021096-RA	pacid=36318347 transcript=AUR62021096-RA locus=AUR62021096 ID=AUR62021096-RA.v1.0 annot-version=v1.0	2	2	2	4.09	0.801	-0.32	0.953957	0.994369	16.17	12.08	11.32	3	3	2	2	2	2	2	2
AUR62021097-RA	pacid=36318354 transcript=AUR62021097-RA locus=AUR62021097 ID=AUR62021097-RA.v1.0 annot-version=v1.0	21	4	167	294.99	0.988	-0.02	0.381461	0.81954	26.27	4.92	24.73	3	3	4	4	4	5	5	5
AUR62021100-RA	pacid=36318454 transcript=AUR62021100-RA locus=AUR62021100 ID=AUR62021100-RA.v1.0 annot-version=v1.0	22	12	163	323.61	1.388	0.47	0.0185555	0.101424	31.25	11.18	5.68	3	3	13	12	13	13	12	13
AUR62021118-RA	pacid=36318307 transcript=AUR62021118-RA locus=AUR62021118 ID=AUR62021118-RA.v1.0 annot-version=v1.0	25	17	128	298.85	0.375	-1.41	0.000871477	0.0057964	46.71	7.68	5.94	3	3	16	13	16	16	17	16
AUR62021152-RA	pacid=36318358 transcript=AUR62021152-RA locus=AUR62021152 ID=AUR62021152-RA.v1.0 annot-version=v1.0	2	2	8	11.64	1.069	0.1	0.215232	0.641076	14.12	22.32	7.82	3	3	2	1	2	2	2	2
AUR62021161-RA	pacid=36318455 transcript=AUR62021161-RA locus=AUR62021161 ID=AUR62021161-RA.v1.0 annot-version=v1.0	5	1	16	30.62	0.583	-0.78	0.291229	0.731335	21.67	15.47	15.85	3	3	1	1	1	1	1	1
AUR62021165-RA	pacid=36318321 transcript=AUR62021165-RA locus=AUR62021165 ID=AUR62021165-RA.v1.0 annot-version=v1.0	3	3	3	7.26	2.184	1.13	3.52552e-05	0.000269197	124.33	46.1	125.01	3	3	2	2	1	3	2	2
AUR62021167-RA	pacid=36318274 transcript=AUR62021167-RA locus=AUR62021167 ID=AUR62021167-RA.v1.0 annot-version=v1.0	1	1	3	6.62	0.64	-0.64	0.496271	0.879344	25.75	13.21	20.68	3	3	1	1	1	1	1	1
AUR62021171-RA	pacid=36318310 transcript=AUR62021171-RA locus=AUR62021171 ID=AUR62021171-RA.v1.0 annot-version=v1.0	28	5	104	211.95	0.774	-0.37	0.875105	0.976004	23.99	5.79	15.13	3	3	4	4	4	5	5	5
AUR62021176-RA	pacid=36318283 transcript=AUR62021176-RA locus=AUR62021176 ID=AUR62021176-RA.v1.0 annot-version=v1.0	5	5	19	37.1	0.811	-0.3	0.857941	0.969502	15.65	6.37	4.06	3	3	4	4	4	4	5	5
AUR62021178-RA	pacid=36318409 transcript=AUR62021178-RA locus=AUR62021178 ID=AUR62021178-RA.v1.0 annot-version=v1.0	4	4	14	29.45	0.724	-0.47	0.733181	0.962145	28.43	23.9	10.56	3	3	4	4	4	3	3	3
AUR62021188-RA	pacid=36318449 transcript=AUR62021188-RA locus=AUR62021188 ID=AUR62021188-RA.v1.0 annot-version=v1.0	4	2	16	28.57	0.93	-0.11	0.522913	0.889696	17.27	17.41	5.35	3	3	1	1	1	1	1	1
AUR62021191-RA	pacid=36318378 transcript=AUR62021191-RA locus=AUR62021191 ID=AUR62021191-RA.v1.0 annot-version=v1.0	20	20	65	121.43	0.447	-1.16	0.0103204	0.0589907	59.32	48.62	17.56	3	3	19	19	22	17	15	18
AUR62021192-RA	pacid=36318304 transcript=AUR62021192-RA locus=AUR62021192 ID=AUR62021192-RA.v1.0 annot-version=v1.0	7	5	32	53.34	1.041	0.06	0.225804	0.65586	111.44	35.88	18.91	3	3	5	4	5	4	5	5
AUR62021226-RA	pacid=36318486 transcript=AUR62021226-RA locus=AUR62021226 ID=AUR62021226-RA.v1.0 annot-version=v1.0	7	7	29	69.96	0.912	-0.13	0.571177	0.914246	31.94	6.24	9.31	3	3	6	6	6	6	6	6
AUR62014451-RA	pacid=36304483 transcript=AUR62014451-RA locus=AUR62014451 ID=AUR62014451-RA.v1.0 annot-version=v1.0	5	1	12	26.44	0.01	-6.64	1e-17	9.9358e-17		40.53		2		1	1
AUR62021251-RA	pacid=36318324 transcript=AUR62021251-RA locus=AUR62021251 ID=AUR62021251-RA.v1.0 annot-version=v1.0	15	3	106	201.27	0.649	-0.62	0.38512	0.820392	25.4	16.57	15.04	3	3	4	4	4	4	4	4
AUR62021270-RA	pacid=36318422 transcript=AUR62021270-RA locus=AUR62021270 ID=AUR62021270-RA.v1.0 annot-version=v1.0	5	5	27	61.08	0.957	-0.06	0.399647	0.832392	24.46	10.07	8.15	3	3	5	5	5	5	5	5
AUR62021305-RA	pacid=36313476 transcript=AUR62021305-RA locus=AUR62021305 ID=AUR62021305-RA.v1.0 annot-version=v1.0	1	1	6	13.33	0.752	-0.41	0.918764	0.986597	9.48	4.86	10.08	3	3	1	1	1	1	1	1
AUR62021308-RA	pacid=36313665 transcript=AUR62021308-RA locus=AUR62021308 ID=AUR62021308-RA.v1.0 annot-version=v1.0	1	1	4	10.65	3.413	1.77	1.77324e-05	0.000138553	131.83	104.21	20.05	2	3	1		1	1	1	1
AUR62021321-RA	pacid=36313679 transcript=AUR62021321-RA locus=AUR62021321 ID=AUR62021321-RA.v1.0 annot-version=v1.0	2	2	4	4.46	0.821	-0.29	0.795917	0.962145	16.05	21.07	1.1	3	3	2	1	2	2	2	2
AUR62021333-RA	pacid=36313655 transcript=AUR62021333-RA locus=AUR62021333 ID=AUR62021333-RA.v1.0 annot-version=v1.0	1	1	1	2.41	0.553	-0.85	0.316428	0.759808	21.52	3.7	20.84	2	2		1	1	1	1
AUR62021335-RA	pacid=36313539 transcript=AUR62021335-RA locus=AUR62021335 ID=AUR62021335-RA.v1.0 annot-version=v1.0	2	2	9	20.44	0.955	-0.07	0.406507	0.841454	18.13	14.63	7.76	3	3	2	2	2	2	2	2
AUR62021346-RA	pacid=36313544 transcript=AUR62021346-RA locus=AUR62021346 ID=AUR62021346-RA.v1.0 annot-version=v1.0	10	6	64	102.05	0.722	-0.47	0.626189	0.939094	21.36	27.69	5.93	3	3	5	6	6	5	5	5
AUR62029339-RA	pacid=36303938 transcript=AUR62029339-RA locus=AUR62029339 ID=AUR62029339-RA.v1.0 annot-version=v1.0	3	1	14	25.93	0.01	-6.64	1e-17	9.9358e-17		16.33		3		1	1	1
AUR62021363-RA	pacid=36313526 transcript=AUR62021363-RA locus=AUR62021363 ID=AUR62021363-RA.v1.0 annot-version=v1.0	13	1	50	86.41	0.646	-0.63	0.416816	0.848588	7.45	3.06	8.86	3	3	1	1	1	1	1	1
AUR62021380-RA	pacid=36313606 transcript=AUR62021380-RA locus=AUR62021380 ID=AUR62021380-RA.v1.0 annot-version=v1.0	1	1	3	4.99	100	6.64	1e-17	9.9358e-17			23.25		3				1	1	1
AUR62021381-RA	pacid=36313494 transcript=AUR62021381-RA locus=AUR62021381 ID=AUR62021381-RA.v1.0 annot-version=v1.0	1	1	3	6.78	2.606	1.38	0.000205911	0.00145112	38.6	10.04	32.54	2	3		1	1	1	1	1
AUR62021383-RA	pacid=36313488 transcript=AUR62021383-RA locus=AUR62021383 ID=AUR62021383-RA.v1.0 annot-version=v1.0	2	2	32	36.6	1.028	0.04	0.29473	0.732701	29.4	14.14	22.27	3	3	4	4	4	4	4	4
AUR62021400-RA	pacid=36313674 transcript=AUR62021400-RA locus=AUR62021400 ID=AUR62021400-RA.v1.0 annot-version=v1.0	6	6	17	37.02	0.765	-0.39	0.893434	0.980681	34.93	21.49	14.01	3	3	6	6	6	6	5	6
AUR62021422-RA	pacid=36313646 transcript=AUR62021422-RA locus=AUR62021422 ID=AUR62021422-RA.v1.0 annot-version=v1.0	5	5	8	9.85	0.911	-0.13	0.511028	0.884289	12.68	2.88	30.44	3	3	3	2	3	5	3	4
AUR62021447-RA	pacid=36313484 transcript=AUR62021447-RA locus=AUR62021447 ID=AUR62021447-RA.v1.0 annot-version=v1.0	2	2	4	4.08	0.623	-0.68	0.259024	0.698602	15.6	4.83	15.7	3	3	1	1	1	1	1	1
AUR62021454-RA	pacid=36313666 transcript=AUR62021454-RA locus=AUR62021454 ID=AUR62021454-RA.v1.0 annot-version=v1.0	9	1	21	45.95	0.849	-0.24	0.74704	0.962145	19.55	21.48	5.24	3	3	1	1	1	1	1	1
AUR62021465-RA	pacid=36313513 transcript=AUR62021465-RA locus=AUR62021465 ID=AUR62021465-RA.v1.0 annot-version=v1.0	3	1	5	11.51	0.768	-0.38	0.931982	0.986597	20.16	18.43	12.67	3	3	1	1	1	1	1	1
AUR62021468-RA	pacid=36313656 transcript=AUR62021468-RA locus=AUR62021468 ID=AUR62021468-RA.v1.0 annot-version=v1.0	6	6	20	37.43	0.639	-0.65	0.386091	0.820724	29.93	19.38	10.82	3	3	5	6	6	5	5	5
AUR62021474-RA	pacid=36313505 transcript=AUR62021474-RA locus=AUR62021474 ID=AUR62021474-RA.v1.0 annot-version=v1.0	19	1	133	266.76	0.736	-0.44	0.749083	0.962145	20.64	16.71	11.06	3	3	1	1	1	1	1	1
AUR62021509-RA	pacid=36313474 transcript=AUR62021509-RA locus=AUR62021509 ID=AUR62021509-RA.v1.0 annot-version=v1.0	1	1	4	9.29	0.821	-0.28	0.818278	0.962145	14.81	7.38	16.32	3	3	1	1	1	1	1	1
AUR62021514-RA	pacid=36313636 transcript=AUR62021514-RA locus=AUR62021514 ID=AUR62021514-RA.v1.0 annot-version=v1.0	14	8	49	112.24	1.915	0.94	0.000175734	0.00124939	35.12	8.07	8.93	3	3	8	6	8	9	9	9
AUR62021547-RA	pacid=36322806 transcript=AUR62021547-RA locus=AUR62021547 ID=AUR62021547-RA.v1.0 annot-version=v1.0	7	3	21	46.08	0.747	-0.42	0.857072	0.969502	19.68	13.6	9.42	3	3	2	1	2	2	2	2
AUR62021558-RA	pacid=36322878 transcript=AUR62021558-RA locus=AUR62021558 ID=AUR62021558-RA.v1.0 annot-version=v1.0	4	3	27	51.58	0.677	-0.56	0.494184	0.879344	12.89	6.69	25.74	3	3	2	2	2	3	3	2
AUR62021565-RA	pacid=36322730 transcript=AUR62021565-RA locus=AUR62021565 ID=AUR62021565-RA.v1.0 annot-version=v1.0	10	3	43	91.74	0.775	-0.37	0.941983	0.991946	41.69	15.07	13.1	3	3	3	3	3	3	3	3
AUR62021648-RA	pacid=36322837 transcript=AUR62021648-RA locus=AUR62021648 ID=AUR62021648-RA.v1.0 annot-version=v1.0	1	1	4	4.07	0.927	-0.11	0.519992	0.88847	7.32	3.08	9.08	3	3	1	1	1	1	1	1
AUR62021650-RA	pacid=36322952 transcript=AUR62021650-RA locus=AUR62021650 ID=AUR62021650-RA.v1.0 annot-version=v1.0	2	2	7	13.05	0.761	-0.39	0.940403	0.990897	15.65	11.55	19.08	3	3	2	1	2	2	2	2
AUR62021662-RA	pacid=36322761 transcript=AUR62021662-RA locus=AUR62021662 ID=AUR62021662-RA.v1.0 annot-version=v1.0	3	1	11	20.19	1.118	0.16	0.306525	0.749367	28.59	22.66	23.56	3	3	1	1	1	1	1	1
AUR62021673-RA	pacid=36322989 transcript=AUR62021673-RA locus=AUR62021673 ID=AUR62021673-RA.v1.0 annot-version=v1.0	5	1	41	97.04	0.994	-0.01	0.382534	0.819911	14.21	7.37	12.92	3	3	1	1	1	1	1	1
AUR62021710-RA	pacid=36322841 transcript=AUR62021710-RA locus=AUR62021710 ID=AUR62021710-RA.v1.0 annot-version=v1.0	6	6	25	58.3	0.777	-0.36	0.868502	0.973133	17.42	30.48	9.06	3	3	5	4	5	5	5	5
AUR62002918-RA	pacid=36302198 transcript=AUR62002918-RA locus=AUR62002918 ID=AUR62002918-RA.v1.0 annot-version=v1.0	3	1	11	25.16	0.01	-6.64	1e-17	9.9358e-17		12.2		2			1	1
AUR62021717-RA	pacid=36322780 transcript=AUR62021717-RA locus=AUR62021717 ID=AUR62021717-RA.v1.0 annot-version=v1.0	8	4	42	79.94	0.659	-0.6	0.398909	0.832147	42.74	7.24	15.32	3	3	4	4	4	3	3	3
AUR62021730-RA	pacid=36322873 transcript=AUR62021730-RA locus=AUR62021730 ID=AUR62021730-RA.v1.0 annot-version=v1.0	13	2	31	54.28	0.696	-0.52	0.711903	0.962145	21.28	27.58	9.21	3	3	2	2	2	1	1	1
AUR62021750-RA	pacid=36322731 transcript=AUR62021750-RA locus=AUR62021750 ID=AUR62021750-RA.v1.0 annot-version=v1.0	3	2	4	8.92	100	6.64	1e-17	9.9358e-17			33.39		2				1		1
AUR62021780-RA	pacid=36322835 transcript=AUR62021780-RA locus=AUR62021780 ID=AUR62021780-RA.v1.0 annot-version=v1.0	1	1	2	3.9	100	6.64	1e-17	9.9358e-17			40.35		3				1	1	1
AUR62021804-RA	pacid=36304206 transcript=AUR62021804-RA locus=AUR62021804 ID=AUR62021804-RA.v1.0 annot-version=v1.0	1	1	5	7.57	0.678	-0.56	0.64608	0.949189	11.45	7.48	11.59	3	3	1	1	1	1	1	1
AUR62021844-RA	pacid=36304400 transcript=AUR62021844-RA locus=AUR62021844 ID=AUR62021844-RA.v1.0 annot-version=v1.0	8	1	23	49.29	0.787	-0.34	0.954078	0.994369	8.17	8.32	9.14	3	3	1	1	1	1	1	1
AUR62021845-RA	pacid=36304266 transcript=AUR62021845-RA locus=AUR62021845 ID=AUR62021845-RA.v1.0 annot-version=v1.0	3	1	15	31.88	9.251	3.21	7.86038e-14	7.58517e-13	53.26	19.19	47.92	3	3	1	1	1	1	1	1
AUR62021869-RA	pacid=36304203 transcript=AUR62021869-RA locus=AUR62021869 ID=AUR62021869-RA.v1.0 annot-version=v1.0	7	7	45	61.54	0.954	-0.07	0.467414	0.877521	20.37	3.19	4.45	3	3	7	7	7	7	7	7
AUR62021879-RA	pacid=36304157 transcript=AUR62021879-RA locus=AUR62021879 ID=AUR62021879-RA.v1.0 annot-version=v1.0	1	1	5	10.13	0.741	-0.43	0.82231	0.962145	6.82	13.69	10.77	3	3	1	1	1	1	1	1
AUR62021894-RA	pacid=36304303 transcript=AUR62021894-RA locus=AUR62021894 ID=AUR62021894-RA.v1.0 annot-version=v1.0	1	1	2	2.22	0.703	-0.51	0.63773	0.944222	14.03	10.55	12.43	3	3	1	1	1	1	1	1
AUR62021897-RA	pacid=36304241 transcript=AUR62021897-RA locus=AUR62021897 ID=AUR62021897-RA.v1.0 annot-version=v1.0	11	2	42	65.44	0.692	-0.53	0.617043	0.934154	25.18	9.09	83.15	3	3	2	2	2	1	2	2
AUR62021910-RA	pacid=36304395 transcript=AUR62021910-RA locus=AUR62021910 ID=AUR62021910-RA.v1.0 annot-version=v1.0	2	2	16	23.61	1.702	0.77	0.000881777	0.00585523	26.06	21.58	18.93	3	3	2	2	2	2	2	2
AUR62021918-RA	pacid=36304161 transcript=AUR62021918-RA locus=AUR62021918 ID=AUR62021918-RA.v1.0 annot-version=v1.0	11	4	77	131.43	0.828	-0.27	0.833155	0.963949	22.75	6.84	20.71	3	3	3	3	3	3	3	3
AUR62021926-RA	pacid=36304271 transcript=AUR62021926-RA locus=AUR62021926 ID=AUR62021926-RA.v1.0 annot-version=v1.0	11	11	63	95.88	0.965	-0.05	0.439542	0.861947	20.53	6.99	3.14	3	3	9	10	9	10	11	10
AUR62021937-RA	pacid=36304321 transcript=AUR62021937-RA locus=AUR62021937 ID=AUR62021937-RA.v1.0 annot-version=v1.0	11	4	243	515.44	0.786	-0.35	0.906518	0.984648	13.89	4.51	6.52	3	3	4	4	4	4	4	4
AUR62021943-RA	pacid=36304383 transcript=AUR62021943-RA locus=AUR62021943 ID=AUR62021943-RA.v1.0 annot-version=v1.0	5	2	15	26.94	1.222	0.29	0.109119	0.418185	7.61	25.86	4.68	3	2	2	1	2		1	1
AUR62021964-RA	pacid=36304305 transcript=AUR62021964-RA locus=AUR62021964 ID=AUR62021964-RA.v1.0 annot-version=v1.0	3	3	14	30.06	0.717	-0.48	0.680527	0.954756	16	2.54	8.27	3	3	4	4	4	4	4	4
AUR62021972-RA	pacid=36304225 transcript=AUR62021972-RA locus=AUR62021972 ID=AUR62021972-RA.v1.0 annot-version=v1.0	5	5	27	67.12	0.975	-0.04	0.393165	0.82863	28.45	22.89	15.3	3	3	5	4	5	5	5	5
AUR62022048-RA	pacid=36287051 transcript=AUR62022048-RA locus=AUR62022048 ID=AUR62022048-RA.v1.0 annot-version=v1.0	2	2	7	19.18	0.714	-0.49	0.695714	0.962145	17.85	9.5	15.6	3	3	2	2	2	2	2	2
AUR62022055-RA	pacid=36287091 transcript=AUR62022055-RA locus=AUR62022055 ID=AUR62022055-RA.v1.0 annot-version=v1.0	5	1	18	30.72	0.746	-0.42	0.872916	0.975587	11.12	12.42	10.39	3	3	1	1	1	1	1	1
AUR62022066-RA	pacid=36287236 transcript=AUR62022066-RA locus=AUR62022066 ID=AUR62022066-RA.v1.0 annot-version=v1.0	2	2	3	6.28	0.559	-0.84	0.280218	0.721448	12.61	17.94	16.09	3	3	1	1	1	2	2	2
AUR62022079-RA	pacid=36287194 transcript=AUR62022079-RA locus=AUR62022079 ID=AUR62022079-RA.v1.0 annot-version=v1.0	8	2	27	51.21	1.256	0.33	0.0556746	0.249482	44.15	19.11	10.16	3	3	2	1	2	2	2	2
AUR62022089-RA	pacid=36287178 transcript=AUR62022089-RA locus=AUR62022089 ID=AUR62022089-RA.v1.0 annot-version=v1.0	6	3	34	53.13	0.818	-0.29	0.905462	0.984219	20.47	4.79	15.84	3	3	3	2	2	3	3	2
AUR62022158-RA	pacid=36287311 transcript=AUR62022158-RA locus=AUR62022158 ID=AUR62022158-RA.v1.0 annot-version=v1.0	13	4	75	151.17	0.667	-0.58	0.431723	0.859006	23.83	2.48	6.28	3	3	3	3	3	3	3	3
AUR62022174-RA	pacid=36287080 transcript=AUR62022174-RA locus=AUR62022174 ID=AUR62022174-RA.v1.0 annot-version=v1.0	14	1	98	212.52	0.815	-0.3	0.848523	0.967558	5.87	0.03	24.64	2	3	1		1	1	1	1
AUR62022211-RA	pacid=36287256 transcript=AUR62022211-RA locus=AUR62022211 ID=AUR62022211-RA.v1.0 annot-version=v1.0	3	3	12	20.96	0.855	-0.23	0.699491	0.962145	11.45	5.52	16.59	3	3	2	2	2	3	3	3
AUR62022235-RA	pacid=36287053 transcript=AUR62022235-RA locus=AUR62022235 ID=AUR62022235-RA.v1.0 annot-version=v1.0	4	4	23	48.99	0.418	-1.26	0.00428676	0.0263358	19.1	14.31	6.83	3	3	5	5	5	5	5	5
AUR62022250-RA	pacid=36287131 transcript=AUR62022250-RA locus=AUR62022250 ID=AUR62022250-RA.v1.0 annot-version=v1.0	3	3	14	32.43	0.928	-0.11	0.455915	0.874215	22.19	11	26.23	3	3	3	3	3	2	3	3
AUR62022266-RA	pacid=36287265 transcript=AUR62022266-RA locus=AUR62022266 ID=AUR62022266-RA.v1.0 annot-version=v1.0	1	1	1	1.93	0.888	-0.17	0.697637	0.962145	8.22	1.26	7.9	2	2	1		1		1	1
AUR62022318-RA	pacid=36320956 transcript=AUR62022318-RA locus=AUR62022318 ID=AUR62022318-RA.v1.0 annot-version=v1.0	4	1	16	31.23	0.588	-0.77	0.268563	0.712391	11.89	1.41	20.81	3	3	1	1	1	1	1	1
AUR62022354-RA	pacid=36321106 transcript=AUR62022354-RA locus=AUR62022354 ID=AUR62022354-RA.v1.0 annot-version=v1.0	1	1	5	5.53	1.98	0.99	0.000217128	0.00152482	18.1	20	8.18	3	3	1	1	1	1	1	1
AUR62022358-RA	pacid=36321097 transcript=AUR62022358-RA locus=AUR62022358 ID=AUR62022358-RA.v1.0 annot-version=v1.0	1	1	1	1.69	100	6.64	1e-17	9.9358e-17			33.73		3				1	1	1
AUR62022369-RA	pacid=36321020 transcript=AUR62022369-RA locus=AUR62022369 ID=AUR62022369-RA.v1.0 annot-version=v1.0	18	2	143	288.15	0.796	-0.33	0.953068	0.994369	37.34	10.78	6.98	3	3	2	1	2	2	2	2
AUR62022374-RA	pacid=36320898 transcript=AUR62022374-RA locus=AUR62022374 ID=AUR62022374-RA.v1.0 annot-version=v1.0	1	1	6	12.25	100	6.64	1e-17	9.9358e-17			2.81		2				1		1
AUR62022382-RA	pacid=36320995 transcript=AUR62022382-RA locus=AUR62022382 ID=AUR62022382-RA.v1.0 annot-version=v1.0	1	1	6	4.99	0.77	-0.38	0.993015	0.997726	27.17	20.53	17.42	3	3	1	1	1	1	1	1
AUR62022399-RA	pacid=36320984 transcript=AUR62022399-RA locus=AUR62022399 ID=AUR62022399-RA.v1.0 annot-version=v1.0	8	2	25	60.77	0.624	-0.68	0.307229	0.750176	21	34.49	27.13	3	3	2	2	2	2	1	2
AUR62022443-RA	pacid=36321035 transcript=AUR62022443-RA locus=AUR62022443 ID=AUR62022443-RA.v1.0 annot-version=v1.0	1	1	12	30.95	0.968	-0.05	0.376449	0.815852	26.39	22.98	22.48	3	3	1	1	1	1	1	1
AUR62022450-RA	pacid=36320939 transcript=AUR62022450-RA locus=AUR62022450 ID=AUR62022450-RA.v1.0 annot-version=v1.0	4	4	11	16.93	0.998	0	0.293564	0.732701	71.53	71.05	17.69	3	3	3	1	3	2	2	2
AUR62022470-RA	pacid=36321047 transcript=AUR62022470-RA locus=AUR62022470 ID=AUR62022470-RA.v1.0 annot-version=v1.0	3	3	10	21.69	1.066	0.09	0.188647	0.596787	16.84	39.38	6.47	3	3	3	2	3	2	2	2
AUR62022530-RA	pacid=36321076 transcript=AUR62022530-RA locus=AUR62022530 ID=AUR62022530-RA.v1.0 annot-version=v1.0	18	17	168	330.96	0.681	-0.55	0.459799	0.877521	25.49	10.52	9.24	3	3	18	17	18	17	17	17
AUR62022537-RA	pacid=36321034 transcript=AUR62022537-RA locus=AUR62022537 ID=AUR62022537-RA.v1.0 annot-version=v1.0	6	6	13	19.63	0.633	-0.66	0.384749	0.820354	17	24.61	24.67	3	3	4	4	3	3	3	2
AUR62022623-RA	pacid=36312071 transcript=AUR62022623-RA locus=AUR62022623 ID=AUR62022623-RA.v1.0 annot-version=v1.0	3	2	15	36.78	0.813	-0.3	0.871286	0.974716	16.31	19.98	5.12	3	3	2	2	2	1	1	1
AUR62022675-RA	pacid=36312102 transcript=AUR62022675-RA locus=AUR62022675 ID=AUR62022675-RA.v1.0 annot-version=v1.0	1	1	8	9.62	0.748	-0.42	0.841428	0.966359	23.21	8.95	21.81	3	3	1	1	1	1	1	1
AUR62022692-RA	pacid=36312015 transcript=AUR62022692-RA locus=AUR62022692 ID=AUR62022692-RA.v1.0 annot-version=v1.0	1	1	5	3.51	1.067	0.09	0.264588	0.706505	23.14	19.4	9.84	3	3	1	1	1	1	1	1
AUR62022776-RA	pacid=36295857 transcript=AUR62022776-RA locus=AUR62022776 ID=AUR62022776-RA.v1.0 annot-version=v1.0	23	2	168	390.37	2.177	1.12	1.70546e-05	0.000133517	89.66	77.52	8.35	2	3	1		1	1	1	1
AUR62022780-RA	pacid=36295837 transcript=AUR62022780-RA locus=AUR62022780 ID=AUR62022780-RA.v1.0 annot-version=v1.0	1	1	1	1.96	0.866	-0.21	0.65969	0.950622	7.96	10.28	3.95	3	3	1	1	1	1	1	1
AUR62022810-RA	pacid=36295942 transcript=AUR62022810-RA locus=AUR62022810 ID=AUR62022810-RA.v1.0 annot-version=v1.0	3	3	5	10.1	2.243	1.17	2.30444e-05	0.00017663	80.31	104.14	43	3	3	3	2	1	2	3	3
AUR62022816-RA	pacid=36295958 transcript=AUR62022816-RA locus=AUR62022816 ID=AUR62022816-RA.v1.0 annot-version=v1.0	4	1	33	73.49	0.955	-0.07	0.466199	0.877521	36.21	78.28	15.66	3	3	1	1	1	1	1	1
AUR62022826-RA	pacid=36295949 transcript=AUR62022826-RA locus=AUR62022826 ID=AUR62022826-RA.v1.0 annot-version=v1.0	2	1	7	6.96	0.737	-0.44	0.87057	0.974186	42.28	35.63	23.89	3	2	1	1	1	1	1
AUR62022853-RA	pacid=36295879 transcript=AUR62022853-RA locus=AUR62022853 ID=AUR62022853-RA.v1.0 annot-version=v1.0	12	1	326	659.86	0.98	-0.03	0.364263	0.809685	36.75	36.88	20.27	3	3	1	1	1	1	1	1
AUR62022899-RA	pacid=36295892 transcript=AUR62022899-RA locus=AUR62022899 ID=AUR62022899-RA.v1.0 annot-version=v1.0	7	1	23	47.92	0.727	-0.46	0.822493	0.962145	19.3	17.24	9.17	3	3	1	1	1	1	1	1
AUR62022904-RA	pacid=36295899 transcript=AUR62022904-RA locus=AUR62022904 ID=AUR62022904-RA.v1.0 annot-version=v1.0	1	1	5	11.16	0.94	-0.09	0.471758	0.878844	25.02	17.6	18.83	3	3	1	1	1	1	1	1
AUR62022935-RA	pacid=36295933 transcript=AUR62022935-RA locus=AUR62022935 ID=AUR62022935-RA.v1.0 annot-version=v1.0	6	6	10	23.88	0.841	-0.25	0.772775	0.962145	44.42	15.39	2.2	3	3	5	6	6	5	5	5
AUR62022959-RA	pacid=36295831 transcript=AUR62022959-RA locus=AUR62022959 ID=AUR62022959-RA.v1.0 annot-version=v1.0	3	3	16	38.88	0.731	-0.45	0.691698	0.962145	20.86	7.72	5.42	3	3	3	3	3	2	3	3
AUR62022964-RA	pacid=36295900 transcript=AUR62022964-RA locus=AUR62022964 ID=AUR62022964-RA.v1.0 annot-version=v1.0	1	1	2	4.39	1.095	0.13	0.173881	0.572582	38.59	14.57	35.39	3	3	1	1	1	1	1	1
AUR62022975-RA	pacid=36295820 transcript=AUR62022975-RA locus=AUR62022975 ID=AUR62022975-RA.v1.0 annot-version=v1.0	4	4	43	76.4	0.867	-0.21	0.725698	0.962145	39.16	4.37	9.18	3	3	2	3	3	3	3	2
AUR62023011-RA	pacid=36297566 transcript=AUR62023011-RA locus=AUR62023011 ID=AUR62023011-RA.v1.0 annot-version=v1.0	11	6	37	80.75	0.591	-0.76	0.176496	0.575684	24.53	17.58	3.11	3	3	5	4	5	5	5	5
AUR62023013-RA	pacid=36297584 transcript=AUR62023013-RA locus=AUR62023013 ID=AUR62023013-RA.v1.0 annot-version=v1.0	7	7	25	46.46	0.783	-0.35	0.912759	0.98644	21.21	11.15	12.39	3	3	7	6	7	5	7	7
AUR62023048-RA	pacid=36297577 transcript=AUR62023048-RA locus=AUR62023048 ID=AUR62023048-RA.v1.0 annot-version=v1.0	8	1	44	84.02	100	6.64	1e-17	9.9358e-17			18.65		3				1	1	1
AUR62023050-RA	pacid=36297434 transcript=AUR62023050-RA locus=AUR62023050 ID=AUR62023050-RA.v1.0 annot-version=v1.0	4	4	8	1.88	0.751	-0.41	0.865298	0.972519	31.81	10.75	16.27	3	3	4	4	4	4	4	3
AUR62023067-RA	pacid=36297501 transcript=AUR62023067-RA locus=AUR62023067 ID=AUR62023067-RA.v1.0 annot-version=v1.0	2	2	5	11.02	0.644	-0.63	0.453339	0.874215	19.79	12.27	16.34	3	3	2	2	2	2	2	2
AUR62023081-RA	pacid=36297562 transcript=AUR62023081-RA locus=AUR62023081 ID=AUR62023081-RA.v1.0 annot-version=v1.0	7	7	27	52.4	0.987	-0.02	0.38191	0.81961	26.15	17.81	9.45	3	3	6	6	6	7	7	7
AUR62023113-RA	pacid=36297450 transcript=AUR62023113-RA locus=AUR62023113 ID=AUR62023113-RA.v1.0 annot-version=v1.0	1	1	3	7.45	1.273	0.35	0.0408014	0.193614	40.4	28.32	20.15	3	3	1	1	1	1	1	1
AUR62023155-RA	pacid=36297579 transcript=AUR62023155-RA locus=AUR62023155 ID=AUR62023155-RA.v1.0 annot-version=v1.0	2	2	4	3.47	0.87	-0.2	0.652663	0.950622	85.31	6.18	8.02	3	3	2	1	2	2	2	2
AUR62023207-RA	pacid=36297635 transcript=AUR62023207-RA locus=AUR62023207 ID=AUR62023207-RA.v1.0 annot-version=v1.0	1	1	1	2.21	0.861	-0.22	0.677905	0.95321	5.22	2.55	32.29	2	3	1		1	1	1	1
AUR62023213-RA	pacid=36297589 transcript=AUR62023213-RA locus=AUR62023213 ID=AUR62023213-RA.v1.0 annot-version=v1.0	2	2	3	1.72	0.844	-0.24	0.731481	0.962145	4.1	2.64	4.11	2	3	1		1	1	1	1
AUR62023216-RA	pacid=36297469 transcript=AUR62023216-RA locus=AUR62023216 ID=AUR62023216-RA.v1.0 annot-version=v1.0	9	9	55	121.28	0.775	-0.37	0.860584	0.970847	23.41	15.59	2.13	3	3	10	10	9	9	10	9
AUR62023244-RA	pacid=36315859 transcript=AUR62023244-RA locus=AUR62023244 ID=AUR62023244-RA.v1.0 annot-version=v1.0	1	1	5	1.82	0.842	-0.25	0.855934	0.969502	28.84	21.75	6.69	3	3	1	1	1	1	1	1
AUR62023299-RA	pacid=36315951 transcript=AUR62023299-RA locus=AUR62023299 ID=AUR62023299-RA.v1.0 annot-version=v1.0	12	5	59	83.56	0.546	-0.87	0.0886361	0.357745	27.25	14.2	20.93	3	3	5	5	5	5	5	5
AUR62023307-RA	pacid=36315792 transcript=AUR62023307-RA locus=AUR62023307 ID=AUR62023307-RA.v1.0 annot-version=v1.0	6	2	32	61.21	1.017	0.02	0.315884	0.759782	25.22	9.53	21.98	3	3	2	2	2	2	2	2
AUR62023312-RA	pacid=36315768 transcript=AUR62023312-RA locus=AUR62023312 ID=AUR62023312-RA.v1.0 annot-version=v1.0	3	3	9	16.85	0.818	-0.29	0.838457	0.965817	15.53	4.16	12.51	3	3	3	2	3	1	1	1
AUR62023321-RA	pacid=36315756 transcript=AUR62023321-RA locus=AUR62023321 ID=AUR62023321-RA.v1.0 annot-version=v1.0	7	2	39	77.84	0.837	-0.26	0.767324	0.962145	13.76	7.06	8.63	3	3	2	2	2	2	2	2
AUR62023322-RA	pacid=36315798 transcript=AUR62023322-RA locus=AUR62023322 ID=AUR62023322-RA.v1.0 annot-version=v1.0	1	1	1	1.72	0.815	-0.3	0.83885	0.965817	65.44	9.6	51.01	3	3	1	1	1	1	1	1
AUR62023326-RA	pacid=36315842 transcript=AUR62023326-RA locus=AUR62023326 ID=AUR62023326-RA.v1.0 annot-version=v1.0	3	3	4	6.68	0.717	-0.48	0.736646	0.962145	32.18	38.2	18.37	3	3	3	3	3	3	3	2
AUR62023332-RA	pacid=36315879 transcript=AUR62023332-RA locus=AUR62023332 ID=AUR62023332-RA.v1.0 annot-version=v1.0	5	5	23	52.03	0.922	-0.12	0.536676	0.896093	36.4	23.52	18.6	3	3	5	5	5	5	5	5
AUR62023342-RA	pacid=36315814 transcript=AUR62023342-RA locus=AUR62023342 ID=AUR62023342-RA.v1.0 annot-version=v1.0	1	1	4	4.62	1.515	0.6	0.0497961	0.22923	33.45	28.29	12.17	3	3	1	1	1	1	1	1
AUR62023381-RA	pacid=36315843 transcript=AUR62023381-RA locus=AUR62023381 ID=AUR62023381-RA.v1.0 annot-version=v1.0	1	1	2	1.96	1.07	0.1	0.253068	0.687788	5.49	13.81	2.38	3	3	1	1	1	1	1	1
AUR62023395-RA	pacid=36315873 transcript=AUR62023395-RA locus=AUR62023395 ID=AUR62023395-RA.v1.0 annot-version=v1.0	8	3	53	87.62	0.995	-0.01	0.289245	0.731335	24.58	15.34	5.42	3	3	2	2	2	2	2	2
AUR62023396-RA	pacid=36315767 transcript=AUR62023396-RA locus=AUR62023396 ID=AUR62023396-RA.v1.0 annot-version=v1.0	7	1	115	258.54	1.825	0.87	0.000395304	0.00269611	65.85	90.22	35.77	3	3	1	1	1	1	1	1
AUR62023452-RA	pacid=36297793 transcript=AUR62023452-RA locus=AUR62023452 ID=AUR62023452-RA.v1.0 annot-version=v1.0	7	7	17	30.84	0.943	-0.08	0.499542	0.879344	23.39	9.18	5.75	3	3	7	7	6	6	5	6
AUR62023460-RA	pacid=36297880 transcript=AUR62023460-RA locus=AUR62023460 ID=AUR62023460-RA.v1.0 annot-version=v1.0	4	4	8	15.26	0.741	-0.43	0.926717	0.986597	45.23	21.04	8.96	3	3	3	3	3	3	3	3
AUR62023483-RA	pacid=36297785 transcript=AUR62023483-RA locus=AUR62023483 ID=AUR62023483-RA.v1.0 annot-version=v1.0	3	2	9	13.48	1.566	0.65	0.0156892	0.0874422	146.44	14.37	15.41	3	3	2	1	2	1	1	1
AUR62023559-RA	pacid=36297864 transcript=AUR62023559-RA locus=AUR62023559 ID=AUR62023559-RA.v1.0 annot-version=v1.0	2	2	4	8.92	0.477	-1.07	0.124135	0.455319	29.4	59.86	28.48	3	3	2	2	1	1	1	1
AUR62023568-RA	pacid=36297859 transcript=AUR62023568-RA locus=AUR62023568 ID=AUR62023568-RA.v1.0 annot-version=v1.0	9	9	34	52.32	0.704	-0.51	0.551816	0.904852	25.79	4.71	5.76	3	3	8	7	8	8	8	8
AUR62023575-RA	pacid=36297911 transcript=AUR62023575-RA locus=AUR62023575 ID=AUR62023575-RA.v1.0 annot-version=v1.0	9	4	31	61.63	0.718	-0.48	0.738611	0.962145	29.92	4.7	31.53	3	3	3	4	4	3	4	4
AUR62023640-RA	pacid=36297847 transcript=AUR62023640-RA locus=AUR62023640 ID=AUR62023640-RA.v1.0 annot-version=v1.0	9	9	32	68.08	0.669	-0.58	0.43106	0.858705	33.63	22.61	9.32	3	3	6	6	6	8	8	7
AUR62023655-RA	pacid=36281842 transcript=AUR62023655-RA locus=AUR62023655 ID=AUR62023655-RA.v1.0 annot-version=v1.0	6	6	16	34.32	0.724	-0.47	0.719948	0.962145	28.71	22.76	18.13	3	3	5	5	5	5	5	4
AUR62023680-RA	pacid=36281758 transcript=AUR62023680-RA locus=AUR62023680 ID=AUR62023680-RA.v1.0 annot-version=v1.0	3	3	8	13.11	1.019	0.03	0.262066	0.703036	44.53	27.98	10.51	3	3	3	3	2	3	3	2
AUR62023687-RA	pacid=36281808 transcript=AUR62023687-RA locus=AUR62023687 ID=AUR62023687-RA.v1.0 annot-version=v1.0	20	20	99	208.86	0.702	-0.51	0.541583	0.901027	54.75	5.17	17.29	3	3	20	17	20	18	18	17
AUR62023689-RA	pacid=36281801 transcript=AUR62023689-RA locus=AUR62023689 ID=AUR62023689-RA.v1.0 annot-version=v1.0	10	1	37	83.25	0.731	-0.45	0.805606	0.962145	47.88	42.88	9.69	3	3	1	1	1	1	1	1
AUR62023707-RA	pacid=36281834 transcript=AUR62023707-RA locus=AUR62023707 ID=AUR62023707-RA.v1.0 annot-version=v1.0	2	2	2	3.74	0.541	-0.89	0.275689	0.721279	41.41	30.99	21.83	3	3	1	1	1	1	1	1
AUR62023709-RA	pacid=36281807 transcript=AUR62023709-RA locus=AUR62023709 ID=AUR62023709-RA.v1.0 annot-version=v1.0	2	1	5	10.79	0.555	-0.85	0.290092	0.731335	27.57	33.14	11.91	3	2	1	1	1	1	1
AUR62023712-RA	pacid=36281914 transcript=AUR62023712-RA locus=AUR62023712 ID=AUR62023712-RA.v1.0 annot-version=v1.0	4	1	9	21.39	0.863	-0.21	0.695727	0.962145	27.78	27.07	10.67	3	3	1	1	1	1	1	1
AUR62023731-RA	pacid=36281857 transcript=AUR62023731-RA locus=AUR62023731 ID=AUR62023731-RA.v1.0 annot-version=v1.0	10	3	49	108.01	0.972	-0.04	0.342156	0.783167	24.03	9.54	14.97	3	3	3	3	3	3	3	3
AUR62023737-RA	pacid=36281748 transcript=AUR62023737-RA locus=AUR62023737 ID=AUR62023737-RA.v1.0 annot-version=v1.0	12	2	47	86.56	0.682	-0.55	0.584043	0.917154	23.27	30.55	12.28	3	3	2	2	2	2	2	2
AUR62023749-RA	pacid=36281872 transcript=AUR62023749-RA locus=AUR62023749 ID=AUR62023749-RA.v1.0 annot-version=v1.0	5	2	27	53	0.842	-0.25	0.742615	0.962145	27.42	13.19	15.2	3	3	2	2	2	2	2	2
AUR62023771-RA	pacid=36281722 transcript=AUR62023771-RA locus=AUR62023771 ID=AUR62023771-RA.v1.0 annot-version=v1.0	11	11	32	36.34	0.744	-0.43	0.742286	0.962145	33.3	20.15	21	3	3	10	11	8	10	10	8
AUR62023779-RA	pacid=36281855 transcript=AUR62023779-RA locus=AUR62023779 ID=AUR62023779-RA.v1.0 annot-version=v1.0	6	1	19	35.38	0.759	-0.4	0.949148	0.993851	18.31	15.76	19.7	3	3	1	1	1	1	1	1
AUR62023791-RA	pacid=36281767 transcript=AUR62023791-RA locus=AUR62023791 ID=AUR62023791-RA.v1.0 annot-version=v1.0	5	5	11	18.59	0.755	-0.41	0.853969	0.969502	17.74	2.17	5.71	3	3	5	5	5	4	4	4
AUR62023809-RA	pacid=36281886 transcript=AUR62023809-RA locus=AUR62023809 ID=AUR62023809-RA.v1.0 annot-version=v1.0	4	1	21	45.13	4.065	2.02	1.73173e-12	1.64351e-11	53.78	45.61	40.33	3	3	1	1	1	1	1	1
AUR62023844-RA	pacid=36281923 transcript=AUR62023844-RA locus=AUR62023844 ID=AUR62023844-RA.v1.0 annot-version=v1.0	1	1	5	9.09	0.455	-1.14	0.082298	0.338963	1.67	26.42	0.55	3	3	1	1	1	1	1	1
AUR62023849-RA	pacid=36281894 transcript=AUR62023849-RA locus=AUR62023849 ID=AUR62023849-RA.v1.0 annot-version=v1.0	1	1	5	7.79	100	6.64	1e-17	9.9358e-17			17.56		3				1	1	1
AUR62023850-RA	pacid=36281805 transcript=AUR62023850-RA locus=AUR62023850 ID=AUR62023850-RA.v1.0 annot-version=v1.0	1	1	6	13	0.755	-0.4	0.90405	0.984219	43.22	30.64	29.96	3	3	1	1	1	1	1	1
AUR62023857-RA	pacid=36281902 transcript=AUR62023857-RA locus=AUR62023857 ID=AUR62023857-RA.v1.0 annot-version=v1.0	9	4	27	49.74	0.716	-0.48	0.731894	0.962145	40.91	21.65	16.6	3	3	4	3	3	2	2	2
AUR62023862-RA	pacid=36281797 transcript=AUR62023862-RA locus=AUR62023862 ID=AUR62023862-RA.v1.0 annot-version=v1.0	14	2	62	121.97	0.506	-0.98	0.0786423	0.327409	23.45	11.76	16.71	3	3	2	2	2	2	2	2
AUR62023869-RA	pacid=36281749 transcript=AUR62023869-RA locus=AUR62023869 ID=AUR62023869-RA.v1.0 annot-version=v1.0	2	1	8	18.84	0.73	-0.45	0.734861	0.962145	7.15	16.78	3.57	3	3	1	1	1	1	1	1
AUR62023888-RA	pacid=36289918 transcript=AUR62023888-RA locus=AUR62023888 ID=AUR62023888-RA.v1.0 annot-version=v1.0	3	3	10	21.65	1.634	0.71	0.00140047	0.00923853	87.64	12.04	37.6	3	3	3	2	2	3	3	2
AUR62023906-RA	pacid=36289923 transcript=AUR62023906-RA locus=AUR62023906 ID=AUR62023906-RA.v1.0 annot-version=v1.0	5	3	17	27.26	0.489	-1.03	0.0598531	0.264089	20.8	22.25	12.47	3	3	3	3	3	3	3	3
AUR62023907-RA	pacid=36289901 transcript=AUR62023907-RA locus=AUR62023907 ID=AUR62023907-RA.v1.0 annot-version=v1.0	3	1	8	8.99	0.777	-0.36	0.965692	0.995066	35.73	41.78	34.54	2	2	1	1		1	1
AUR62023966-RA	pacid=36289826 transcript=AUR62023966-RA locus=AUR62023966 ID=AUR62023966-RA.v1.0 annot-version=v1.0	8	2	32	64.37	0.638	-0.65	0.494401	0.879344	34.02	21.19	11.72	3	3	2	2	2	2	2	2
AUR62024005-RA	pacid=36289771 transcript=AUR62024005-RA locus=AUR62024005 ID=AUR62024005-RA.v1.0 annot-version=v1.0	11	11	37	85.18	0.628	-0.67	0.275771	0.721279	27.54	5.06	6.61	3	3	10	10	11	7	8	9
AUR62024011-RA	pacid=36289829 transcript=AUR62024011-RA locus=AUR62024011 ID=AUR62024011-RA.v1.0 annot-version=v1.0	1	1	3	0	1.053	0.07	0.497243	0.879344	51.33	45.32	42.1	2	3	1		1	1	1	1
AUR62024015-RA	pacid=36289806 transcript=AUR62024015-RA locus=AUR62024015 ID=AUR62024015-RA.v1.0 annot-version=v1.0	2	2	3	2.47	100	6.64	1e-17	9.9358e-17			30.26		3				2	2	1
AUR62024018-RA	pacid=36289856 transcript=AUR62024018-RA locus=AUR62024018 ID=AUR62024018-RA.v1.0 annot-version=v1.0	10	2	42	97.31	0.52	-0.94	0.0907937	0.362713	29.98	30.74	7.82	3	3	2	2	2	1	2	2
AUR62024033-RA	pacid=36289754 transcript=AUR62024033-RA locus=AUR62024033 ID=AUR62024033-RA.v1.0 annot-version=v1.0	2	2	7	11.51	0.469	-1.09	0.0321753	0.15828	17.54	14.99	12.94	3	3	2	2	2	2	2	2
AUR62024045-RA	pacid=36289814 transcript=AUR62024045-RA locus=AUR62024045 ID=AUR62024045-RA.v1.0 annot-version=v1.0	3	1	7	16.51	0.608	-0.72	0.246202	0.679478	15.21	16.46	13.18	3	3	1	1	1	1	1	1
AUR62024052-RA	pacid=36289965 transcript=AUR62024052-RA locus=AUR62024052 ID=AUR62024052-RA.v1.0 annot-version=v1.0	2	2	3	8.48	100	6.64	1e-17	9.9358e-17			25.35		3				2	2	2
AUR62024093-RA	pacid=36281037 transcript=AUR62024093-RA locus=AUR62024093 ID=AUR62024093-RA.v1.0 annot-version=v1.0	2	2	6	12.76	0.68	-0.56	0.574523	0.914576	28.56	20.39	6.84	3	3	2	2	2	2	2	2
AUR62024107-RA	pacid=36281224 transcript=AUR62024107-RA locus=AUR62024107 ID=AUR62024107-RA.v1.0 annot-version=v1.0	1	1	3	6.53	100	6.64	1e-17	9.9358e-17			107.41		2				1		1
AUR62024119-RA	pacid=36281110 transcript=AUR62024119-RA locus=AUR62024119 ID=AUR62024119-RA.v1.0 annot-version=v1.0	6	6	12	25.51	4.02	2.01	5.52669e-13	5.2951e-12	46.02	11.69	28.72	3	3	2	1	2	6	4	6
AUR62024135-RA	pacid=36281232 transcript=AUR62024135-RA locus=AUR62024135 ID=AUR62024135-RA.v1.0 annot-version=v1.0	6	6	33	58.75	0.81	-0.3	0.98787	0.997726	54.03	13.61	10.55	3	3	8	7	8	7	7	6
AUR62024144-RA	pacid=36281105 transcript=AUR62024144-RA locus=AUR62024144 ID=AUR62024144-RA.v1.0 annot-version=v1.0	7	7	29	45.05	0.611	-0.71	0.235052	0.66875	30.2	9.5	9.72	3	3	6	5	6	5	6	6
AUR62024157-RA	pacid=36281102 transcript=AUR62024157-RA locus=AUR62024157 ID=AUR62024157-RA.v1.0 annot-version=v1.0	11	1	100	158.1	0.732	-0.45	0.833589	0.964002	5.37	4.17	5.27	3	2	1	1	1	1	1
AUR62024161-RA	pacid=36281217 transcript=AUR62024161-RA locus=AUR62024161 ID=AUR62024161-RA.v1.0 annot-version=v1.0	5	5	18	36.8	0.643	-0.64	0.338568	0.778068	35.36	6.13	8.36	3	3	5	4	5	4	5	5
AUR62024167-RA	pacid=36281056 transcript=AUR62024167-RA locus=AUR62024167 ID=AUR62024167-RA.v1.0 annot-version=v1.0	10	3	251	341.59	0.896	-0.16	0.549117	0.902266	14.39	11.13	49.53	3	3	2	2	2	2	3	3
AUR62024200-RA	pacid=36281149 transcript=AUR62024200-RA locus=AUR62024200 ID=AUR62024200-RA.v1.0 annot-version=v1.0	2	2	2	4.82	0.866	-0.21	0.693024	0.962145	44.35	36.09	48.42	2	3		2	2	1	1	1
AUR62024218-RA	pacid=36281053 transcript=AUR62024218-RA locus=AUR62024218 ID=AUR62024218-RA.v1.0 annot-version=v1.0	11	3	64	122.75	1.276	0.35	0.0466447	0.216992	54.39	43.09	29.04	3	3	3	2	3	3	3	3
AUR62024246-RA	pacid=36281201 transcript=AUR62024246-RA locus=AUR62024246 ID=AUR62024246-RA.v1.0 annot-version=v1.0	2	2	3	5.58	1.617	0.69	0.00971001	0.0560589	22.01	9.92	21	3	3	1	1	1	1	1	1
AUR62024283-RA	pacid=36281084 transcript=AUR62024283-RA locus=AUR62024283 ID=AUR62024283-RA.v1.0 annot-version=v1.0	4	2	29	65.33	0.747	-0.42	0.736716	0.962145	45.29	45.32	11.57	3	3	3	3	3	3	3	3
AUR62024285-RA	pacid=36281063 transcript=AUR62024285-RA locus=AUR62024285 ID=AUR62024285-RA.v1.0 annot-version=v1.0	4	4	11	18.8	1.599	0.68	0.00330589	0.0207858	46.9	41.55	25.72	3	3	3	2	2	2	1	2
AUR62024331-RA	pacid=36316542 transcript=AUR62024331-RA locus=AUR62024331 ID=AUR62024331-RA.v1.0 annot-version=v1.0	6	2	14	14.66	0.518	-0.95	0.11554	0.43533	20.81	23.18	47.17	3	3	2	2	2	1	2	2
AUR62024353-RA	pacid=36316569 transcript=AUR62024353-RA locus=AUR62024353 ID=AUR62024353-RA.v1.0 annot-version=v1.0	2	2	3	6.62	100	6.64	1e-17	9.9358e-17			11.49		3				2	2	2
AUR62024355-RA	pacid=36316560 transcript=AUR62024355-RA locus=AUR62024355 ID=AUR62024355-RA.v1.0 annot-version=v1.0	8	8	64	148.27	0.734	-0.45	0.67902	0.95371	36.12	20.17	15.26	3	3	8	7	8	8	8	8
AUR62024360-RA	pacid=36316458 transcript=AUR62024360-RA locus=AUR62024360 ID=AUR62024360-RA.v1.0 annot-version=v1.0	1	1	6	12.81	1.274	0.35	0.0503596	0.230805	29.18	12.41	24.09	3	3	1	1	1	1	1	1
AUR62024401-RA	pacid=36316453 transcript=AUR62024401-RA locus=AUR62024401 ID=AUR62024401-RA.v1.0 annot-version=v1.0	7	2	39	64.8	0.757	-0.4	0.913873	0.986597	11.48	8.05	11.76	3	3	2	2	2	2	2	2
AUR62024433-RA	pacid=36316470 transcript=AUR62024433-RA locus=AUR62024433 ID=AUR62024433-RA.v1.0 annot-version=v1.0	12	12	96	207.47	0.628	-0.67	0.274204	0.719294	36.15	27.84	15.39	3	3	12	11	12	11	12	12
AUR62024448-RA	pacid=36316410 transcript=AUR62024448-RA locus=AUR62024448 ID=AUR62024448-RA.v1.0 annot-version=v1.0	1	1	4	9.06	0.618	-0.69	0.488418	0.879344	10.15	8.62	2.39	3	2	1	1	1	1		1
AUR62024454-RA	pacid=36316421 transcript=AUR62024454-RA locus=AUR62024454 ID=AUR62024454-RA.v1.0 annot-version=v1.0	2	2	6	4.08	0.639	-0.65	0.507836	0.884289	23.59	53.02	15.66	3	3	2	1	2	2	2	2
AUR62024487-RA	pacid=36316518 transcript=AUR62024487-RA locus=AUR62024487 ID=AUR62024487-RA.v1.0 annot-version=v1.0	2	2	6	16.22	1.595	0.67	0.00267209	0.0171491	60.9	43.85	37.71	3	3	1	1	1	1	1	1
AUR62024517-RA	pacid=36316540 transcript=AUR62024517-RA locus=AUR62024517 ID=AUR62024517-RA.v1.0 annot-version=v1.0	10	1	25	46.64	0.63	-0.67	0.452242	0.873655	25.11	21.17	11.13	3	2	1	1	1		1	1
AUR62024521-RA	pacid=36316476 transcript=AUR62024521-RA locus=AUR62024521 ID=AUR62024521-RA.v1.0 annot-version=v1.0	1	1	2	4.56	1.072	0.1	0.384158	0.82008	16.5	21.56	17.54	3	3	1	1	1	1	1	1
AUR62024561-RA	pacid=36310443 transcript=AUR62024561-RA locus=AUR62024561 ID=AUR62024561-RA.v1.0 annot-version=v1.0	3	1	10	21.19	0.691	-0.53	0.691397	0.962145	16.39	5.16	14.06	3	3	1	1	1	1	1	1
AUR62024583-RA	pacid=36310437 transcript=AUR62024583-RA locus=AUR62024583 ID=AUR62024583-RA.v1.0 annot-version=v1.0	4	1	22	43.03	0.697	-0.52	0.657419	0.950622	31.94	43.91	10.28	3	3	1	1	1	1	1	1
AUR62024592-RA	pacid=36310358 transcript=AUR62024592-RA locus=AUR62024592 ID=AUR62024592-RA.v1.0 annot-version=v1.0	3	3	13	33.4	0.819	-0.29	0.835461	0.964611	41.86	1.68	7.49	3	3	3	3	3	3	3	3
AUR62024598-RA	pacid=36310356 transcript=AUR62024598-RA locus=AUR62024598 ID=AUR62024598-RA.v1.0 annot-version=v1.0	5	5	12	26.56	0.673	-0.57	0.483078	0.879344	53.22	13.24	14.42	3	3	5	4	5	4	4	4
AUR62024608-RA	pacid=36310408 transcript=AUR62024608-RA locus=AUR62024608 ID=AUR62024608-RA.v1.0 annot-version=v1.0	4	4	8	13.89	0.787	-0.35	0.958925	0.994369	30.08	5.09	24.97	3	3	3	3	3	2	2	2
AUR62024623-RA	pacid=36310323 transcript=AUR62024623-RA locus=AUR62024623 ID=AUR62024623-RA.v1.0 annot-version=v1.0	2	2	19	45.25	0.695	-0.52	0.53164	0.892897	47.1	40.58	19.09	3	3	2	2	2	2	2	2
AUR62024638-RA	pacid=36310307 transcript=AUR62024638-RA locus=AUR62024638 ID=AUR62024638-RA.v1.0 annot-version=v1.0	2	2	4	6.24	0.613	-0.7	0.351393	0.796174	27.84	17.64	27.99	3	3	2	2	2	2	1	2
AUR62024648-RA	pacid=36310499 transcript=AUR62024648-RA locus=AUR62024648 ID=AUR62024648-RA.v1.0 annot-version=v1.0	1	1	1	1.61	0.822	-0.28	0.932447	0.986597	16.05	11.95	10.48	3	3	1	1	1	1	1	1
AUR62024683-RA	pacid=36310419 transcript=AUR62024683-RA locus=AUR62024683 ID=AUR62024683-RA.v1.0 annot-version=v1.0	1	1	5	11.33	0.703	-0.51	0.733936	0.962145	23.24	16.46	15.58	3	3	1	1	1	1	1	1
AUR62024708-RA	pacid=36310467 transcript=AUR62024708-RA locus=AUR62024708 ID=AUR62024708-RA.v1.0 annot-version=v1.0	2	2	4	6.65	0.832	-0.27	0.784468	0.962145	17.06	34.58	1.86	3	3	2	2	2	2	2	1
AUR62024712-RA	pacid=36310434 transcript=AUR62024712-RA locus=AUR62024712 ID=AUR62024712-RA.v1.0 annot-version=v1.0	39	13	6450	8581.75	0.915	-0.13	0.585488	0.917447	41.52	14.01	2.84	3	3	13	12	13	12	12	12
AUR62024716-RA	pacid=36310350 transcript=AUR62024716-RA locus=AUR62024716 ID=AUR62024716-RA.v1.0 annot-version=v1.0	39	14	2462	3924.18	1.002	0	0.347356	0.792094	35.62	6.07	0.66	3	3	13	13	14	17	16	16
AUR62024766-RA	pacid=36284684 transcript=AUR62024766-RA locus=AUR62024766 ID=AUR62024766-RA.v1.0 annot-version=v1.0	2	2	4	2.62	1.458	0.54	0.0257388	0.132446	44.22	61.12	5.49	3	3	2	1	2	2	2	2
AUR62024784-RA	pacid=36284611 transcript=AUR62024784-RA locus=AUR62024784 ID=AUR62024784-RA.v1.0 annot-version=v1.0	1	1	3	3.79	2.555	1.35	3.85569e-05	0.00029219	39.91	29.63	26.93	3	3	1	1	1	1	1	1
AUR62024797-RA	pacid=36284731 transcript=AUR62024797-RA locus=AUR62024797 ID=AUR62024797-RA.v1.0 annot-version=v1.0	5	2	27	45.63	0.751	-0.41	0.875079	0.976004	16.85	29.07	6.23	3	3	1	2	2	2	1	2
AUR62024802-RA	pacid=36284670 transcript=AUR62024802-RA locus=AUR62024802 ID=AUR62024802-RA.v1.0 annot-version=v1.0	2	2	6	14.04	0.907	-0.14	0.514638	0.885002	26.91	65.18	18.31	3	3	2	1	2	2	2	2
AUR62024834-RA	pacid=36284599 transcript=AUR62024834-RA locus=AUR62024834 ID=AUR62024834-RA.v1.0 annot-version=v1.0	1	1	5	11.05	1.316	0.4	0.0339089	0.165795	33	49.19	18.37	3	3	1	1	1	1	1	1
AUR62024846-RA	pacid=36284614 transcript=AUR62024846-RA locus=AUR62024846 ID=AUR62024846-RA.v1.0 annot-version=v1.0	3	3	6	14.45	2.132	1.09	0.000379821	0.00260375	87.4	37.35	36.93	3	3	2	2	1	3	3	1
AUR62024869-RA	pacid=36284568 transcript=AUR62024869-RA locus=AUR62024869 ID=AUR62024869-RA.v1.0 annot-version=v1.0	3	3	9	19.69	0.954	-0.07	0.44657	0.867696	18.84	12.39	1.69	3	3	3	3	3	3	3	3
AUR62024873-RA	pacid=36284642 transcript=AUR62024873-RA locus=AUR62024873 ID=AUR62024873-RA.v1.0 annot-version=v1.0	8	1	51	116.53	3.187	1.67	3.76799e-09	3.39203e-08	132.22	99.23	10.07	2	3	1		1	1	1	1
AUR62024874-RA	pacid=36284571 transcript=AUR62024874-RA locus=AUR62024874 ID=AUR62024874-RA.v1.0 annot-version=v1.0	6	5	25	50.03	0.628	-0.67	0.276036	0.721279	18.74	8.7	7.85	3	3	5	5	5	5	5	5
AUR62024884-RA	pacid=36284597 transcript=AUR62024884-RA locus=AUR62024884 ID=AUR62024884-RA.v1.0 annot-version=v1.0	1	1	1	0	0.586	-0.77	0.403733	0.837867	10.06	25.04	23.61	3	3	1	1	1	1	1	1
AUR62024905-RA	pacid=36284669 transcript=AUR62024905-RA locus=AUR62024905 ID=AUR62024905-RA.v1.0 annot-version=v1.0	1	1	4	13.63	0.654	-0.61	0.461035	0.877521	16.44	9.15	15.29	3	3	1	1	1	1	1	1
AUR62024906-RA	pacid=36284768 transcript=AUR62024906-RA locus=AUR62024906 ID=AUR62024906-RA.v1.0 annot-version=v1.0	4	4	16	36.15	0.794	-0.33	0.940228	0.990897	29.31	18.79	16.11	3	3	4	4	4	4	4	4
AUR62024911-RA	pacid=36284718 transcript=AUR62024911-RA locus=AUR62024911 ID=AUR62024911-RA.v1.0 annot-version=v1.0	1	1	3	3.63	1.365	0.45	0.0830637	0.340722	10.43	7.77	8.29	2	3	1	1		1	1	1
AUR62024917-RA	pacid=36284584 transcript=AUR62024917-RA locus=AUR62024917 ID=AUR62024917-RA.v1.0 annot-version=v1.0	7	1	61	122.32	0.652	-0.62	0.363626	0.809685	4.52	4.57	2.98	3	3	1	1	1	1	1	1
AUR62024921-RA	pacid=36284740 transcript=AUR62024921-RA locus=AUR62024921 ID=AUR62024921-RA.v1.0 annot-version=v1.0	2	1	9	13.14	0.835	-0.26	0.763151	0.962145	7.34	10.43	0.17	3	3	1	1	1	1	1	1
AUR62024925-RA	pacid=36284772 transcript=AUR62024925-RA locus=AUR62024925 ID=AUR62024925-RA.v1.0 annot-version=v1.0	2	1	9	13.14	0.874	-0.19	0.745741	0.962145	6.95	6.84	2.2	3	3	1	1	1	1	1	1
AUR62024937-RA	pacid=36284746 transcript=AUR62024937-RA locus=AUR62024937 ID=AUR62024937-RA.v1.0 annot-version=v1.0	2	2	5	9.07	0.86	-0.22	0.668935	0.952174	53.62	32.78	11.28	3	3	2	2	2	2	2	2
AUR62024981-RA	pacid=36309585 transcript=AUR62024981-RA locus=AUR62024981 ID=AUR62024981-RA.v1.0 annot-version=v1.0	14	3	59	113.76	0.66	-0.6	0.423428	0.853157	19.69	9.67	3.69	3	3	3	3	3	2	2	2
AUR62024987-RA	pacid=36309689 transcript=AUR62024987-RA locus=AUR62024987 ID=AUR62024987-RA.v1.0 annot-version=v1.0	4	1	17	26.87	0.412	-1.28	0.0381368	0.183129	21.47	14.53	16.38	3	3	1	1	1	1	1	1
AUR62024990-RA	pacid=36309676 transcript=AUR62024990-RA locus=AUR62024990 ID=AUR62024990-RA.v1.0 annot-version=v1.0	5	5	11	16.26	0.703	-0.51	0.670383	0.95321	24.8	12.2	15.8	3	3	4	3	4	2	3	3
AUR62024994-RA	pacid=36309546 transcript=AUR62024994-RA locus=AUR62024994 ID=AUR62024994-RA.v1.0 annot-version=v1.0	11	2	44	97.39	1.013	0.02	0.266877	0.709789	14.63	28.64	4.9	3	3	2	1	2	2	2	2
AUR62025007-RA	pacid=36309643 transcript=AUR62025007-RA locus=AUR62025007 ID=AUR62025007-RA.v1.0 annot-version=v1.0	4	4	15	39.58	0.835	-0.26	0.792369	0.962145	26.49	14.88	9.1	3	3	4	4	4	4	4	4
AUR62025011-RA	pacid=36309626 transcript=AUR62025011-RA locus=AUR62025011 ID=AUR62025011-RA.v1.0 annot-version=v1.0	17	4	396	786.23	0.996	-0.01	0.362679	0.809105	33.74	37.08	14.62	3	3	4	3	4	4	4	4
AUR62025072-RA	pacid=36309561 transcript=AUR62025072-RA locus=AUR62025072 ID=AUR62025072-RA.v1.0 annot-version=v1.0	4	4	7	11.08	0.733	-0.45	0.78938	0.962145	26.03	5.72	25.26	3	3	4	3	4	2	1	2
AUR62025100-RA	pacid=36309634 transcript=AUR62025100-RA locus=AUR62025100 ID=AUR62025100-RA.v1.0 annot-version=v1.0	16	2	104	204.9	0.87	-0.2	0.746378	0.962145	11.67	5.88	4.56	3	3	2	2	2	2	2	2
AUR62025120-RA	pacid=36309574 transcript=AUR62025120-RA locus=AUR62025120 ID=AUR62025120-RA.v1.0 annot-version=v1.0	8	6	32	63.21	0.661	-0.6	0.449407	0.87159	25.21	47.47	8.89	3	3	5	4	5	4	3	4
AUR62025125-RA	pacid=36309711 transcript=AUR62025125-RA locus=AUR62025125 ID=AUR62025125-RA.v1.0 annot-version=v1.0	10	2	81	183.51	0.588	-0.77	0.168758	0.564648	27.5	11.36	14.77	3	3	3	3	3	3	3	3
AUR62025126-RA	pacid=36309537 transcript=AUR62025126-RA locus=AUR62025126 ID=AUR62025126-RA.v1.0 annot-version=v1.0	5	5	20	31.85	0.876	-0.19	0.648695	0.950622	35.14	14.44	31.1	3	3	5	5	5	4	5	5
AUR62028653-RA	pacid=36284356 transcript=AUR62028653-RA locus=AUR62028653 ID=AUR62028653-RA.v1.0 annot-version=v1.0	6	1	15	19.24	0.01	-6.64	1e-17	9.9358e-17		23.48		3		1	1	1
AUR62025147-RA	pacid=36309521 transcript=AUR62025147-RA locus=AUR62025147 ID=AUR62025147-RA.v1.0 annot-version=v1.0	3	3	7	13.52	1.694	0.76	0.000853953	0.00568925	124.46	12.82	21.26	3	3	2	2	2	2	2	2
AUR62025184-RA	pacid=36316104 transcript=AUR62025184-RA locus=AUR62025184 ID=AUR62025184-RA.v1.0 annot-version=v1.0	4	4	11	26.38	0.795	-0.33	0.963967	0.995066	42.71	54.63	9.59	3	3	3	4	4	4	4	4
AUR62025240-RA	pacid=36316007 transcript=AUR62025240-RA locus=AUR62025240 ID=AUR62025240-RA.v1.0 annot-version=v1.0	1	1	5	8.5	0.685	-0.55	0.573574	0.914291	58.77	36.9	33.46	3	3	1	1	1	1	1	1
AUR62025241-RA	pacid=36315995 transcript=AUR62025241-RA locus=AUR62025241 ID=AUR62025241-RA.v1.0 annot-version=v1.0	3	1	9	18.83	6.29	2.65	1e-17	9.9358e-17	27.73	38.35	16.06	3	3	1	1	1	1	1	1
AUR62025264-RA	pacid=36316020 transcript=AUR62025264-RA locus=AUR62025264 ID=AUR62025264-RA.v1.0 annot-version=v1.0	9	9	49	113.16	0.683	-0.55	0.466202	0.877521	26.26	13.74	6.74	3	3	11	11	11	11	11	11
AUR62025268-RA	pacid=36315979 transcript=AUR62025268-RA locus=AUR62025268 ID=AUR62025268-RA.v1.0 annot-version=v1.0	2	2	6	13.44	0.767	-0.38	0.966906	0.995066	11.3	5.01	5.46	3	3	2	1	2	2	2	2
AUR62025276-RA	pacid=36316024 transcript=AUR62025276-RA locus=AUR62025276 ID=AUR62025276-RA.v1.0 annot-version=v1.0	2	2	3	7.02	0.938	-0.09	0.430906	0.858705	28.22	10.24	15.25	3	3	2	2	2	2	2	2
AUR62025278-RA	pacid=36316001 transcript=AUR62025278-RA locus=AUR62025278 ID=AUR62025278-RA.v1.0 annot-version=v1.0	3	3	14	24.26	0.581	-0.78	0.195661	0.605645	17.26	9.1	10.64	3	3	3	3	3	2	3	3
AUR62025283-RA	pacid=36316008 transcript=AUR62025283-RA locus=AUR62025283 ID=AUR62025283-RA.v1.0 annot-version=v1.0	9	3	71	177.79	0.802	-0.32	0.985607	0.997726	11.61	13.08	9.28	3	3	3	3	3	3	3	3
AUR62025298-RA	pacid=36316161 transcript=AUR62025298-RA locus=AUR62025298 ID=AUR62025298-RA.v1.0 annot-version=v1.0	1	1	4	9.71	1.172	0.23	0.146979	0.509427	30.22	29.82	8	2	3	1		1	1	1	1
AUR62025310-RA	pacid=36316194 transcript=AUR62025310-RA locus=AUR62025310 ID=AUR62025310-RA.v1.0 annot-version=v1.0	2	1	3	1.87	100	6.64	1e-17	9.9358e-17			3.75		2				1	1
AUR62025338-RA	pacid=36316188 transcript=AUR62025338-RA locus=AUR62025338 ID=AUR62025338-RA.v1.0 annot-version=v1.0	4	1	20	44.84	0.64	-0.64	0.373105	0.815852	3.53	18.45	19.56	3	3	1	1	1	1	1	1
AUR62025346-RA	pacid=36316002 transcript=AUR62025346-RA locus=AUR62025346 ID=AUR62025346-RA.v1.0 annot-version=v1.0	23	7	83	144.81	0.807	-0.31	0.964407	0.995066	21.94	4.93	1.65	3	3	6	6	7	6	6	6
AUR62025383-RA	pacid=36316013 transcript=AUR62025383-RA locus=AUR62025383 ID=AUR62025383-RA.v1.0 annot-version=v1.0	3	1	14	31.55	100	6.64	1e-17	9.9358e-17			81.91		2				1		1
AUR62025417-RA	pacid=36323031 transcript=AUR62025417-RA locus=AUR62025417 ID=AUR62025417-RA.v1.0 annot-version=v1.0	9	1	44	92.57	0.493	-1.02	0.06889	0.294908	16.19	15.39	14.6	3	3	1	1	1	1	1	1
AUR62025434-RA	pacid=36323041 transcript=AUR62025434-RA locus=AUR62025434 ID=AUR62025434-RA.v1.0 annot-version=v1.0	9	9	26	51.16	0.607	-0.72	0.215753	0.642151	29.08	13.05	28.24	3	3	10	9	10	9	10	10
AUR62025444-RA	pacid=36323159 transcript=AUR62025444-RA locus=AUR62025444 ID=AUR62025444-RA.v1.0 annot-version=v1.0	3	1	6	8.73	1.152	0.2	0.155281	0.531789	5.04	10.78	1.93	3	3	1	1	1	1	1	1
AUR62025445-RA	pacid=36323095 transcript=AUR62025445-RA locus=AUR62025445 ID=AUR62025445-RA.v1.0 annot-version=v1.0	3	3	5	3.71	0.669	-0.58	0.544704	0.902223	39.18	8.02	5.06	3	3	3	3	3	3	3	3
AUR62025463-RA	pacid=36323130 transcript=AUR62025463-RA locus=AUR62025463 ID=AUR62025463-RA.v1.0 annot-version=v1.0	5	2	15	14.88	0.529	-0.92	0.100893	0.392265	20.63	30.5	27.48	3	3	2	2	2	2	2	2
AUR62025475-RA	pacid=36323128 transcript=AUR62025475-RA locus=AUR62025475 ID=AUR62025475-RA.v1.0 annot-version=v1.0	1	1	1	2	1.875	0.91	0.00267829	0.0171615	92.44	88.2	24.2	2	3	1		1	1	1	1
AUR62025493-RA	pacid=36323170 transcript=AUR62025493-RA locus=AUR62025493 ID=AUR62025493-RA.v1.0 annot-version=v1.0	9	2	23	42.68	0.662	-0.6	0.510807	0.884289	21.88	25.44	8.4	3	3	2	2	2	2	2	2
AUR62025496-RA	pacid=36323022 transcript=AUR62025496-RA locus=AUR62025496 ID=AUR62025496-RA.v1.0 annot-version=v1.0	1	1	3	1.91	100	6.64	1e-17	9.9358e-17			10.05		3				1	1	1
AUR62025502-RA	pacid=36323117 transcript=AUR62025502-RA locus=AUR62025502 ID=AUR62025502-RA.v1.0 annot-version=v1.0	5	5	16	43.4	0.898	-0.16	0.645449	0.949189	30.48	9.17	11.95	3	3	3	3	3	3	4	4
AUR62025509-RA	pacid=36323107 transcript=AUR62025509-RA locus=AUR62025509 ID=AUR62025509-RA.v1.0 annot-version=v1.0	4	1	23	42.15	2.831	1.5	2.52278e-07	2.17381e-06	38.43	40.54	18.22	3	3	1	1	1	1	1	1
AUR62025513-RA	pacid=36323051 transcript=AUR62025513-RA locus=AUR62025513 ID=AUR62025513-RA.v1.0 annot-version=v1.0	4	2	8	14.15	0.749	-0.42	0.889117	0.978292	23.39	32.9	38.97	3	3	1	1	1	1	2	2
AUR62025523-RA	pacid=36323023 transcript=AUR62025523-RA locus=AUR62025523 ID=AUR62025523-RA.v1.0 annot-version=v1.0	6	2	43	86.71	0.984	-0.02	0.334705	0.774053	17.49	56.01	13.16	3	3	2	1	2	2	2	2
AUR62025532-RA	pacid=36323005 transcript=AUR62025532-RA locus=AUR62025532 ID=AUR62025532-RA.v1.0 annot-version=v1.0	8	1	21	41.02	0.551	-0.86	0.225117	0.65586	16.57	18.74	8.3	3	3	1	1	1	1	1	1
AUR62025546-RA	pacid=36323178 transcript=AUR62025546-RA locus=AUR62025546 ID=AUR62025546-RA.v1.0 annot-version=v1.0	3	3	3	6.59	0.653	-0.62	0.589313	0.919859	19.37	29.37	30.66	3	3	2	1	2	2	2	1
AUR62025559-RA	pacid=36323044 transcript=AUR62025559-RA locus=AUR62025559 ID=AUR62025559-RA.v1.0 annot-version=v1.0	6	3	20	54.95	0.628	-0.67	0.376954	0.815852	13.95	21.19	17.93	3	3	2	2	1	1	1	1
AUR62025560-RA	pacid=36323103 transcript=AUR62025560-RA locus=AUR62025560 ID=AUR62025560-RA.v1.0 annot-version=v1.0	3	1	12	22.46	1.223	0.29	0.0545147	0.24556	20.32	11.85	21.96	2	3	1		1	1	1	1
AUR62025561-RA	pacid=36323065 transcript=AUR62025561-RA locus=AUR62025561 ID=AUR62025561-RA.v1.0 annot-version=v1.0	2	2	11	26.75	0.988	-0.02	0.357552	0.804692	18.96	17.29	41.98	3	3	2	2	2	2	1	2
AUR62025585-RA	pacid=36316344 transcript=AUR62025585-RA locus=AUR62025585 ID=AUR62025585-RA.v1.0 annot-version=v1.0	1	1	3	1.83	0.671	-0.57	0.650092	0.950622	28.83	22.1	11.04	3	3	1	1	1	1	1	1
AUR62025604-RA	pacid=36316260 transcript=AUR62025604-RA locus=AUR62025604 ID=AUR62025604-RA.v1.0 annot-version=v1.0	13	13	58	117.95	0.715	-0.48	0.597065	0.921815	20.21	3.01	4.93	3	3	12	11	12	12	11	12
AUR62025616-RA	pacid=36316295 transcript=AUR62025616-RA locus=AUR62025616 ID=AUR62025616-RA.v1.0 annot-version=v1.0	10	6	67	160.05	0.904	-0.15	0.624774	0.938494	17.94	12.13	3.02	3	3	6	6	6	6	6	6
AUR62025651-RA	pacid=36316251 transcript=AUR62025651-RA locus=AUR62025651 ID=AUR62025651-RA.v1.0 annot-version=v1.0	3	3	4	6.12	2.9	1.54	2.29193e-08	1.99626e-07	108.52	8.29	7.69	3	3	3	3	3	2	2	2
AUR62025678-RA	pacid=36316244 transcript=AUR62025678-RA locus=AUR62025678 ID=AUR62025678-RA.v1.0 annot-version=v1.0	17	2	137	297.78	0.823	-0.28	0.813829	0.962145	19.09	6.65	9.67	3	3	3	3	3	3	3	3
AUR62025680-RA	pacid=36316379 transcript=AUR62025680-RA locus=AUR62025680 ID=AUR62025680-RA.v1.0 annot-version=v1.0	3	3	5	5.05	0.487	-1.04	0.0608188	0.266898	61.58	13.83	74.91	3	3	2	3	3	1	1	1
AUR62025717-RA	pacid=36316397 transcript=AUR62025717-RA locus=AUR62025717 ID=AUR62025717-RA.v1.0 annot-version=v1.0	3	2	12	30.51	0.822	-0.28	0.817131	0.962145	21.79	8.76	37.52	3	3	2	2	2	1	2	2
AUR62025726-RA	pacid=36316382 transcript=AUR62025726-RA locus=AUR62025726 ID=AUR62025726-RA.v1.0 annot-version=v1.0	4	4	17	28.43	0.697	-0.52	0.524158	0.889696	44.66	42.99	12.35	3	3	4	3	4	4	4	4
AUR62025749-RA	pacid=36316374 transcript=AUR62025749-RA locus=AUR62025749 ID=AUR62025749-RA.v1.0 annot-version=v1.0	17	17	57	112.51	0.512	-0.97	0.0475727	0.220544	25.3	14.55	8.43	3	3	17	16	17	14	14	14
AUR62025808-RA	pacid=36313019 transcript=AUR62025808-RA locus=AUR62025808 ID=AUR62025808-RA.v1.0 annot-version=v1.0	2	2	3	6.24	3.404	1.77	4.0872e-10	3.77223e-09	101.86	15.08	48.09	3	3	2	1	2	2	2	2
AUR62025859-RA	pacid=36312938 transcript=AUR62025859-RA locus=AUR62025859 ID=AUR62025859-RA.v1.0 annot-version=v1.0	1	1	1	0	1.059	0.08	0.225521	0.65586	15.84	15.09	0.6	2	2		1	1	1	1
AUR62025866-RA	pacid=36312929 transcript=AUR62025866-RA locus=AUR62025866 ID=AUR62025866-RA.v1.0 annot-version=v1.0	16	6	62	116.96	0.732	-0.45	0.700817	0.962145	23.28	9.35	8.52	3	3	5	5	5	5	5	5
AUR62025870-RA	pacid=36313001 transcript=AUR62025870-RA locus=AUR62025870 ID=AUR62025870-RA.v1.0 annot-version=v1.0	22	1	447	668.58	0.59	-0.76	0.197437	0.608367	38.27	14.44	44.29	3	3	1	1	1	1	1	1
AUR62025879-RA	pacid=36312972 transcript=AUR62025879-RA locus=AUR62025879 ID=AUR62025879-RA.v1.0 annot-version=v1.0	1	1	1	0	0.592	-0.76	0.398504	0.831823	19.16	15.48	20.38	3	2	1	1	1	1	1
AUR62025890-RA	pacid=36313012 transcript=AUR62025890-RA locus=AUR62025890 ID=AUR62025890-RA.v1.0 annot-version=v1.0	3	3	10	29.46	0.693	-0.53	0.601967	0.926671	45.55	25.88	24.04	3	3	3	3	3	2	2	2
AUR62025900-RA	pacid=36312947 transcript=AUR62025900-RA locus=AUR62025900 ID=AUR62025900-RA.v1.0 annot-version=v1.0	9	1	75	107.7	0.632	-0.66	0.389943	0.826294	17.14	8.75	11	3	3	1	1	1	1	1	1
AUR62025909-RA	pacid=36312887 transcript=AUR62025909-RA locus=AUR62025909 ID=AUR62025909-RA.v1.0 annot-version=v1.0	16	6	82	153.83	0.868	-0.2	0.73647	0.962145	26.49	7.98	17.19	3	3	6	4	6	6	6	6
AUR62025913-RA	pacid=36312982 transcript=AUR62025913-RA locus=AUR62025913 ID=AUR62025913-RA.v1.0 annot-version=v1.0	3	1	8	16.54	0.815	-0.3	0.897837	0.983637	20.84	0.78	19.8	2	2	1		1	1	1
AUR62025914-RA	pacid=36312957 transcript=AUR62025914-RA locus=AUR62025914 ID=AUR62025914-RA.v1.0 annot-version=v1.0	11	5	64	91.66	0.908	-0.14	0.609451	0.932128	31.76	13.85	21.9	3	3	5	3	5	5	5	4
AUR62025915-RA	pacid=36313022 transcript=AUR62025915-RA locus=AUR62025915 ID=AUR62025915-RA.v1.0 annot-version=v1.0	11	2	33	57.65	0.563	-0.83	0.262817	0.704111	15.61	11.55	15	3	2	1	1	1	1	1
AUR62025925-RA	pacid=36312918 transcript=AUR62025925-RA locus=AUR62025925 ID=AUR62025925-RA.v1.0 annot-version=v1.0	4	4	20	46.6	1.075	0.1	0.21373	0.638018	45.23	16.08	11.74	3	3	4	4	4	4	4	3
AUR62025951-RA	pacid=36296590 transcript=AUR62025951-RA locus=AUR62025951 ID=AUR62025951-RA.v1.0 annot-version=v1.0	2	2	7	17.14	1.255	0.33	0.0398142	0.19005	22.82	50.32	17.21	3	3	2	2	2	2	2	2
AUR62025957-RA	pacid=36296715 transcript=AUR62025957-RA locus=AUR62025957 ID=AUR62025957-RA.v1.0 annot-version=v1.0	4	4	21	36.13	0.976	-0.04	0.409887	0.844459	15.06	17.91	6.47	3	3	4	3	4	4	3	4
AUR62025995-RA	pacid=36296565 transcript=AUR62025995-RA locus=AUR62025995 ID=AUR62025995-RA.v1.0 annot-version=v1.0	9	4	34	46.58	0.868	-0.2	0.655087	0.950622	13.85	1.5	10.04	3	3	2	2	2	2	2	2
AUR62013045-RA	pacid=36300116 transcript=AUR62013045-RA locus=AUR62013045 ID=AUR62013045-RA.v1.0 annot-version=v1.0	2	1	6	17.42	0.01	-6.64	1e-17	9.9358e-17		13.48		3		1	1	1
AUR62026034-RA	pacid=36296720 transcript=AUR62026034-RA locus=AUR62026034 ID=AUR62026034-RA.v1.0 annot-version=v1.0	2	2	5	9.6	0.859	-0.22	0.692362	0.962145	16.66	27.62	9.91	3	3	2	2	1	1	1	1
AUR62026072-RA	pacid=36296735 transcript=AUR62026072-RA locus=AUR62026072 ID=AUR62026072-RA.v1.0 annot-version=v1.0	2	2	3	3.25	100	6.64	1e-17	9.9358e-17			5.21		3				1	1	1
AUR62026086-RA	pacid=36296704 transcript=AUR62026086-RA locus=AUR62026086 ID=AUR62026086-RA.v1.0 annot-version=v1.0	3	3	8	15.61	0.502	-0.99	0.111839	0.424178	38.67	8.56	27.64	3	3	3	2	3	3	3	2
AUR62026091-RA	pacid=36296572 transcript=AUR62026091-RA locus=AUR62026091 ID=AUR62026091-RA.v1.0 annot-version=v1.0	5	5	11	19.98	0.633	-0.66	0.324552	0.763692	34.41	60.88	10.31	3	3	4	2	4	5	4	5
AUR62026096-RA	pacid=36296721 transcript=AUR62026096-RA locus=AUR62026096 ID=AUR62026096-RA.v1.0 annot-version=v1.0	6	6	26	48.29	0.589	-0.76	0.170762	0.566988	27.14	12.53	11.98	3	3	6	6	6	6	6	6
AUR62026104-RA	pacid=36296566 transcript=AUR62026104-RA locus=AUR62026104 ID=AUR62026104-RA.v1.0 annot-version=v1.0	1	1	2	4.72	0.622	-0.68	0.306018	0.749367	22.49	10.98	11.03	3	3	1	1	1	1	1	1
AUR62026108-RA	pacid=36296696 transcript=AUR62026108-RA locus=AUR62026108 ID=AUR62026108-RA.v1.0 annot-version=v1.0	13	4	32	60.86	0.638	-0.65	0.411438	0.844459	36.24	18.14	51.32	3	3	3	3	2	2	2	1
AUR62026120-RA	pacid=36296654 transcript=AUR62026120-RA locus=AUR62026120 ID=AUR62026120-RA.v1.0 annot-version=v1.0	1	1	1	2.22	0.707	-0.5	0.74409	0.962145	26.78	28.87	17.25	2	3	1		1	1	1	1
AUR62026143-RA	pacid=36296635 transcript=AUR62026143-RA locus=AUR62026143 ID=AUR62026143-RA.v1.0 annot-version=v1.0	1	1	3	0	0.818	-0.29	0.816499	0.962145	13.49	14.08	6.78	3	3	1	1	1	1	1	1
AUR62026158-RA	pacid=36296722 transcript=AUR62026158-RA locus=AUR62026158 ID=AUR62026158-RA.v1.0 annot-version=v1.0	3	3	8	5.7	1.407	0.49	0.0216043	0.115146	12.95	7.36	8.39	3	3	3	3	3	3	3	3
AUR62026160-RA	pacid=36296705 transcript=AUR62026160-RA locus=AUR62026160 ID=AUR62026160-RA.v1.0 annot-version=v1.0	9	9	45	80.88	1.404	0.49	0.0161646	0.089719	30.19	8.84	1.17	3	3	8	7	8	9	9	9
AUR62026162-RA	pacid=36308008 transcript=AUR62026162-RA locus=AUR62026162 ID=AUR62026162-RA.v1.0 annot-version=v1.0	4	1	20	40.7	0.427	-1.23	0.0640333	0.278864	21.3	9.58	17.11	3	3	1	1	1	1	1	1
AUR62026218-RA	pacid=36307877 transcript=AUR62026218-RA locus=AUR62026218 ID=AUR62026218-RA.v1.0 annot-version=v1.0	1	1	2	1.74	0.847	-0.24	0.719628	0.962145	21.78	27.47	18.63	3	3	1	1	1	1	1	1
AUR62026251-RA	pacid=36307846 transcript=AUR62026251-RA locus=AUR62026251 ID=AUR62026251-RA.v1.0 annot-version=v1.0	5	5	21	41.24	0.892	-0.17	0.578928	0.916611	18.67	9.67	10.85	3	3	4	4	4	4	4	4
AUR62026278-RA	pacid=36308006 transcript=AUR62026278-RA locus=AUR62026278 ID=AUR62026278-RA.v1.0 annot-version=v1.0	2	2	9	10.35	0.741	-0.43	0.856247	0.969502	51.22	35.48	18.94	3	3	1	1	1	1	2	2
AUR62026289-RA	pacid=36308017 transcript=AUR62026289-RA locus=AUR62026289 ID=AUR62026289-RA.v1.0 annot-version=v1.0	2	1	5	10.22	100	6.64	1e-17	9.9358e-17			84.98		2				1		1
AUR62026324-RA	pacid=36307964 transcript=AUR62026324-RA locus=AUR62026324 ID=AUR62026324-RA.v1.0 annot-version=v1.0	15	1	73	151.11	0.57	-0.81	0.221503	0.649656	44.05	28.46	28.21	3	3	1	1	1	1	1	1
AUR62026333-RA	pacid=36307962 transcript=AUR62026333-RA locus=AUR62026333 ID=AUR62026333-RA.v1.0 annot-version=v1.0	18	10	118	255.72	0.634	-0.66	0.293413	0.732701	34.53	6.11	14.09	3	3	11	10	10	10	10	10
AUR62026335-RA	pacid=36307931 transcript=AUR62026335-RA locus=AUR62026335 ID=AUR62026335-RA.v1.0 annot-version=v1.0	17	5	133	308.77	0.691	-0.53	0.498913	0.879344	41.22	12.97	7.88	3	3	3	3	4	5	5	5
AUR62026349-RA	pacid=36307938 transcript=AUR62026349-RA locus=AUR62026349 ID=AUR62026349-RA.v1.0 annot-version=v1.0	1	1	5	13.04	0.927	-0.11	0.548298	0.902223	28.91	3.8	39.67	3	3	1	1	1	1	1	1
AUR62026355-RA	pacid=36307825 transcript=AUR62026355-RA locus=AUR62026355 ID=AUR62026355-RA.v1.0 annot-version=v1.0	6	1	24	54.18	0.703	-0.51	0.693938	0.962145	2.44	10.89	0.7	3	2	1	1	1		1	1
AUR62026484-RA	pacid=36283970 transcript=AUR62026484-RA locus=AUR62026484 ID=AUR62026484-RA.v1.0 annot-version=v1.0	7	4	52	86.14	0.679	-0.56	0.508357	0.884289	16.13	6.53	20.61	3	3	3	2	3	3	4	4
AUR62026498-RA	pacid=36284038 transcript=AUR62026498-RA locus=AUR62026498 ID=AUR62026498-RA.v1.0 annot-version=v1.0	1	1	4	8.84	0.799	-0.32	0.948394	0.993718	20.84	13.98	16.6	3	3	1	1	1	1	1	1
AUR62026523-RA	pacid=36284069 transcript=AUR62026523-RA locus=AUR62026523 ID=AUR62026523-RA.v1.0 annot-version=v1.0	15	1	73	149.69	0.751	-0.41	0.869334	0.973344	101.68	81.13	2.97	2	2		1	1	1	1
AUR62026540-RA	pacid=36284061 transcript=AUR62026540-RA locus=AUR62026540 ID=AUR62026540-RA.v1.0 annot-version=v1.0	3	2	10	21.23	0.629	-0.67	0.417047	0.848588	17.7	12.9	20.23	3	3	1	1	1	2	2	2
AUR62026550-RA	pacid=36283974 transcript=AUR62026550-RA locus=AUR62026550 ID=AUR62026550-RA.v1.0 annot-version=v1.0	15	15	101	188.22	1.052	0.07	0.250271	0.68463	31.22	5.53	0.81	3	3	15	16	16	16	16	16
AUR62026618-RA	pacid=36306047 transcript=AUR62026618-RA locus=AUR62026618 ID=AUR62026618-RA.v1.0 annot-version=v1.0	3	3	16	38.38	1.078	0.11	0.168201	0.564505	17.29	20.58	2.45	3	3	3	3	3	3	3	3
AUR62026662-RA	pacid=36306028 transcript=AUR62026662-RA locus=AUR62026662 ID=AUR62026662-RA.v1.0 annot-version=v1.0	3	3	7	15.39	1.261	0.34	0.0427012	0.200831	13.6	11.22	42.94	3	3	2	2	2	2	3	3
AUR62026666-RA	pacid=36306007 transcript=AUR62026666-RA locus=AUR62026666 ID=AUR62026666-RA.v1.0 annot-version=v1.0	5	3	10	14.47	5.899	2.56	1e-17	9.9358e-17	38.62	6.12	40.28	3	3	1	1	1	3	2	3
AUR62026677-RA	pacid=36306132 transcript=AUR62026677-RA locus=AUR62026677 ID=AUR62026677-RA.v1.0 annot-version=v1.0	3	3	7	9.87	0.534	-0.91	0.116386	0.43729	51.21	12.43	14	3	3	3	3	3	3	3	3
AUR62026678-RA	pacid=36306061 transcript=AUR62026678-RA locus=AUR62026678 ID=AUR62026678-RA.v1.0 annot-version=v1.0	4	4	17	32.71	0.87	-0.2	0.67606	0.95321	15.18	3.55	3.4	3	3	4	4	4	4	4	4
AUR62026713-RA	pacid=36306059 transcript=AUR62026713-RA locus=AUR62026713 ID=AUR62026713-RA.v1.0 annot-version=v1.0	3	3	11	20.7	0.94	-0.09	0.41125	0.844459	14.52	34.13	16.99	3	3	2	3	3	2	3	3
AUR62026729-RA	pacid=36306062 transcript=AUR62026729-RA locus=AUR62026729 ID=AUR62026729-RA.v1.0 annot-version=v1.0	1	1	4	11.37	0.728	-0.46	0.824376	0.962145	9.94	3.69	18.39	3	3	1	1	1	1	1	1
AUR62026739-RA	pacid=36306037 transcript=AUR62026739-RA locus=AUR62026739 ID=AUR62026739-RA.v1.0 annot-version=v1.0	3	3	6	13.44	0.842	-0.25	0.738865	0.962145	18.57	15.99	12.54	3	3	2	3	3	3	2	3
AUR62026752-RA	pacid=36306127 transcript=AUR62026752-RA locus=AUR62026752 ID=AUR62026752-RA.v1.0 annot-version=v1.0	2	2	11	24.3	0.678	-0.56	0.487946	0.879344	12.44	1.43	11.02	3	3	2	2	2	2	2	2
AUR62026758-RA	pacid=36306100 transcript=AUR62026758-RA locus=AUR62026758 ID=AUR62026758-RA.v1.0 annot-version=v1.0	2	2	10	0	0.935	-0.1	0.585068	0.917154	31.38	18.41	8.62	3	3	2	2	2	2	2	2
AUR62026788-RA	pacid=36306002 transcript=AUR62026788-RA locus=AUR62026788 ID=AUR62026788-RA.v1.0 annot-version=v1.0	15	2	120	241.2	0.651	-0.62	0.397189	0.830118	52.24	17.86	28.47	3	3	2	2	2	2	2	2
AUR62026795-RA	pacid=36306151 transcript=AUR62026795-RA locus=AUR62026795 ID=AUR62026795-RA.v1.0 annot-version=v1.0	1	1	3	7.07	0.794	-0.33	0.97758	0.997268	26.87	14.28	18.43	3	3	1	1	1	1	1	1
AUR62026803-RA	pacid=36306138 transcript=AUR62026803-RA locus=AUR62026803 ID=AUR62026803-RA.v1.0 annot-version=v1.0	2	2	5	13.67	5.092	2.35	3.10862e-15	3.051e-14	41.59	8.5	16.24	3	3	2	1	2	2	2	2
AUR62026834-RA	pacid=36310807 transcript=AUR62026834-RA locus=AUR62026834 ID=AUR62026834-RA.v1.0 annot-version=v1.0	2	2	10	23.13	0.878	-0.19	0.616381	0.933877	25.79	28.76	5.8	3	3	2	1	2	2	2	2
AUR62026840-RA	pacid=36310890 transcript=AUR62026840-RA locus=AUR62026840 ID=AUR62026840-RA.v1.0 annot-version=v1.0	1	1	5	0	0.816	-0.29	0.944124	0.991946	13.92	16.29	7.68	3	3	1	1	1	1	1	1
AUR62026841-RA	pacid=36310818 transcript=AUR62026841-RA locus=AUR62026841 ID=AUR62026841-RA.v1.0 annot-version=v1.0	6	2	12	19.64	0.533	-0.91	0.194885	0.604819	68.37	38.04	61.46	3	2	2	1	1	1		1
AUR62026842-RA	pacid=36310972 transcript=AUR62026842-RA locus=AUR62026842 ID=AUR62026842-RA.v1.0 annot-version=v1.0	1	1	2	1.87	0.748	-0.42	0.91246	0.98644	13.3	12.76	5.66	3	3	1	1	1	1	1	1
AUR62041641-RA	pacid=36324794 transcript=AUR62041641-RA locus=AUR62041641 ID=AUR62041641-RA.v1.0 annot-version=v1.0	4	1	9	15.59	0.01	-6.64	1e-17	9.9358e-17		25.4		3		1	1	1
AUR62026843-RA	pacid=36310843 transcript=AUR62026843-RA locus=AUR62026843 ID=AUR62026843-RA.v1.0 annot-version=v1.0	18	3	145	325.98	0.519	-0.95	0.0546492	0.24556	17.62	19.57	3.07	3	3	4	4	4	3	3	3
AUR62026856-RA	pacid=36310895 transcript=AUR62026856-RA locus=AUR62026856 ID=AUR62026856-RA.v1.0 annot-version=v1.0	2	2	4	4.99	1.082	0.11	0.208391	0.62835	42.77	43.52	46.82	3	3	2	1	2	1	2	2
AUR62022650-RA	pacid=36312075 transcript=AUR62022650-RA locus=AUR62022650 ID=AUR62022650-RA.v1.0 annot-version=v1.0	4	4	6	15.52	0.01	-6.64	1e-17	9.9358e-17		84.21		3		1	3	3
AUR62026900-RA	pacid=36310883 transcript=AUR62026900-RA locus=AUR62026900 ID=AUR62026900-RA.v1.0 annot-version=v1.0	1	1	1	2	0.563	-0.83	0.291335	0.731335	9.17	13.24	11.84	3	3	1	1	1	1	1	1
AUR62026909-RA	pacid=36310938 transcript=AUR62026909-RA locus=AUR62026909 ID=AUR62026909-RA.v1.0 annot-version=v1.0	27	2	159	322.07	0.439	-1.19	0.0225087	0.118216	42.83	31.18	30.57	3	3	1	1	1	1	1	1
AUR62026923-RA	pacid=36310894 transcript=AUR62026923-RA locus=AUR62026923 ID=AUR62026923-RA.v1.0 annot-version=v1.0	1	1	5	12.54	0.71	-0.49	0.816433	0.962145	28.24	26.04	10.12	3	3	1	1	1	1	1	1
AUR62026932-RA	pacid=36310916 transcript=AUR62026932-RA locus=AUR62026932 ID=AUR62026932-RA.v1.0 annot-version=v1.0	1	1	1	2.02	0.864	-0.21	0.664893	0.950622	14.34	10.46	7.44	3	3	1	1	1	1	1	1
AUR62026942-RA	pacid=36310859 transcript=AUR62026942-RA locus=AUR62026942 ID=AUR62026942-RA.v1.0 annot-version=v1.0	1	1	4	7.36	0.796	-0.33	0.931816	0.986597	16.35	16.51	9.99	3	3	1	1	1	1	1	1
AUR62026956-RA	pacid=36310831 transcript=AUR62026956-RA locus=AUR62026956 ID=AUR62026956-RA.v1.0 annot-version=v1.0	1	1	2	4.49	0.894	-0.16	0.572529	0.914291	6.55	5.13	3.47	3	3	1	1	1	1	1	1
AUR62026967-RA	pacid=36310903 transcript=AUR62026967-RA locus=AUR62026967 ID=AUR62026967-RA.v1.0 annot-version=v1.0	30	1	253	404.38	0.651	-0.62	0.486187	0.879344	23.11	17.75	14.15	3	3	1	1	1	1	1	1
AUR62026969-RA	pacid=36310945 transcript=AUR62026969-RA locus=AUR62026969 ID=AUR62026969-RA.v1.0 annot-version=v1.0	30	7	250	424.3	0.869	-0.2	0.750316	0.962145	19.55	8.67	19.79	3	3	7	7	7	6	7	7
AUR62027021-RA	pacid=36320688 transcript=AUR62027021-RA locus=AUR62027021 ID=AUR62027021-RA.v1.0 annot-version=v1.0	1	1	4	1.8	0.973	-0.04	0.422129	0.852306	20.25	14.47	17.06	2	3	1		1	1	1	1
AUR62027048-RA	pacid=36320684 transcript=AUR62027048-RA locus=AUR62027048 ID=AUR62027048-RA.v1.0 annot-version=v1.0	3	1	12	22.29	2.304	1.2	1.8905e-05	0.000146296	75.46	93.96	2.43	3	3	1	1	1	1	1	1
AUR62027049-RA	pacid=36320612 transcript=AUR62027049-RA locus=AUR62027049 ID=AUR62027049-RA.v1.0 annot-version=v1.0	3	1	10	20.1	7.727	2.95	2.22045e-16	2.18997e-15	182.94	114.58	11.5	2	3	1		1	1	1	1
AUR62027055-RA	pacid=36320716 transcript=AUR62027055-RA locus=AUR62027055 ID=AUR62027055-RA.v1.0 annot-version=v1.0	3	3	6	12.5	1.032	0.05	0.253615	0.688628	21.94	12.86	6.34	3	3	1	1	1	2	2	2
AUR62032480-RA	pacid=36303609 transcript=AUR62032480-RA locus=AUR62032480 ID=AUR62032480-RA.v1.0 annot-version=v1.0	5	5	9	14.97	0.01	-6.64	1e-17	9.9358e-17		35.97		3		3	4	4
AUR62027082-RA	pacid=36320649 transcript=AUR62027082-RA locus=AUR62027082 ID=AUR62027082-RA.v1.0 annot-version=v1.0	7	1	33	68.75	0.636	-0.65	0.496765	0.879344	58.74	43.52	4.27	3	3	1	1	1	1	1	1
AUR62027094-RA	pacid=36320667 transcript=AUR62027094-RA locus=AUR62027094 ID=AUR62027094-RA.v1.0 annot-version=v1.0	10	2	29	66.02	1.161	0.22	0.116883	0.43834	32.94	16.03	36.22	3	3	1	1	1	1	1	1
AUR62027103-RA	pacid=36320578 transcript=AUR62027103-RA locus=AUR62027103 ID=AUR62027103-RA.v1.0 annot-version=v1.0	9	3	67	98.92	0.811	-0.3	0.983873	0.997708	21.72	22.27	42.01	3	3	3	3	3	2	3	3
AUR62027120-RA	pacid=36320579 transcript=AUR62027120-RA locus=AUR62027120 ID=AUR62027120-RA.v1.0 annot-version=v1.0	3	2	16	23.12	0.813	-0.3	0.852892	0.969502	66.67	12.42	10.94	3	3	2	1	2	2	2	2
AUR62027139-RA	pacid=36320620 transcript=AUR62027139-RA locus=AUR62027139 ID=AUR62027139-RA.v1.0 annot-version=v1.0	1	1	6	14.48	1.167	0.22	0.0977617	0.383798	15.63	13.23	5.69	3	3	1	1	1	1	1	1
AUR62027167-RA	pacid=36283457 transcript=AUR62027167-RA locus=AUR62027167 ID=AUR62027167-RA.v1.0 annot-version=v1.0	14	14	84	166.75	0.803	-0.32	0.981709	0.997268	23.17	7.67	6.64	3	3	14	14	14	14	14	14
AUR62027179-RA	pacid=36283411 transcript=AUR62027179-RA locus=AUR62027179 ID=AUR62027179-RA.v1.0 annot-version=v1.0	10	3	65	142.43	0.604	-0.73	0.22232	0.651	21.83	2.06	17.76	3	3	3	3	3	3	3	3
AUR62027217-RA	pacid=36283405 transcript=AUR62027217-RA locus=AUR62027217 ID=AUR62027217-RA.v1.0 annot-version=v1.0	2	2	5	9.77	0.951	-0.07	0.430264	0.858705	22.15	10.23	22.27	3	3	1	1	1	2	2	2
AUR62027238-RA	pacid=36283487 transcript=AUR62027238-RA locus=AUR62027238 ID=AUR62027238-RA.v1.0 annot-version=v1.0	2	2	2	2.19	1.475	0.56	0.00838294	0.0488885	23.61	13.19	25.18	3	3	2	1	2	1	1	1
AUR62027249-RA	pacid=36283493 transcript=AUR62027249-RA locus=AUR62027249 ID=AUR62027249-RA.v1.0 annot-version=v1.0	2	2	6	11.56	1.723	0.79	0.000842505	0.00562229	53.57	50.12	5.33	2	3	1		1	1	1	1
AUR62027277-RA	pacid=36283404 transcript=AUR62027277-RA locus=AUR62027277 ID=AUR62027277-RA.v1.0 annot-version=v1.0	7	2	45	83.46	0.787	-0.35	0.98432	0.997708	11.53	9.14	5.15	3	3	2	2	2	2	2	2
AUR62027288-RA	pacid=36283477 transcript=AUR62027288-RA locus=AUR62027288 ID=AUR62027288-RA.v1.0 annot-version=v1.0	7	1	31	47.6	1.043	0.06	0.27901	0.721448	23.66	14.96	21.61	3	3	1	1	1	1	1	1
AUR62027291-RA	pacid=36283470 transcript=AUR62027291-RA locus=AUR62027291 ID=AUR62027291-RA.v1.0 annot-version=v1.0	2	2	3	3.5	1.229	0.3	0.177474	0.576398	54.16	30.62	28.84	3	3	2	2	2	2	2	2
AUR62027307-RA	pacid=36283413 transcript=AUR62027307-RA locus=AUR62027307 ID=AUR62027307-RA.v1.0 annot-version=v1.0	9	2	31	60.94	0.672	-0.57	0.512759	0.885002	18.01	5.7	2.95	3	3	2	2	2	2	2	2
AUR62027308-RA	pacid=36283489 transcript=AUR62027308-RA locus=AUR62027308 ID=AUR62027308-RA.v1.0 annot-version=v1.0	14	4	79	141.85	0.917	-0.12	0.52083	0.88847	32.6	12.73	7.96	3	3	4	4	4	4	4	4
AUR62027309-RA	pacid=36283392 transcript=AUR62027309-RA locus=AUR62027309 ID=AUR62027309-RA.v1.0 annot-version=v1.0	3	3	9	5.24	0.559	-0.84	0.182374	0.583829	23.27	1.9	39.33	3	3	2	2	2	2	1	2
AUR62027316-RA	pacid=36283549 transcript=AUR62027316-RA locus=AUR62027316 ID=AUR62027316-RA.v1.0 annot-version=v1.0	2	2	3	2.14	1.193	0.25	0.0786791	0.327409	12.59	8.54	20.48	3	3	2	1	2	2	2	2
AUR62027317-RA	pacid=36283521 transcript=AUR62027317-RA locus=AUR62027317 ID=AUR62027317-RA.v1.0 annot-version=v1.0	8	1	53	127.24	0.524	-0.93	0.0608215	0.266898	18.61	10.63	75.41	3	3	1	1	1	1	1	1
AUR62027319-RA	pacid=36283537 transcript=AUR62027319-RA locus=AUR62027319 ID=AUR62027319-RA.v1.0 annot-version=v1.0	1	1	5	13.92	0.647	-0.63	0.457787	0.87554	23.73	2.91	46.02	3	3	1	1	1	1	1	1
AUR62027320-RA	pacid=36283516 transcript=AUR62027320-RA locus=AUR62027320 ID=AUR62027320-RA.v1.0 annot-version=v1.0	5	5	24	32.85	0.712	-0.49	0.651236	0.950622	38.61	11.25	46.14	3	3	5	5	5	3	5	5
AUR62027344-RA	pacid=36323634 transcript=AUR62027344-RA locus=AUR62027344 ID=AUR62027344-RA.v1.0 annot-version=v1.0	1	1	10	13.74	0.709	-0.5	0.72011	0.962145	13.36	16.27	8.07	3	3	1	1	1	1	1	1
AUR62027381-RA	pacid=36323538 transcript=AUR62027381-RA locus=AUR62027381 ID=AUR62027381-RA.v1.0 annot-version=v1.0	5	5	13	26.95	0.767	-0.38	0.956733	0.994369	31.11	35.19	18.21	3	3	2	3	3	2	2	2
AUR62027403-RA	pacid=36323697 transcript=AUR62027403-RA locus=AUR62027403 ID=AUR62027403-RA.v1.0 annot-version=v1.0	6	2	28	65.32	3.881	1.96	3.87201e-11	3.64894e-10	23.96	24.14	16.12	2	3		1	1	2	2	2
AUR62027408-RA	pacid=36323552 transcript=AUR62027408-RA locus=AUR62027408 ID=AUR62027408-RA.v1.0 annot-version=v1.0	1	1	2	2.15	1.453	0.54	0.0658195	0.285407	21.92	9.78	16.77	3	3	1	1	1	1	1	1
AUR62027419-RA	pacid=36323529 transcript=AUR62027419-RA locus=AUR62027419 ID=AUR62027419-RA.v1.0 annot-version=v1.0	6	4	22	52.37	0.601	-0.73	0.279169	0.721448	25.79	10.61	24.74	3	3	3	3	3	3	3	3
AUR62027444-RA	pacid=36323527 transcript=AUR62027444-RA locus=AUR62027444 ID=AUR62027444-RA.v1.0 annot-version=v1.0	2	1	8	20.68	0.715	-0.48	0.725455	0.962145	14.34	12.44	6.07	3	3	1	1	1	1	1	1
AUR62027453-RA	pacid=36323545 transcript=AUR62027453-RA locus=AUR62027453 ID=AUR62027453-RA.v1.0 annot-version=v1.0	2	2	6	14.52	0.9	-0.15	0.56488	0.908867	13.5	15.61	7.11	3	3	2	2	2	2	2	2
AUR62027454-RA	pacid=36323681 transcript=AUR62027454-RA locus=AUR62027454 ID=AUR62027454-RA.v1.0 annot-version=v1.0	3	3	6	7.25	0.966	-0.05	0.374806	0.815852	44.97	11.73	21.58	3	3	2	2	2	3	3	2
AUR62027474-RA	pacid=36323675 transcript=AUR62027474-RA locus=AUR62027474 ID=AUR62027474-RA.v1.0 annot-version=v1.0	8	1	30	64.85	0.697	-0.52	0.614822	0.933877	15.69	37.67	7.59	3	3	1	1	1	1	1	1
AUR62027480-RA	pacid=36323584 transcript=AUR62027480-RA locus=AUR62027480 ID=AUR62027480-RA.v1.0 annot-version=v1.0	2	2	3	5.84	0.639	-0.65	0.4682	0.877521	30.88	17.57	61.8	3	3	2	2	2	1	2	2
AUR62027484-RA	pacid=36323568 transcript=AUR62027484-RA locus=AUR62027484 ID=AUR62027484-RA.v1.0 annot-version=v1.0	11	5	80	171.63	0.758	-0.4	0.78575	0.962145	15.95	14.07	4.46	3	3	4	4	4	4	4	4
AUR62027493-RA	pacid=36323597 transcript=AUR62027493-RA locus=AUR62027493 ID=AUR62027493-RA.v1.0 annot-version=v1.0	3	2	12	21.75	1.015	0.02	0.34231	0.783167	24.44	6.72	16.39	3	3	2	2	2	2	2	1
AUR62027497-RA	pacid=36323606 transcript=AUR62027497-RA locus=AUR62027497 ID=AUR62027497-RA.v1.0 annot-version=v1.0	2	2	8	9.5	0.823	-0.28	0.792733	0.962145	20.02	27.31	8.4	3	3	2	1	2	2	2	2
AUR62027520-RA	pacid=36285048 transcript=AUR62027520-RA locus=AUR62027520 ID=AUR62027520-RA.v1.0 annot-version=v1.0	8	8	22	32.29	0.982	-0.03	0.393899	0.829251	66.31	28.77	13.86	3	3	7	8	8	7	7	7
AUR62027525-RA	pacid=36284932 transcript=AUR62027525-RA locus=AUR62027525 ID=AUR62027525-RA.v1.0 annot-version=v1.0	3	3	11	26.51	0.829	-0.27	0.79147	0.962145	16.85	9.47	12.25	3	3	2	2	2	2	2	2
AUR62027569-RA	pacid=36284938 transcript=AUR62027569-RA locus=AUR62027569 ID=AUR62027569-RA.v1.0 annot-version=v1.0	6	1	17	23.53	0.723	-0.47	0.837609	0.96577	58.59	12.77	56.16	2	2		1	1	1		1
AUR62027570-RA	pacid=36284909 transcript=AUR62027570-RA locus=AUR62027570 ID=AUR62027570-RA.v1.0 annot-version=v1.0	1	1	4	7.74	100	6.64	1e-17	9.9358e-17			35.2		3				1	1	1
AUR62027577-RA	pacid=36284960 transcript=AUR62027577-RA locus=AUR62027577 ID=AUR62027577-RA.v1.0 annot-version=v1.0	3	3	24	64.1	1.267	0.34	0.0503356	0.230805	62.06	41.31	27.66	3	3	3	3	3	3	3	3
AUR62027578-RA	pacid=36285065 transcript=AUR62027578-RA locus=AUR62027578 ID=AUR62027578-RA.v1.0 annot-version=v1.0	2	2	6	12.98	0.807	-0.31	0.876424	0.976297	12.54	15.59	8.53	3	3	2	1	2	1	2	2
AUR62027604-RA	pacid=36284901 transcript=AUR62027604-RA locus=AUR62027604 ID=AUR62027604-RA.v1.0 annot-version=v1.0	10	1	50	64.42	0.913	-0.13	0.497181	0.879344	22.55	12.81	19.34	3	3	1	1	1	1	1	1
AUR62027611-RA	pacid=36285040 transcript=AUR62027611-RA locus=AUR62027611 ID=AUR62027611-RA.v1.0 annot-version=v1.0	3	3	11	19.75	0.701	-0.51	0.621836	0.938233	21.45	18.75	36.86	3	3	3	3	3	3	3	2
AUR62027721-RA	pacid=36299214 transcript=AUR62027721-RA locus=AUR62027721 ID=AUR62027721-RA.v1.0 annot-version=v1.0	1	1	1	1.77	100	6.64	1e-17	9.9358e-17			4.13		3				1	1	1
AUR62027748-RA	pacid=36299184 transcript=AUR62027748-RA locus=AUR62027748 ID=AUR62027748-RA.v1.0 annot-version=v1.0	3	3	8	17.44	0.744	-0.43	0.721578	0.962145	22.64	11.52	19.95	3	3	3	3	3	2	3	3
AUR62027755-RA	pacid=36299313 transcript=AUR62027755-RA locus=AUR62027755 ID=AUR62027755-RA.v1.0 annot-version=v1.0	2	1	2	2.06	0.784	-0.35	0.954538	0.994369	28.96	24.93	9.67	3	3	1	1	1	1	1	1
AUR62027794-RA	pacid=36299215 transcript=AUR62027794-RA locus=AUR62027794 ID=AUR62027794-RA.v1.0 annot-version=v1.0	2	2	3	3.49	1.326	0.41	0.0254223	0.131153	19.25	9.08	4.35	3	3	2	2	2	2	2	2
AUR62027795-RA	pacid=36299332 transcript=AUR62027795-RA locus=AUR62027795 ID=AUR62027795-RA.v1.0 annot-version=v1.0	1	1	6	7.71	0.981	-0.03	0.375261	0.815852	35.61	6.3	31.56	3	3	1	1	1	1	1	1
AUR62027800-RA	pacid=36299207 transcript=AUR62027800-RA locus=AUR62027800 ID=AUR62027800-RA.v1.0 annot-version=v1.0	5	2	17	36.12	1.054	0.08	0.194864	0.604819	24.09	27.85	14.76	3	3	2	2	2	1	1	1
AUR62027809-RA	pacid=36299341 transcript=AUR62027809-RA locus=AUR62027809 ID=AUR62027809-RA.v1.0 annot-version=v1.0	2	2	2	4.01	1.06	0.08	0.396936	0.830118	23.37	22.19	20.02	2	3	1	1		1	1	1
AUR62027857-RA	pacid=36299327 transcript=AUR62027857-RA locus=AUR62027857 ID=AUR62027857-RA.v1.0 annot-version=v1.0	10	7	73	160.26	0.685	-0.55	0.475634	0.878844	30.38	13.46	11.34	3	3	7	7	7	7	7	7
AUR62027865-RA	pacid=36299289 transcript=AUR62027865-RA locus=AUR62027865 ID=AUR62027865-RA.v1.0 annot-version=v1.0	9	3	50	96.67	0.509	-0.97	0.0791469	0.328676	20.19	21.46	29.63	3	3	2	2	2	2	1	2
AUR62027876-RA	pacid=36299291 transcript=AUR62027876-RA locus=AUR62027876 ID=AUR62027876-RA.v1.0 annot-version=v1.0	2	2	4	5.98	0.472	-1.08	0.101775	0.39455	19.74	52.09	10.5	3	3	1	2	2	1	1	1
AUR62027894-RA	pacid=36322447 transcript=AUR62027894-RA locus=AUR62027894 ID=AUR62027894-RA.v1.0 annot-version=v1.0	3	3	18	37.68	0.999	0	0.284836	0.727718	14.99	9.06	13.78	3	3	3	3	3	3	3	3
AUR62027896-RA	pacid=36322468 transcript=AUR62027896-RA locus=AUR62027896 ID=AUR62027896-RA.v1.0 annot-version=v1.0	15	2	71	140.52	0.873	-0.2	0.630429	0.940269	15.4	13.74	6.92	3	3	2	2	2	2	2	2
AUR62027920-RA	pacid=36322567 transcript=AUR62027920-RA locus=AUR62027920 ID=AUR62027920-RA.v1.0 annot-version=v1.0	2	2	6	13.28	0.61	-0.71	0.322685	0.763692	12.45	13.87	17.85	3	3	1	1	1	2	1	2
AUR62027936-RA	pacid=36322532 transcript=AUR62027936-RA locus=AUR62027936 ID=AUR62027936-RA.v1.0 annot-version=v1.0	1	1	1	3.1	1.652	0.72	0.0403731	0.191808	107.63	86.38	6.1	2	3	1		1	1	1	1
AUR62027947-RA	pacid=36322430 transcript=AUR62027947-RA locus=AUR62027947 ID=AUR62027947-RA.v1.0 annot-version=v1.0	13	3	81	153.33	0.488	-1.03	0.0312026	0.15444	33.09	19.44	9.6	3	3	2	2	2	3	3	3
AUR62027969-RA	pacid=36322438 transcript=AUR62027969-RA locus=AUR62027969 ID=AUR62027969-RA.v1.0 annot-version=v1.0	5	1	13	22.8	0.901	-0.15	0.535431	0.895501	3.78	1.7	4.01	3	3	1	1	1	1	1	1
AUR62027984-RA	pacid=36322507 transcript=AUR62027984-RA locus=AUR62027984 ID=AUR62027984-RA.v1.0 annot-version=v1.0	4	4	15	29.42	0.925	-0.11	0.464811	0.877521	16.08	8.37	39.71	3	3	2	2	2	1	2	2
AUR62028034-RA	pacid=36322557 transcript=AUR62028034-RA locus=AUR62028034 ID=AUR62028034-RA.v1.0 annot-version=v1.0	2	2	3	4.81	0.678	-0.56	0.592561	0.921815	20.41	51.58	20.02	3	2	1	2	2		1	1
AUR62028099-RA	pacid=36280435 transcript=AUR62028099-RA locus=AUR62028099 ID=AUR62028099-RA.v1.0 annot-version=v1.0	2	2	6	9.15	0.589	-0.76	0.273687	0.718876	28.59	26.63	14.49	3	3	2	1	2	1	1	1
AUR62028102-RA	pacid=36280287 transcript=AUR62028102-RA locus=AUR62028102 ID=AUR62028102-RA.v1.0 annot-version=v1.0	4	4	10	11.16	0.834	-0.26	0.822755	0.962145	23.29	10.88	9.51	3	3	3	1	3	1	1	1
AUR62028108-RA	pacid=36280375 transcript=AUR62028108-RA locus=AUR62028108 ID=AUR62028108-RA.v1.0 annot-version=v1.0	8	1	46	119.78	0.593	-0.75	0.313911	0.759782	65.93	51.63	7.69	3	3	1	1	1	1	1	1
AUR62028147-RA	pacid=36280403 transcript=AUR62028147-RA locus=AUR62028147 ID=AUR62028147-RA.v1.0 annot-version=v1.0	1	1	1	1.93	0.634	-0.66	0.481936	0.879344	15.57	9.73	15.75	3	3	1	1	1	1	1	1
AUR62028167-RA	pacid=36280370 transcript=AUR62028167-RA locus=AUR62028167 ID=AUR62028167-RA.v1.0 annot-version=v1.0	3	1	10	7.31	0.678	-0.56	0.583183	0.917154	42.01	21.31	31.28	3	3	1	1	1	1	1	1
AUR62028177-RA	pacid=36280387 transcript=AUR62028177-RA locus=AUR62028177 ID=AUR62028177-RA.v1.0 annot-version=v1.0	1	1	1	0	0.388	-1.36	0.00149667	0.00982482	45.98	38.86	22.83	3	3	1	1	1	1	1	1
AUR62028192-RA	pacid=36280364 transcript=AUR62028192-RA locus=AUR62028192 ID=AUR62028192-RA.v1.0 annot-version=v1.0	2	2	3	3.4	0.712	-0.49	0.823256	0.962145	18.22	9.26	26.03	2	3	1	1		2	1	2
AUR62028287-RA	pacid=36305326 transcript=AUR62028287-RA locus=AUR62028287 ID=AUR62028287-RA.v1.0 annot-version=v1.0	8	2	66	177.04	0.918	-0.12	0.528662	0.891521	14.91	13.31	2.75	3	3	2	2	2	2	2	2
AUR62028302-RA	pacid=36305378 transcript=AUR62028302-RA locus=AUR62028302 ID=AUR62028302-RA.v1.0 annot-version=v1.0	3	2	16	34.92	0.745	-0.43	0.806344	0.962145	39.88	22.28	51.54	3	3	2	1	2	2	2	1
AUR62028306-RA	pacid=36305416 transcript=AUR62028306-RA locus=AUR62028306 ID=AUR62028306-RA.v1.0 annot-version=v1.0	5	5	19	37.92	1.063	0.09	0.19754	0.608367	31.03	4.2	13.44	3	3	4	2	4	4	4	4
AUR62028349-RA	pacid=36305418 transcript=AUR62028349-RA locus=AUR62028349 ID=AUR62028349-RA.v1.0 annot-version=v1.0	20	4	74	128.99	0.579	-0.79	0.225453	0.65586	16.45	9.22	12.78	3	3	2	2	2	4	4	3
AUR62028357-RA	pacid=36305347 transcript=AUR62028357-RA locus=AUR62028357 ID=AUR62028357-RA.v1.0 annot-version=v1.0	3	3	15	31.07	1.049	0.07	0.226755	0.655923	56.7	51.66	24.62	3	3	4	4	4	4	4	4
AUR62028367-RA	pacid=36305422 transcript=AUR62028367-RA locus=AUR62028367 ID=AUR62028367-RA.v1.0 annot-version=v1.0	3	1	16	31.38	100	6.64	1e-17	9.9358e-17			71.25		3				1	1	1
AUR62028402-RA	pacid=36305468 transcript=AUR62028402-RA locus=AUR62028402 ID=AUR62028402-RA.v1.0 annot-version=v1.0	2	2	4	4.56	0.572	-0.8	0.270533	0.71573	19.36	18.48	10.65	3	3	1	1	1	2	1	2
AUR62028413-RA	pacid=36296134 transcript=AUR62028413-RA locus=AUR62028413 ID=AUR62028413-RA.v1.0 annot-version=v1.0	1	1	3	8.63	0.642	-0.64	0.518383	0.886894	13.42	11.95	7.38	3	3	1	1	1	1	1	1
AUR62028466-RA	pacid=36296138 transcript=AUR62028466-RA locus=AUR62028466 ID=AUR62028466-RA.v1.0 annot-version=v1.0	3	2	13	18.45	1.041	0.06	0.239051	0.670503	18.68	4.98	15.06	3	3	2	2	2	2	2	2
AUR62028474-RA	pacid=36296076 transcript=AUR62028474-RA locus=AUR62028474 ID=AUR62028474-RA.v1.0 annot-version=v1.0	7	7	57	130.7	0.74	-0.43	0.704829	0.962145	28.01	4.44	9.43	3	3	8	7	8	8	8	8
AUR62028491-RA	pacid=36296176 transcript=AUR62028491-RA locus=AUR62028491 ID=AUR62028491-RA.v1.0 annot-version=v1.0	1	1	3	0	0.607	-0.72	0.462023	0.877521	23.18	19.69	16.06	3	3	1	1	1	1	1	1
AUR62028497-RA	pacid=36296129 transcript=AUR62028497-RA locus=AUR62028497 ID=AUR62028497-RA.v1.0 annot-version=v1.0	2	2	2	3.43	1.841	0.88	0.00129956	0.00858689	42.31	39.31	3.93	3	3	1	2	2	2	1	2
AUR62028511-RA	pacid=36296061 transcript=AUR62028511-RA locus=AUR62028511 ID=AUR62028511-RA.v1.0 annot-version=v1.0	7	2	31	59.2	0.734	-0.45	0.766098	0.962145	22.64	1.59	23.42	3	3	2	2	2	2	2	2
AUR62028528-RA	pacid=36296093 transcript=AUR62028528-RA locus=AUR62028528 ID=AUR62028528-RA.v1.0 annot-version=v1.0	3	3	10	13.07	0.775	-0.37	0.999216	0.999315	15.01	37.33	38.13	3	3	2	3	3	2	3	2
AUR62028533-RA	pacid=36296068 transcript=AUR62028533-RA locus=AUR62028533 ID=AUR62028533-RA.v1.0 annot-version=v1.0	11	2	43	81.4	0.656	-0.61	0.509327	0.884289	96.84	74.53	14.32	3	3	2	1	2	2	2	2
AUR62028555-RA	pacid=36296053 transcript=AUR62028555-RA locus=AUR62028555 ID=AUR62028555-RA.v1.0 annot-version=v1.0	2	2	5	10.22	1.072	0.1	0.179144	0.57986	20.02	21.84	51.31	3	3	1	2	2	1	2	2
AUR62028574-RA	pacid=36296105 transcript=AUR62028574-RA locus=AUR62028574 ID=AUR62028574-RA.v1.0 annot-version=v1.0	12	3	30	55.82	0.775	-0.37	0.997198	0.999315	28.08	5.46	9.2	3	3	3	3	3	3	3	3
AUR62028576-RA	pacid=36296130 transcript=AUR62028576-RA locus=AUR62028576 ID=AUR62028576-RA.v1.0 annot-version=v1.0	11	1	58	121.56	0.904	-0.15	0.549781	0.902496	13.1	6.18	9.24	3	3	1	1	1	1	1	1
AUR62028580-RA	pacid=36296078 transcript=AUR62028580-RA locus=AUR62028580 ID=AUR62028580-RA.v1.0 annot-version=v1.0	7	1	22	47.45	30.422	4.93	1e-17	9.9358e-17	80.6	80.31	86.17	3	3	1	1	1	1	1	1
AUR62028591-RA	pacid=36284418 transcript=AUR62028591-RA locus=AUR62028591 ID=AUR62028591-RA.v1.0 annot-version=v1.0	24	7	1011	1368.33	1.105	0.14	0.173018	0.572083	25.57	15.26	5.33	3	3	6	6	6	7	7	7
AUR62028603-RA	pacid=36284467 transcript=AUR62028603-RA locus=AUR62028603 ID=AUR62028603-RA.v1.0 annot-version=v1.0	4	2	16	35.09	0.725	-0.46	0.77276	0.962145	27.04	7.69	27.97	3	3	2	2	2	1	2	2
AUR62028604-RA	pacid=36284391 transcript=AUR62028604-RA locus=AUR62028604 ID=AUR62028604-RA.v1.0 annot-version=v1.0	2	2	3	5.42	1.02	0.03	0.312458	0.758799	24.26	4.21	13.63	3	3	2	2	2	2	2	2
AUR62028605-RA	pacid=36284311 transcript=AUR62028605-RA locus=AUR62028605 ID=AUR62028605-RA.v1.0 annot-version=v1.0	10	4	85	168.67	0.79	-0.34	0.925729	0.986597	17.7	4.36	6.91	3	3	4	4	4	5	5	4
AUR62028618-RA	pacid=36284473 transcript=AUR62028618-RA locus=AUR62028618 ID=AUR62028618-RA.v1.0 annot-version=v1.0	11	3	67	90.22	0.8	-0.32	0.902	0.984219	21.36	13.29	10.1	3	3	3	3	3	3	2	3
AUR62028648-RA	pacid=36284297 transcript=AUR62028648-RA locus=AUR62028648 ID=AUR62028648-RA.v1.0 annot-version=v1.0	2	2	15	36.08	0.826	-0.28	0.863106	0.971779	20.58	10.2	14.89	3	3	2	2	2	2	2	2
AUR62028748-RA	pacid=36284324 transcript=AUR62028748-RA locus=AUR62028748 ID=AUR62028748-RA.v1.0 annot-version=v1.0	1	1	2	5.3	100	6.64	1e-17	9.9358e-17			9.21		3				1	1	1
AUR62028775-RA	pacid=36305134 transcript=AUR62028775-RA locus=AUR62028775 ID=AUR62028775-RA.v1.0 annot-version=v1.0	2	2	11	29.97	1.531	0.61	0.00374991	0.0234311	24.06	38.15	14.86	3	3	2	2	2	2	2	2
AUR62028806-RA	pacid=36305137 transcript=AUR62028806-RA locus=AUR62028806 ID=AUR62028806-RA.v1.0 annot-version=v1.0	9	9	48	115.84	0.79	-0.34	0.923412	0.986597	33.94	18.88	14.32	3	3	9	9	9	8	8	8
AUR62028824-RA	pacid=36305206 transcript=AUR62028824-RA locus=AUR62028824 ID=AUR62028824-RA.v1.0 annot-version=v1.0	10	10	30	40.49	0.561	-0.83	0.11438	0.431363	26.19	3.23	12.55	3	3	10	8	10	9	9	8
AUR62028832-RA	pacid=36305190 transcript=AUR62028832-RA locus=AUR62028832 ID=AUR62028832-RA.v1.0 annot-version=v1.0	6	1	40	105.23	1.73	0.79	0.00615343	0.0368473	25.78	89.77	0.27	3	2	1	1	1	1		1
AUR62028837-RA	pacid=36305194 transcript=AUR62028837-RA locus=AUR62028837 ID=AUR62028837-RA.v1.0 annot-version=v1.0	1	1	4	10.4	1.007	0.01	0.283913	0.727132	15.05	9.19	7.31	3	3	1	1	1	1	1	1
AUR62028870-RA	pacid=36305262 transcript=AUR62028870-RA locus=AUR62028870 ID=AUR62028870-RA.v1.0 annot-version=v1.0	6	5	20	31.56	0.773	-0.37	0.894574	0.981398	11.99	5.29	4.76	3	3	5	5	4	4	4	4
AUR62028895-RA	pacid=36305229 transcript=AUR62028895-RA locus=AUR62028895 ID=AUR62028895-RA.v1.0 annot-version=v1.0	2	2	6	14.26	100	6.64	1e-17	9.9358e-17			113.9		3				1	1	1
AUR62028898-RA	pacid=36305150 transcript=AUR62028898-RA locus=AUR62028898 ID=AUR62028898-RA.v1.0 annot-version=v1.0	2	2	3	0	0.628	-0.67	0.510168	0.884289	4.28	9.03	7.78	3	3	2	2	2	1	1	1
AUR62028933-RA	pacid=36283227 transcript=AUR62028933-RA locus=AUR62028933 ID=AUR62028933-RA.v1.0 annot-version=v1.0	1	1	3	6.02	1.596	0.67	0.0135915	0.0764927	18.75	18.73	7.72	2	2		1	1	1		1
AUR62028952-RA	pacid=36283289 transcript=AUR62028952-RA locus=AUR62028952 ID=AUR62028952-RA.v1.0 annot-version=v1.0	3	1	13	33.61	6.981	2.8	1e-17	9.9358e-17	35.73	40.35	16.62	3	3	1	1	1	1	1	1
AUR62028991-RA	pacid=36283351 transcript=AUR62028991-RA locus=AUR62028991 ID=AUR62028991-RA.v1.0 annot-version=v1.0	12	2	81	114.92	0.665	-0.59	0.398548	0.831823	40.59	28.99	16.56	3	3	2	2	2	2	2	2
AUR62028995-RA	pacid=36283345 transcript=AUR62028995-RA locus=AUR62028995 ID=AUR62028995-RA.v1.0 annot-version=v1.0	1	1	2	4.17	100	6.64	1e-17	9.9358e-17			55.16		3				1	1	1
AUR62028997-RA	pacid=36283260 transcript=AUR62028997-RA locus=AUR62028997 ID=AUR62028997-RA.v1.0 annot-version=v1.0	3	1	13	29.23	0.822	-0.28	0.786798	0.962145	22.99	21.43	4.15	3	3	1	1	1	1	1	1
AUR62029036-RA	pacid=36283280 transcript=AUR62029036-RA locus=AUR62029036 ID=AUR62029036-RA.v1.0 annot-version=v1.0	1	1	1	2.18	0.737	-0.44	0.82917	0.962145	20.24	30.49	8.75	3	3	1	1	1	1	1	1
AUR62029063-RA	pacid=36283209 transcript=AUR62029063-RA locus=AUR62029063 ID=AUR62029063-RA.v1.0 annot-version=v1.0	1	1	5	5.24	0.723	-0.47	0.741977	0.962145	15.52	11.23	18.65	3	3	1	1	1	1	1	1
AUR62029078-RA	pacid=36283253 transcript=AUR62029078-RA locus=AUR62029078 ID=AUR62029078-RA.v1.0 annot-version=v1.0	5	5	16	21.92	0.946	-0.08	0.418186	0.849889	25.39	11.71	25.23	3	3	5	4	5	5	5	3
AUR62029097-RA	pacid=36323453 transcript=AUR62029097-RA locus=AUR62029097 ID=AUR62029097-RA.v1.0 annot-version=v1.0	3	3	8	12.74	0.571	-0.81	0.328522	0.769036	29.17	23.21	6.58	3	3	1	1	1	3	3	3
AUR62029150-RA	pacid=36323400 transcript=AUR62029150-RA locus=AUR62029150 ID=AUR62029150-RA.v1.0 annot-version=v1.0	5	2	22	36.91	0.779	-0.36	0.990535	0.997726	21.37	11.07	42.83	3	3	2	2	2	1	2	2
AUR62029196-RA	pacid=36323473 transcript=AUR62029196-RA locus=AUR62029196 ID=AUR62029196-RA.v1.0 annot-version=v1.0	19	1	122	217.56	1.631	0.71	0.00213513	0.01388	20.02	10.57	15.48	3	3	1	1	1	1	1	1
AUR62029228-RA	pacid=36323481 transcript=AUR62029228-RA locus=AUR62029228 ID=AUR62029228-RA.v1.0 annot-version=v1.0	22	1	163	386.38	0.62	-0.69	0.356368	0.803369	15.04	5.27	20.55	3	3	1	1	1	1	1	1
AUR62029246-RA	pacid=36303940 transcript=AUR62029246-RA locus=AUR62029246 ID=AUR62029246-RA.v1.0 annot-version=v1.0	1	1	5	2.73	0.555	-0.85	0.140572	0.494041	35.89	25.6	41.7	3	3	1	1	1	1	1	1
AUR62029293-RA	pacid=36304089 transcript=AUR62029293-RA locus=AUR62029293 ID=AUR62029293-RA.v1.0 annot-version=v1.0	9	1	21	27.48	0.809	-0.31	0.881773	0.977481	29.26	22.69	23.7	3	3	1	1	1	1	1	1
AUR62029383-RA	pacid=36303961 transcript=AUR62029383-RA locus=AUR62029383 ID=AUR62029383-RA.v1.0 annot-version=v1.0	11	11	46	96.87	0.845	-0.24	0.841212	0.966359	32.93	12.59	26.44	3	3	11	9	10	9	11	11
AUR62029402-RA	pacid=36303715 transcript=AUR62029402-RA locus=AUR62029402 ID=AUR62029402-RA.v1.0 annot-version=v1.0	1	1	4	6.9	1.988	0.99	6.78503e-05	0.00050749	28.65	15.6	24.89	3	3	1	1	1	1	1	1
AUR62029423-RA	pacid=36303743 transcript=AUR62029423-RA locus=AUR62029423 ID=AUR62029423-RA.v1.0 annot-version=v1.0	7	1	20	42.12	0.458	-1.13	0.0653538	0.283693	20.59	16.7	9.38	3	3	1	1	1	1	1	1
AUR62029448-RA	pacid=36303710 transcript=AUR62029448-RA locus=AUR62029448 ID=AUR62029448-RA.v1.0 annot-version=v1.0	3	3	8	7.17	0.641	-0.64	0.391278	0.827165	17.35	15.82	13.49	3	3	2	2	2	1	1	1
AUR62029452-RA	pacid=36303811 transcript=AUR62029452-RA locus=AUR62029452 ID=AUR62029452-RA.v1.0 annot-version=v1.0	3	3	13	23.78	0.67	-0.58	0.472648	0.878844	20.57	6.89	6.19	3	3	2	1	2	3	3	3
AUR62029483-RA	pacid=36303726 transcript=AUR62029483-RA locus=AUR62029483 ID=AUR62029483-RA.v1.0 annot-version=v1.0	10	10	30	44.87	0.729	-0.46	0.658602	0.950622	24.03	0.5	7.55	3	3	10	10	10	9	9	9
AUR62029484-RA	pacid=36303823 transcript=AUR62029484-RA locus=AUR62029484 ID=AUR62029484-RA.v1.0 annot-version=v1.0	7	4	16	25.16	1.556	0.64	0.00380109	0.0237141	36.35	3.79	17.88	3	3	2	2	2	3	3	3
AUR62039524-RA	pacid=36306253 transcript=AUR62039524-RA locus=AUR62039524 ID=AUR62039524-RA.v1.0 annot-version=v1.0	5	5	7	11.94	0.01	-6.64	1e-17	9.9358e-17		52.57		2			1	1
AUR62029500-RA	pacid=36303832 transcript=AUR62029500-RA locus=AUR62029500 ID=AUR62029500-RA.v1.0 annot-version=v1.0	3	3	7	12.39	0.787	-0.34	0.956084	0.994369	15.89	4.24	4.22	3	3	2	2	2	2	2	2
AUR62029539-RA	pacid=36283860 transcript=AUR62029539-RA locus=AUR62029539 ID=AUR62029539-RA.v1.0 annot-version=v1.0	7	2	36	72.52	0.85	-0.23	0.715897	0.962145	22.73	10.05	11.7	3	3	2	2	2	2	2	2
AUR62029560-RA	pacid=36283879 transcript=AUR62029560-RA locus=AUR62029560 ID=AUR62029560-RA.v1.0 annot-version=v1.0	10	1	47	92.41	0.858	-0.22	0.720758	0.962145	18.11	16.07	11.59	3	3	1	1	1	1	1	1
AUR62029572-RA	pacid=36283844 transcript=AUR62029572-RA locus=AUR62029572 ID=AUR62029572-RA.v1.0 annot-version=v1.0	18	12	199	430.74	0.497	-1.01	0.0350555	0.170779	56.5	35	12.96	3	3	14	15	15	15	15	15
AUR62029574-RA	pacid=36283882 transcript=AUR62029574-RA locus=AUR62029574 ID=AUR62029574-RA.v1.0 annot-version=v1.0	5	2	22	44.32	0.521	-0.94	0.204519	0.621121	13.24	12.99	4.65	2	2	1		1	1	1
AUR62029587-RA	pacid=36283821 transcript=AUR62029587-RA locus=AUR62029587 ID=AUR62029587-RA.v1.0 annot-version=v1.0	4	4	17	37.02	0.815	-0.29	0.966356	0.995066	11.04	12.44	5.44	3	3	4	4	3	4	3	4
AUR62029606-RA	pacid=36283935 transcript=AUR62029606-RA locus=AUR62029606 ID=AUR62029606-RA.v1.0 annot-version=v1.0	3	3	3	3.66	0.631	-0.66	0.4102	0.844459	22.53	9.05	28.3	3	3	3	3	3	2	2	1
AUR62029614-RA	pacid=36283797 transcript=AUR62029614-RA locus=AUR62029614 ID=AUR62029614-RA.v1.0 annot-version=v1.0	8	2	22	32.69	0.516	-0.95	0.16081	0.544238	30.94	24.26	11.07	3	3	2	2	2	1	2	2
AUR62029620-RA	pacid=36283922 transcript=AUR62029620-RA locus=AUR62029620 ID=AUR62029620-RA.v1.0 annot-version=v1.0	8	1	33	62.99	0.884	-0.18	0.576005	0.915606	11.81	12.19	9.75	2	3	1		1	1	1	1
AUR62029640-RA	pacid=36283938 transcript=AUR62029640-RA locus=AUR62029640 ID=AUR62029640-RA.v1.0 annot-version=v1.0	11	3	34	62.31	0.333	-1.59	0.000364184	0.00250082	40.38	7.06	85.61	3	3	2	2	2	1	3	3
AUR62029641-RA	pacid=36283851 transcript=AUR62029641-RA locus=AUR62029641 ID=AUR62029641-RA.v1.0 annot-version=v1.0	7	1	52	68.17	3.748	1.91	1.82888e-05	0.000142348	156.68	118.55	43.56	2	3	1		1	1	1	1
AUR62029642-RA	pacid=36283909 transcript=AUR62029642-RA locus=AUR62029642 ID=AUR62029642-RA.v1.0 annot-version=v1.0	3	1	11	14.76	100	6.64	1e-17	9.9358e-17			6.82		2					1	1
AUR62029647-RA	pacid=36283810 transcript=AUR62029647-RA locus=AUR62029647 ID=AUR62029647-RA.v1.0 annot-version=v1.0	16	6	107	186.2	0.771	-0.37	0.84271	0.966666	24.07	7.74	23.49	3	3	7	6	7	7	7	6
AUR62034920-RA	pacid=36286955 transcript=AUR62034920-RA locus=AUR62034920 ID=AUR62034920-RA.v1.0 annot-version=v1.0	2	1	6	11.67	0.01	-6.64	1e-17	9.9358e-17		35.09		3		1	1	1
AUR62029651-RA	pacid=36283806 transcript=AUR62029651-RA locus=AUR62029651 ID=AUR62029651-RA.v1.0 annot-version=v1.0	6	5	21	29.68	1.091	0.13	0.18172	0.583444	17.51	11.29	13.54	3	3	6	6	6	5	6	6
AUR62029656-RA	pacid=36283937 transcript=AUR62029656-RA locus=AUR62029656 ID=AUR62029656-RA.v1.0 annot-version=v1.0	9	1	83	104.64	0.714	-0.49	0.723193	0.962145	12.21	6.04	10.67	3	3	1	1	1	1	1	1
AUR62029660-RA	pacid=36283798 transcript=AUR62029660-RA locus=AUR62029660 ID=AUR62029660-RA.v1.0 annot-version=v1.0	13	3	49	80.25	0.879	-0.19	0.605122	0.928684	28.25	7.79	4.99	3	3	3	2	3	3	3	3
AUR62029669-RA	pacid=36283848 transcript=AUR62029669-RA locus=AUR62029669 ID=AUR62029669-RA.v1.0 annot-version=v1.0	7	7	24	36.72	0.656	-0.61	0.386585	0.820907	10.74	5.54	11.72	3	3	5	4	5	4	4	4
AUR62029688-RA	pacid=36313405 transcript=AUR62029688-RA locus=AUR62029688 ID=AUR62029688-RA.v1.0 annot-version=v1.0	32	8	290	575.71	1.478	0.56	0.00864841	0.0502182	15.92	8.84	4.82	3	3	7	7	7	8	8	8
AUR62029708-RA	pacid=36313408 transcript=AUR62029708-RA locus=AUR62029708 ID=AUR62029708-RA.v1.0 annot-version=v1.0	4	2	24	48.48	4.298	2.1	5.38065e-09	4.82221e-08	83.63	93.7	22.72	3	3	2	2	2	2	2	2
AUR62029720-RA	pacid=36313434 transcript=AUR62029720-RA locus=AUR62029720 ID=AUR62029720-RA.v1.0 annot-version=v1.0	2	2	12	31.92	2.488	1.32	1.01032e-06	8.52308e-06	90.64	13.78	31.04	3	3	2	2	2	2	2	2
AUR62029724-RA	pacid=36313335 transcript=AUR62029724-RA locus=AUR62029724 ID=AUR62029724-RA.v1.0 annot-version=v1.0	1	1	3	6.04	1.009	0.01	0.302046	0.742929	13.32	13.11	4.08	2	3	1		1	1	1	1
AUR62029725-RA	pacid=36313425 transcript=AUR62029725-RA locus=AUR62029725 ID=AUR62029725-RA.v1.0 annot-version=v1.0	2	1	8	17.46	1.224	0.29	0.0604307	0.266054	26.53	22.51	17.71	3	3	1	1	1	1	1	1
AUR62029726-RA	pacid=36313410 transcript=AUR62029726-RA locus=AUR62029726 ID=AUR62029726-RA.v1.0 annot-version=v1.0	1	1	7	17.73	1.283	0.36	0.0490995	0.226578	39.59	71.91	26.63	3	3	1	1	1	1	1	1
AUR62029818-RA	pacid=36313354 transcript=AUR62029818-RA locus=AUR62029818 ID=AUR62029818-RA.v1.0 annot-version=v1.0	16	3	90	205.99	1.997	1	7.2011e-05	0.000534635	93.81	9.85	9.83	3	3	3	3	3	3	3	2
AUR62029827-RA	pacid=36324663 transcript=AUR62029827-RA locus=AUR62029827 ID=AUR62029827-RA.v1.0 annot-version=v1.0	3	3	10	9.87	0.661	-0.6	0.505092	0.882539	28.8	47.86	2.65	3	3	3	1	3	2	2	2
AUR62029841-RA	pacid=36324630 transcript=AUR62029841-RA locus=AUR62029841 ID=AUR62029841-RA.v1.0 annot-version=v1.0	22	1	459	684.1	0.514	-0.96	0.0568852	0.253495	33.91	8.74	47.15	3	3	1	1	1	1	1	1
AUR62029850-RA	pacid=36324602 transcript=AUR62029850-RA locus=AUR62029850 ID=AUR62029850-RA.v1.0 annot-version=v1.0	7	7	20	40.23	0.759	-0.4	0.85629	0.969502	16.43	2.07	20.66	3	3	7	6	7	5	6	5
AUR62029855-RA	pacid=36324680 transcript=AUR62029855-RA locus=AUR62029855 ID=AUR62029855-RA.v1.0 annot-version=v1.0	5	3	6	12.75	0.585	-0.77	0.337328	0.777334	28.53	18.87	46.82	3	3	2	2	2	3	3	2
AUR62029951-RA	pacid=36324675 transcript=AUR62029951-RA locus=AUR62029951 ID=AUR62029951-RA.v1.0 annot-version=v1.0	1	1	1	2.17	1.14	0.19	0.105844	0.407965	37.68	10.43	27.9	3	3	1	1	1	1	1	1
AUR62029956-RA	pacid=36324683 transcript=AUR62029956-RA locus=AUR62029956 ID=AUR62029956-RA.v1.0 annot-version=v1.0	16	2	97	205.45	0.828	-0.27	0.847585	0.967558	62.07	69.37	23.49	3	3	1	1	1	2	1	2
AUR62029965-RA	pacid=36291756 transcript=AUR62029965-RA locus=AUR62029965 ID=AUR62029965-RA.v1.0 annot-version=v1.0	7	1	23	45.81	100	6.64	1e-17	9.9358e-17			99.47		3				1	1	1
AUR62029991-RA	pacid=36291789 transcript=AUR62029991-RA locus=AUR62029991 ID=AUR62029991-RA.v1.0 annot-version=v1.0	20	3	269	448.31	0.719	-0.48	0.616207	0.933877	35.99	29.02	6.89	3	3	3	3	3	3	3	3
AUR62030011-RA	pacid=36291849 transcript=AUR62030011-RA locus=AUR62030011 ID=AUR62030011-RA.v1.0 annot-version=v1.0	9	2	52	106.74	0.809	-0.31	0.862276	0.971388	12.6	13.83	5.74	3	3	2	2	2	2	2	2
AUR62030104-RA	pacid=36291778 transcript=AUR62030104-RA locus=AUR62030104 ID=AUR62030104-RA.v1.0 annot-version=v1.0	6	2	24	31.44	0.761	-0.39	0.927363	0.986597	28.9	19.56	24.92	3	3	2	2	2	2	2	2
AUR62030105-RA	pacid=36291814 transcript=AUR62030105-RA locus=AUR62030105 ID=AUR62030105-RA.v1.0 annot-version=v1.0	4	4	5	7.24	4.159	2.06	8.41993e-13	8.00988e-12	44.36	32.68	35.53	3	3	3	2	2	3	4	4
AUR62030151-RA	pacid=36304907 transcript=AUR62030151-RA locus=AUR62030151 ID=AUR62030151-RA.v1.0 annot-version=v1.0	7	1	49	77.3	2.369	1.24	0.00323116	0.0203796	185.65	37.72	124.74	3	3	2	2	1	2	2	1
AUR62030181-RA	pacid=36304865 transcript=AUR62030181-RA locus=AUR62030181 ID=AUR62030181-RA.v1.0 annot-version=v1.0	4	4	8	17.1	0.801	-0.32	0.999176	0.999315	22.65	6.54	6.22	3	3	4	4	4	4	4	4
AUR62030187-RA	pacid=36304878 transcript=AUR62030187-RA locus=AUR62030187 ID=AUR62030187-RA.v1.0 annot-version=v1.0	4	1	14	25.61	0.367	-1.45	0.0156491	0.0873398	20.75	18.76	14.15	3	3	1	1	1	1	1	1
AUR62030207-RA	pacid=36304815 transcript=AUR62030207-RA locus=AUR62030207 ID=AUR62030207-RA.v1.0 annot-version=v1.0	1	1	5	12.18	0.981	-0.03	0.347948	0.792094	34.63	69.82	11.97	3	3	1	1	1	1	1	1
AUR62030224-RA	pacid=36304909 transcript=AUR62030224-RA locus=AUR62030224 ID=AUR62030224-RA.v1.0 annot-version=v1.0	11	6	95	235.17	0.955	-0.07	0.466251	0.877521	33.28	16.81	11.81	3	3	5	7	7	6	7	6
AUR62030236-RA	pacid=36304897 transcript=AUR62030236-RA locus=AUR62030236 ID=AUR62030236-RA.v1.0 annot-version=v1.0	10	1	47	57.24	1.475	0.56	0.00603748	0.0363151	50.05	18.48	61.48	3	3	1	1	1	1	1	1
AUR62030238-RA	pacid=36304782 transcript=AUR62030238-RA locus=AUR62030238 ID=AUR62030238-RA.v1.0 annot-version=v1.0	2	2	6	14.44	1.006	0.01	0.321466	0.763659	23.6	21.75	2.35	3	3	1	1	1	2	2	2
AUR62030284-RA	pacid=36300611 transcript=AUR62030284-RA locus=AUR62030284 ID=AUR62030284-RA.v1.0 annot-version=v1.0	15	2	76	144.48	0.487	-1.04	0.0482516	0.223178	25.75	13.85	12.65	3	3	2	2	2	2	2	2
AUR62030292-RA	pacid=36300619 transcript=AUR62030292-RA locus=AUR62030292 ID=AUR62030292-RA.v1.0 annot-version=v1.0	10	7	44	91.78	0.856	-0.22	0.798952	0.962145	33.77	16.88	12.83	3	3	7	5	7	7	7	7
AUR62030308-RA	pacid=36300533 transcript=AUR62030308-RA locus=AUR62030308 ID=AUR62030308-RA.v1.0 annot-version=v1.0	8	8	15	29.44	0.551	-0.86	0.102132	0.395171	35.16	13.75	12.22	3	3	5	5	5	5	5	4
AUR62030314-RA	pacid=36300576 transcript=AUR62030314-RA locus=AUR62030314 ID=AUR62030314-RA.v1.0 annot-version=v1.0	2	2	7	12.37	0.508	-0.98	0.137799	0.488981	59.78	21.03	52.01	3	3	2	2	2	1	1	1
AUR62030339-RA	pacid=36300607 transcript=AUR62030339-RA locus=AUR62030339 ID=AUR62030339-RA.v1.0 annot-version=v1.0	5	5	12	26.82	0.889	-0.17	0.676729	0.95321	45.49	15.05	2.72	3	3	4	4	4	4	4	4
AUR62030359-RA	pacid=36300654 transcript=AUR62030359-RA locus=AUR62030359 ID=AUR62030359-RA.v1.0 annot-version=v1.0	5	3	20	43.28	0.937	-0.09	0.474954	0.878844	23.91	15.47	6.96	3	3	2	2	2	2	2	2
AUR62030361-RA	pacid=36300545 transcript=AUR62030361-RA locus=AUR62030361 ID=AUR62030361-RA.v1.0 annot-version=v1.0	4	2	17	37.57	0.762	-0.39	0.924749	0.986597	20.28	14.88	7.3	3	3	2	2	1	2	2	2
AUR62030362-RA	pacid=36300573 transcript=AUR62030362-RA locus=AUR62030362 ID=AUR62030362-RA.v1.0 annot-version=v1.0	5	5	15	40.77	0.622	-0.69	0.299933	0.739862	27.34	20.15	10.2	3	3	4	4	3	3	3	3
AUR62030413-RA	pacid=36319603 transcript=AUR62030413-RA locus=AUR62030413 ID=AUR62030413-RA.v1.0 annot-version=v1.0	5	5	28	62.66	0.803	-0.32	0.98036	0.997268	30.46	5.08	13.25	3	3	5	5	5	5	5	5
AUR62030424-RA	pacid=36319641 transcript=AUR62030424-RA locus=AUR62030424 ID=AUR62030424-RA.v1.0 annot-version=v1.0	1	1	6	8.48	0.985	-0.02	0.324015	0.763692	72.14	86.77	5.31	3	3	1	1	1	1	1	1
AUR62030430-RA	pacid=36319699 transcript=AUR62030430-RA locus=AUR62030430 ID=AUR62030430-RA.v1.0 annot-version=v1.0	1	1	1	2.32	0.876	-0.19	0.723376	0.962145	40.47	22.66	48.95	2	3		1	1	1	1	1
AUR62030460-RA	pacid=36319650 transcript=AUR62030460-RA locus=AUR62030460 ID=AUR62030460-RA.v1.0 annot-version=v1.0	6	6	22	32.51	0.803	-0.32	0.954523	0.994369	15.83	8.07	2.87	3	3	5	4	5	5	5	5
AUR62030465-RA	pacid=36319656 transcript=AUR62030465-RA locus=AUR62030465 ID=AUR62030465-RA.v1.0 annot-version=v1.0	12	1	70	135.4	0.682	-0.55	0.707133	0.962145	8.97	10.49	3.42	3	3	1	1	1	1	1	1
AUR62030474-RA	pacid=36319659 transcript=AUR62030474-RA locus=AUR62030474 ID=AUR62030474-RA.v1.0 annot-version=v1.0	13	4	77	183.86	0.936	-0.1	0.519887	0.88847	13.1	9.6	9.17	3	3	4	4	4	4	4	4
AUR62030479-RA	pacid=36319703 transcript=AUR62030479-RA locus=AUR62030479 ID=AUR62030479-RA.v1.0 annot-version=v1.0	16	3	424	838.3	2.317	1.21	4.67024e-06	3.7813e-05	88.91	116.83	6.82	3	3	2	2	2	3	3	3
AUR62030484-RA	pacid=36319709 transcript=AUR62030484-RA locus=AUR62030484 ID=AUR62030484-RA.v1.0 annot-version=v1.0	1	1	1	2.11	0.691	-0.53	0.684763	0.955771	16.88	12.96	15.86	3	3	1	1	1	1	1	1
AUR62030489-RA	pacid=36319611 transcript=AUR62030489-RA locus=AUR62030489 ID=AUR62030489-RA.v1.0 annot-version=v1.0	4	1	19	33.35	0.628	-0.67	0.377872	0.815852	1.07	0.53	7.81	3	3	1	1	1	1	1	1
AUR62030503-RA	pacid=36319672 transcript=AUR62030503-RA locus=AUR62030503 ID=AUR62030503-RA.v1.0 annot-version=v1.0	6	3	53	105	0.836	-0.26	0.880228	0.977116	12.41	7.42	8.68	3	3	3	3	3	3	3	3
AUR62030508-RA	pacid=36319683 transcript=AUR62030508-RA locus=AUR62030508 ID=AUR62030508-RA.v1.0 annot-version=v1.0	3	3	9	18.46	0.554	-0.85	0.146946	0.509427	49.33	9.71	21.03	3	3	3	3	3	2	3	3
AUR62030510-RA	pacid=36319623 transcript=AUR62030510-RA locus=AUR62030510 ID=AUR62030510-RA.v1.0 annot-version=v1.0	12	1	51	92.37	100	6.64	1e-17	9.9358e-17			35.34		3				1	1	1
AUR62030515-RA	pacid=36319636 transcript=AUR62030515-RA locus=AUR62030515 ID=AUR62030515-RA.v1.0 annot-version=v1.0	14	14	85	193.4	0.728	-0.46	0.651988	0.950622	28.67	14.9	9.69	3	3	15	14	15	16	16	16
AUR62030516-RA	pacid=36319714 transcript=AUR62030516-RA locus=AUR62030516 ID=AUR62030516-RA.v1.0 annot-version=v1.0	5	5	14	14.99	1.439	0.52	0.0120587	0.0684401	33.32	9.93	6.48	3	3	4	3	4	4	4	4
AUR62030517-RA	pacid=36319591 transcript=AUR62030517-RA locus=AUR62030517 ID=AUR62030517-RA.v1.0 annot-version=v1.0	2	2	23	26.8	1.09	0.12	0.192296	0.602024	20.42	12.42	10	3	3	3	3	3	4	4	4
AUR62030535-RA	pacid=36319700 transcript=AUR62030535-RA locus=AUR62030535 ID=AUR62030535-RA.v1.0 annot-version=v1.0	2	2	2	5.63	0.64	-0.64	0.370953	0.81402	10.99	5.56	6.51	3	3	2	2	2	2	2	2
AUR62030580-RA	pacid=36281599 transcript=AUR62030580-RA locus=AUR62030580 ID=AUR62030580-RA.v1.0 annot-version=v1.0	3	3	11	28.53	0.657	-0.61	0.49759	0.879344	23.58	13.48	11.63	3	3	3	3	3	3	3	3
AUR62030612-RA	pacid=36281579 transcript=AUR62030612-RA locus=AUR62030612 ID=AUR62030612-RA.v1.0 annot-version=v1.0	2	2	3	5.14	1.152	0.2	0.226507	0.655923	16.5	23.94	64.07	3	3	1	1	1	2	1	1
AUR62030627-RA	pacid=36281689 transcript=AUR62030627-RA locus=AUR62030627 ID=AUR62030627-RA.v1.0 annot-version=v1.0	7	1	60	125.57	0.677	-0.56	0.49339	0.879344	21.98	13.83	15.27	3	3	1	1	1	1	1	1
AUR62030661-RA	pacid=36281639 transcript=AUR62030661-RA locus=AUR62030661 ID=AUR62030661-RA.v1.0 annot-version=v1.0	3	3	14	37.81	0.72	-0.47	0.700563	0.962145	28.75	6.18	16.81	3	3	3	3	3	3	2	3
AUR62030675-RA	pacid=36281707 transcript=AUR62030675-RA locus=AUR62030675 ID=AUR62030675-RA.v1.0 annot-version=v1.0	8	1	55	122.64	2.051	1.04	5.37082e-05	0.000404723	80.44	73.38	11.77	2	3	1		1	1	1	1
AUR62030687-RA	pacid=36290893 transcript=AUR62030687-RA locus=AUR62030687 ID=AUR62030687-RA.v1.0 annot-version=v1.0	6	6	51	127.98	1.047	0.07	0.258438	0.697956	31.97	21.07	16.34	3	3	6	6	6	7	7	6
AUR62030709-RA	pacid=36290864 transcript=AUR62030709-RA locus=AUR62030709 ID=AUR62030709-RA.v1.0 annot-version=v1.0	5	5	21	54.76	0.656	-0.61	0.410876	0.844459	24.98	13.18	8.19	3	3	5	5	5	5	5	5
AUR62030720-RA	pacid=36290969 transcript=AUR62030720-RA locus=AUR62030720 ID=AUR62030720-RA.v1.0 annot-version=v1.0	1	1	1	2.26	1.04	0.06	0.250271	0.68463	20.99	9.64	17.17	3	3	1	1	1	1	1	1
AUR62030745-RA	pacid=36290940 transcript=AUR62030745-RA locus=AUR62030745 ID=AUR62030745-RA.v1.0 annot-version=v1.0	2	2	2	3.87	0.507	-0.98	0.189502	0.598082	31.27	26.23	35.08	3	3	1	1	1	1	1	1
AUR62030784-RA	pacid=36290913 transcript=AUR62030784-RA locus=AUR62030784 ID=AUR62030784-RA.v1.0 annot-version=v1.0	12	1	51	94.88	0.785	-0.35	0.95091	0.994369	55.59	62.95	5.38	3	3	1	1	1	1	1	1
AUR62030790-RA	pacid=36290883 transcript=AUR62030790-RA locus=AUR62030790 ID=AUR62030790-RA.v1.0 annot-version=v1.0	6	3	61	123.94	0.835	-0.26	0.885522	0.978292	11.33	8	2.41	3	3	3	3	3	3	3	3
AUR62030803-RA	pacid=36290959 transcript=AUR62030803-RA locus=AUR62030803 ID=AUR62030803-RA.v1.0 annot-version=v1.0	10	7	38	61.59	0.754	-0.41	0.787157	0.962145	18.8	5.48	9.04	3	3	6	6	6	5	6	6
AUR62030818-RA	pacid=36290976 transcript=AUR62030818-RA locus=AUR62030818 ID=AUR62030818-RA.v1.0 annot-version=v1.0	15	2	424	823.26	13.439	3.75	1e-17	9.9358e-17	106.63	83.46	90.72	3	3	2	2	2	1	1	1
AUR62030831-RA	pacid=36287509 transcript=AUR62030831-RA locus=AUR62030831 ID=AUR62030831-RA.v1.0 annot-version=v1.0	1	1	2	4.66	100	6.64	1e-17	9.9358e-17			21.67		2				1		1
AUR62030870-RA	pacid=36287480 transcript=AUR62030870-RA locus=AUR62030870 ID=AUR62030870-RA.v1.0 annot-version=v1.0	7	7	43	92.24	1.269	0.34	0.049326	0.227363	63.62	22.33	35.02	3	3	7	7	7	8	8	8
AUR62030885-RA	pacid=36287463 transcript=AUR62030885-RA locus=AUR62030885 ID=AUR62030885-RA.v1.0 annot-version=v1.0	2	2	7	11.42	2.998	1.58	5.85217e-08	5.06433e-07	37.62	6.11	49.64	2	3		1	1	2	1	2
AUR62030911-RA	pacid=36287512 transcript=AUR62030911-RA locus=AUR62030911 ID=AUR62030911-RA.v1.0 annot-version=v1.0	2	2	3	1.78	1.466	0.55	0.10208	0.395171	115	88.68	5.26	2	2	1		1		1	1
AUR62030921-RA	pacid=36287513 transcript=AUR62030921-RA locus=AUR62030921 ID=AUR62030921-RA.v1.0 annot-version=v1.0	8	2	38	83.57	1.152	0.2	0.0998459	0.389699	36.76	23.71	17.08	3	3	2	2	2	2	2	2
AUR62030936-RA	pacid=36287436 transcript=AUR62030936-RA locus=AUR62030936 ID=AUR62030936-RA.v1.0 annot-version=v1.0	11	3	34	82.65	1.077	0.11	0.176246	0.575684	23.88	45.26	5.55	3	3	3	2	3	3	3	3
AUR62030943-RA	pacid=36317015 transcript=AUR62030943-RA locus=AUR62030943 ID=AUR62030943-RA.v1.0 annot-version=v1.0	3	3	19	42.76	0.833	-0.26	0.891696	0.980076	22.51	4.2	6.76	3	3	3	3	3	3	3	3
AUR62030965-RA	pacid=36316956 transcript=AUR62030965-RA locus=AUR62030965 ID=AUR62030965-RA.v1.0 annot-version=v1.0	8	2	19	43.13	0.842	-0.25	0.748265	0.962145	20.53	13.01	10.31	3	3	2	2	2	2	2	2
AUR62030976-RA	pacid=36317037 transcript=AUR62030976-RA locus=AUR62030976 ID=AUR62030976-RA.v1.0 annot-version=v1.0	3	2	6	10.48	1.091	0.13	0.174655	0.574192	34.5	52.31	12.26	3	3	2	2	2	2	2	2
AUR62030978-RA	pacid=36316999 transcript=AUR62030978-RA locus=AUR62030978 ID=AUR62030978-RA.v1.0 annot-version=v1.0	14	13	89	171.81	0.968	-0.05	0.430684	0.858705	39.11	5.8	19.47	3	3	13	12	13	13	13	13
AUR62030989-RA	pacid=36317027 transcript=AUR62030989-RA locus=AUR62030989 ID=AUR62030989-RA.v1.0 annot-version=v1.0	6	4	29	58.59	0.835	-0.26	0.765664	0.962145	18.84	12.77	2.9	3	3	4	2	4	3	3	3
AUR62031027-RA	pacid=36317044 transcript=AUR62031027-RA locus=AUR62031027 ID=AUR62031027-RA.v1.0 annot-version=v1.0	3	3	9	17.51	0.733	-0.45	0.814143	0.962145	8.69	25.66	3.74	3	3	3	3	3	2	2	2
AUR62031047-RA	pacid=36316969 transcript=AUR62031047-RA locus=AUR62031047 ID=AUR62031047-RA.v1.0 annot-version=v1.0	13	11	80	114.77	0.706	-0.5	0.559935	0.907991	31.39	2.66	6.79	3	3	12	11	12	11	12	12
AUR62031099-RA	pacid=36324395 transcript=AUR62031099-RA locus=AUR62031099 ID=AUR62031099-RA.v1.0 annot-version=v1.0	1	1	3	0	0.764	-0.39	0.978228	0.997268	24.44	15.59	20.64	3	3	1	1	1	1	1	1
AUR62031100-RA	pacid=36324269 transcript=AUR62031100-RA locus=AUR62031100 ID=AUR62031100-RA.v1.0 annot-version=v1.0	5	5	14	31.4	0.618	-0.69	0.327479	0.767042	16.63	12.88	10.58	3	3	4	4	4	4	4	4
AUR62031104-RA	pacid=36324292 transcript=AUR62031104-RA locus=AUR62031104 ID=AUR62031104-RA.v1.0 annot-version=v1.0	2	2	2	1.98	0.642	-0.64	0.475142	0.878844	23.47	10.78	33.42	3	3	2	2	2	2	2	2
AUR62031140-RA	pacid=36324296 transcript=AUR62031140-RA locus=AUR62031140 ID=AUR62031140-RA.v1.0 annot-version=v1.0	3	3	6	9.21	0.841	-0.25	0.747673	0.962145	14.52	13.96	5.89	3	3	3	2	3	3	3	3
AUR62031145-RA	pacid=36324366 transcript=AUR62031145-RA locus=AUR62031145 ID=AUR62031145-RA.v1.0 annot-version=v1.0	10	2	46	84.35	100	6.64	1e-17	9.9358e-17		20.51	31.26	3	3	1	1	1	2	1	2
AUR62031146-RA	pacid=36324385 transcript=AUR62031146-RA locus=AUR62031146 ID=AUR62031146-RA.v1.0 annot-version=v1.0	5	1	22	46.26	1.124	0.17	0.141446	0.495801	23.37	20.84	18.43	3	3	1	1	1	1	1	1
AUR62031166-RA	pacid=36324380 transcript=AUR62031166-RA locus=AUR62031166 ID=AUR62031166-RA.v1.0 annot-version=v1.0	1	1	2	5.11	100	6.64	1e-17	9.9358e-17			26.83		3				1	1	1
AUR62031257-RA	pacid=36306535 transcript=AUR62031257-RA locus=AUR62031257 ID=AUR62031257-RA.v1.0 annot-version=v1.0	2	1	10	27.39	0.995	-0.01	0.337693	0.777334	19.19	9.28	15.98	3	3	1	1	1	1	1	1
AUR62031275-RA	pacid=36306566 transcript=AUR62031275-RA locus=AUR62031275 ID=AUR62031275-RA.v1.0 annot-version=v1.0	14	11	50	116.65	0.664	-0.59	0.397318	0.830118	33.25	5.8	24.47	3	3	12	10	12	12	11	10
AUR62031299-RA	pacid=36306480 transcript=AUR62031299-RA locus=AUR62031299 ID=AUR62031299-RA.v1.0 annot-version=v1.0	6	6	19	31.04	0.966	-0.05	0.388562	0.824234	18.85	14.2	13.72	3	3	4	3	4	4	4	4
AUR62031316-RA	pacid=36306505 transcript=AUR62031316-RA locus=AUR62031316 ID=AUR62031316-RA.v1.0 annot-version=v1.0	6	2	31	70.69	5.598	2.48	1e-17	9.9358e-17	31.17	30.44	15.05	3	3	1	1	1	2	2	2
AUR62031322-RA	pacid=36306568 transcript=AUR62031322-RA locus=AUR62031322 ID=AUR62031322-RA.v1.0 annot-version=v1.0	2	2	7	4.37	4.997	2.32	1.38236e-08	1.2093e-07	27.16	22.34	48.03	3	3	1	1	1	2	1	2
AUR62031370-RA	pacid=36306338 transcript=AUR62031370-RA locus=AUR62031370 ID=AUR62031370-RA.v1.0 annot-version=v1.0	20	7	108	187.86	0.84	-0.25	0.862158	0.971388	13.6	3.93	6.3	3	3	6	6	6	5	5	5
AUR62031396-RA	pacid=36306349 transcript=AUR62031396-RA locus=AUR62031396 ID=AUR62031396-RA.v1.0 annot-version=v1.0	9	9	27	48.53	0.712	-0.49	0.584063	0.917154	58.42	20.1	16.26	3	3	9	9	8	9	9	9
AUR62031421-RA	pacid=36306430 transcript=AUR62031421-RA locus=AUR62031421 ID=AUR62031421-RA.v1.0 annot-version=v1.0	3	3	5	11.12	0.684	-0.55	0.596841	0.921815	23.44	13.56	4.32	3	3	3	3	3	3	3	3
AUR62031433-RA	pacid=36306425 transcript=AUR62031433-RA locus=AUR62031433 ID=AUR62031433-RA.v1.0 annot-version=v1.0	3	3	7	9.82	0.806	-0.31	0.889295	0.978292	12.74	14.28	3.32	3	3	3	2	3	1	1	1
AUR62031439-RA	pacid=36306348 transcript=AUR62031439-RA locus=AUR62031439 ID=AUR62031439-RA.v1.0 annot-version=v1.0	14	4	108	215.73	0.919	-0.12	0.57419	0.914576	48.24	12.19	6.01	3	3	4	4	4	4	4	4
AUR62031441-RA	pacid=36306423 transcript=AUR62031441-RA locus=AUR62031441 ID=AUR62031441-RA.v1.0 annot-version=v1.0	23	6	191	350.06	0.927	-0.11	0.548185	0.902223	19.99	8.38	9.4	3	3	6	6	6	7	7	7
AUR62031443-RA	pacid=36306344 transcript=AUR62031443-RA locus=AUR62031443 ID=AUR62031443-RA.v1.0 annot-version=v1.0	7	7	23	49.16	0.76	-0.4	0.83368	0.964002	19.01	9.67	18.48	3	3	7	7	7	6	6	5
AUR62031449-RA	pacid=36306361 transcript=AUR62031449-RA locus=AUR62031449 ID=AUR62031449-RA.v1.0 annot-version=v1.0	4	2	14	25.1	0.213	-2.23	5.76457e-08	4.99928e-07	58.71	51.2	15.67	3	3	1	1	1	1	1	1
AUR62031477-RA	pacid=36306354 transcript=AUR62031477-RA locus=AUR62031477 ID=AUR62031477-RA.v1.0 annot-version=v1.0	1	1	2	2.07	0.582	-0.78	0.36902	0.814014	14.81	6.72	34.65	2	3	1		1	1	1	1
AUR62031483-RA	pacid=36306356 transcript=AUR62031483-RA locus=AUR62031483 ID=AUR62031483-RA.v1.0 annot-version=v1.0	1	1	2	4.18	0.684	-0.55	0.501172	0.879344	9.5	12.13	9.79	3	3	1	1	1	1	1	1
AUR62031501-RA	pacid=36317275 transcript=AUR62031501-RA locus=AUR62031501 ID=AUR62031501-RA.v1.0 annot-version=v1.0	8	8	42	81.94	0.561	-0.83	0.114005	0.430758	32.21	17.49	16.41	3	3	7	7	7	7	7	7
AUR62031519-RA	pacid=36317233 transcript=AUR62031519-RA locus=AUR62031519 ID=AUR62031519-RA.v1.0 annot-version=v1.0	8	8	36	54.85	0.863	-0.21	0.771079	0.962145	30.96	31.33	16.63	3	3	8	7	8	8	8	8
AUR62031558-RA	pacid=36317177 transcript=AUR62031558-RA locus=AUR62031558 ID=AUR62031558-RA.v1.0 annot-version=v1.0	3	3	3	2.14	0.982	-0.03	0.330031	0.770328	29.43	13.64	3.31	3	3	3	2	3	3	3	3
AUR62031576-RA	pacid=36317183 transcript=AUR62031576-RA locus=AUR62031576 ID=AUR62031576-RA.v1.0 annot-version=v1.0	16	7	60	141.35	0.816	-0.29	0.964561	0.995066	23.34	10.14	9.54	3	3	6	6	6	7	7	6
AUR62031592-RA	pacid=36317252 transcript=AUR62031592-RA locus=AUR62031592 ID=AUR62031592-RA.v1.0 annot-version=v1.0	8	4	25	55.95	0.695	-0.52	0.654989	0.950622	10.9	51.76	33.53	3	3	4	2	4	2	3	2
AUR62031624-RA	pacid=36324995 transcript=AUR62031624-RA locus=AUR62031624 ID=AUR62031624-RA.v1.0 annot-version=v1.0	4	4	11	26.89	0.868	-0.2	0.668732	0.952174	21.36	7.89	29.5	3	3	4	3	4	3	4	3
AUR62031634-RA	pacid=36324914 transcript=AUR62031634-RA locus=AUR62031634 ID=AUR62031634-RA.v1.0 annot-version=v1.0	6	1	21	43.71	0.571	-0.81	0.268021	0.711422	17.9	18.97	13.67	3	3	1	1	1	1	1	1
AUR62031639-RA	pacid=36325003 transcript=AUR62031639-RA locus=AUR62031639 ID=AUR62031639-RA.v1.0 annot-version=v1.0	8	3	65	164.58	0.656	-0.61	0.366996	0.812151	32.03	26.2	12.85	3	3	3	3	3	3	3	3
AUR62031645-RA	pacid=36324984 transcript=AUR62031645-RA locus=AUR62031645 ID=AUR62031645-RA.v1.0 annot-version=v1.0	2	2	10	3.35	0.873	-0.2	0.640742	0.94653	34.69	62.93	76.78	3	3	2	1	2	2	2	1
AUR62031646-RA	pacid=36324899 transcript=AUR62031646-RA locus=AUR62031646 ID=AUR62031646-RA.v1.0 annot-version=v1.0	1	1	6	12.43	1.24	0.31	0.0459137	0.214833	19.87	9.71	15.23	3	3	1	1	1	1	1	1
AUR62031661-RA	pacid=36325007 transcript=AUR62031661-RA locus=AUR62031661 ID=AUR62031661-RA.v1.0 annot-version=v1.0	10	4	64	91.44	0.848	-0.24	0.830719	0.962145	20.29	9.79	25.29	3	3	4	4	4	4	4	2
AUR62031667-RA	pacid=36324978 transcript=AUR62031667-RA locus=AUR62031667 ID=AUR62031667-RA.v1.0 annot-version=v1.0	3	1	14	26.35	0.659	-0.6	0.479421	0.879344	9.94	14.46	10.52	3	3	1	1	1	1	1	1
AUR62031684-RA	pacid=36325005 transcript=AUR62031684-RA locus=AUR62031684 ID=AUR62031684-RA.v1.0 annot-version=v1.0	13	6	140	247.73	0.862	-0.21	0.77604	0.962145	54.42	16.53	5.69	3	3	7	7	7	6	7	7
AUR62031693-RA	pacid=36324957 transcript=AUR62031693-RA locus=AUR62031693 ID=AUR62031693-RA.v1.0 annot-version=v1.0	5	5	11	20.76	0.569	-0.81	0.191853	0.602024	42.94	27.93	10.03	3	3	4	4	4	3	3	3
AUR62002483-RA	pacid=36289693 transcript=AUR62002483-RA locus=AUR62002483 ID=AUR62002483-RA.v1.0 annot-version=v1.0	2	1	4	9.19	0.01	-6.64	1e-17	9.9358e-17		41.42		3		1	1	1
AUR62031737-RA	pacid=36324939 transcript=AUR62031737-RA locus=AUR62031737 ID=AUR62031737-RA.v1.0 annot-version=v1.0	2	2	6	7.69	0.575	-0.8	0.278849	0.721448	10.34	3.88	7.19	3	3	1	1	1	2	2	2
AUR62031744-RA	pacid=36324888 transcript=AUR62031744-RA locus=AUR62031744 ID=AUR62031744-RA.v1.0 annot-version=v1.0	2	2	4	5.93	0.928	-0.11	0.487653	0.879344	16.47	25.26	5.22	3	2	2	2	2	2	2
AUR62031745-RA	pacid=36325019 transcript=AUR62031745-RA locus=AUR62031745 ID=AUR62031745-RA.v1.0 annot-version=v1.0	2	2	11	15.69	0.731	-0.45	0.803456	0.962145	23.21	13.31	22.21	3	3	2	2	2	2	2	2
AUR62031766-RA	pacid=36288939 transcript=AUR62031766-RA locus=AUR62031766 ID=AUR62031766-RA.v1.0 annot-version=v1.0	8	2	31	64.35	0.753	-0.41	0.956962	0.994369	27.14	14.17	43.14	3	3	2	2	2	2	2	2
AUR62031812-RA	pacid=36288890 transcript=AUR62031812-RA locus=AUR62031812 ID=AUR62031812-RA.v1.0 annot-version=v1.0	11	2	46	78.37	0.681	-0.55	0.56244	0.908283	10.35	12.11	8.33	3	3	1	1	1	1	1	1
AUR62031832-RA	pacid=36288868 transcript=AUR62031832-RA locus=AUR62031832 ID=AUR62031832-RA.v1.0 annot-version=v1.0	3	3	4	5.62	0.94	-0.09	0.449688	0.871649	52.18	49.15	12.89	3	3	1	2	2	2	2	2
AUR62031836-RA	pacid=36288932 transcript=AUR62031836-RA locus=AUR62031836 ID=AUR62031836-RA.v1.0 annot-version=v1.0	1	1	6	11.32	0.832	-0.27	0.857905	0.969502	38.53	28.92	30.74	3	3	1	1	1	1	1	1
AUR62031840-RA	pacid=36288903 transcript=AUR62031840-RA locus=AUR62031840 ID=AUR62031840-RA.v1.0 annot-version=v1.0	2	2	2	4.71	100	6.64	1e-17	9.9358e-17			17.82		3				1	1	1
AUR62031879-RA	pacid=36296437 transcript=AUR62031879-RA locus=AUR62031879 ID=AUR62031879-RA.v1.0 annot-version=v1.0	14	2	94	201.48	0.982	-0.03	0.347774	0.792094	11	49.2	8.66	3	3	2	1	2	2	2	2
AUR62031885-RA	pacid=36296419 transcript=AUR62031885-RA locus=AUR62031885 ID=AUR62031885-RA.v1.0 annot-version=v1.0	1	1	5	11.72	0.717	-0.48	0.842183	0.966359	18.4	18.76	6.92	3	3	1	1	1	1	1	1
AUR62031892-RA	pacid=36296505 transcript=AUR62031892-RA locus=AUR62031892 ID=AUR62031892-RA.v1.0 annot-version=v1.0	1	1	2	2.07	4.845	2.28	6.65337e-07	5.67228e-06	50.06	54.5	25.12	3	3	1	1	1	1	1	1
AUR62031952-RA	pacid=36296406 transcript=AUR62031952-RA locus=AUR62031952 ID=AUR62031952-RA.v1.0 annot-version=v1.0	3	3	10	20.95	0.744	-0.43	0.809575	0.962145	27.13	8.55	17.82	3	3	3	3	3	2	3	3
AUR62031998-RA	pacid=36320425 transcript=AUR62031998-RA locus=AUR62031998 ID=AUR62031998-RA.v1.0 annot-version=v1.0	9	9	28	47.58	0.79	-0.34	0.943161	0.991946	29.39	12.24	2.03	3	3	7	8	8	7	6	7
AUR62041124-RA	pacid=36300863 transcript=AUR62041124-RA locus=AUR62041124 ID=AUR62041124-RA.v1.0 annot-version=v1.0	1	1	3	8.97	0.01	-6.64	1e-17	9.9358e-17		5.4		3		1	1	1
AUR62032008-RA	pacid=36320389 transcript=AUR62032008-RA locus=AUR62032008 ID=AUR62032008-RA.v1.0 annot-version=v1.0	2	2	7	7.87	0.939	-0.09	0.437881	0.860823	7.27	13.93	54.63	3	3	1	1	1	2	2	1
AUR62032014-RA	pacid=36320322 transcript=AUR62032014-RA locus=AUR62032014 ID=AUR62032014-RA.v1.0 annot-version=v1.0	19	5	104	219.6	0.583	-0.78	0.157202	0.536997	24	13.01	10.43	3	3	5	5	5	5	5	5
AUR62032029-RA	pacid=36320374 transcript=AUR62032029-RA locus=AUR62032029 ID=AUR62032029-RA.v1.0 annot-version=v1.0	6	5	19	41.76	0.386	-1.37	0.0029927	0.019085	30.52	23.28	11.97	3	3	3	3	3	3	3	3
AUR62032053-RA	pacid=36320355 transcript=AUR62032053-RA locus=AUR62032053 ID=AUR62032053-RA.v1.0 annot-version=v1.0	13	2	62	110.76	0.868	-0.2	0.675145	0.95321	10.48	13.64	1.85	3	3	2	2	2	2	2	2
AUR62032059-RA	pacid=36320422 transcript=AUR62032059-RA locus=AUR62032059 ID=AUR62032059-RA.v1.0 annot-version=v1.0	6	1	31	44.67	0.749	-0.42	0.909919	0.98644	1.71	8.22	0.79	3	3	1	1	1	1	1	1
AUR62032060-RA	pacid=36320367 transcript=AUR62032060-RA locus=AUR62032060 ID=AUR62032060-RA.v1.0 annot-version=v1.0	15	3	70	150.28	0.474	-1.08	0.0379223	0.182317	30.18	19.79	28.83	3	3	2	2	2	1	2	2
AUR62032119-RA	pacid=36300485 transcript=AUR62032119-RA locus=AUR62032119 ID=AUR62032119-RA.v1.0 annot-version=v1.0	19	2	186	293.85	0.686	-0.54	0.481139	0.879344	38.22	6.96	6.39	3	3	2	2	2	2	2	2
AUR62032159-RA	pacid=36300498 transcript=AUR62032159-RA locus=AUR62032159 ID=AUR62032159-RA.v1.0 annot-version=v1.0	2	2	10	19.92	0.941	-0.09	0.43219	0.859006	21.76	67.65	12.01	3	3	2	2	2	2	2	2
AUR62032201-RA	pacid=36300481 transcript=AUR62032201-RA locus=AUR62032201 ID=AUR62032201-RA.v1.0 annot-version=v1.0	15	5	76	141.44	0.391	-1.35	0.0020867	0.0135872	82.18	39.45	28.32	3	3	5	5	5	5	5	4
AUR62032238-RA	pacid=36282529 transcript=AUR62032238-RA locus=AUR62032238 ID=AUR62032238-RA.v1.0 annot-version=v1.0	4	2	17	35.25	0.811	-0.3	0.886321	0.978292	45.55	31.16	37.94	3	3	2	2	2	2	2	2
AUR62032243-RA	pacid=36282521 transcript=AUR62032243-RA locus=AUR62032243 ID=AUR62032243-RA.v1.0 annot-version=v1.0	4	4	14	32.54	0.544	-0.88	0.0910289	0.363033	27.45	46.85	18.16	3	3	3	3	3	3	2	3
AUR62032253-RA	pacid=36282541 transcript=AUR62032253-RA locus=AUR62032253 ID=AUR62032253-RA.v1.0 annot-version=v1.0	5	5	18	45.86	0.804	-0.32	0.950152	0.994369	15.92	2.81	12.17	3	3	4	4	4	4	4	4
AUR62032301-RA	pacid=36282611 transcript=AUR62032301-RA locus=AUR62032301 ID=AUR62032301-RA.v1.0 annot-version=v1.0	1	1	2	2.21	0.629	-0.67	0.364284	0.809685	21.45	7.93	18.76	3	3	1	1	1	1	1	1
AUR62032310-RA	pacid=36282518 transcript=AUR62032310-RA locus=AUR62032310 ID=AUR62032310-RA.v1.0 annot-version=v1.0	3	3	4	8.31	0.808	-0.31	0.940049	0.990897	28.17	7.2	15.28	3	3	2	3	3	2	3	2
AUR62032318-RA	pacid=36282520 transcript=AUR62032318-RA locus=AUR62032318 ID=AUR62032318-RA.v1.0 annot-version=v1.0	26	9	1006	1352.25	1.011	0.02	0.329109	0.769911	35.1	21.25	5.46	3	3	10	10	10	10	10	10
AUR62032329-RA	pacid=36282532 transcript=AUR62032329-RA locus=AUR62032329 ID=AUR62032329-RA.v1.0 annot-version=v1.0	6	4	43	105.14	0.944	-0.08	0.411056	0.844459	61.83	16.5	11.33	3	3	3	3	3	4	4	4
AUR62032331-RA	pacid=36282540 transcript=AUR62032331-RA locus=AUR62032331 ID=AUR62032331-RA.v1.0 annot-version=v1.0	9	3	58	126.16	1.003	0	0.317336	0.760095	8.39	24.75	18.27	3	3	2	1	2	2	2	2
AUR62032333-RA	pacid=36282547 transcript=AUR62032333-RA locus=AUR62032333 ID=AUR62032333-RA.v1.0 annot-version=v1.0	4	4	20	49.14	0.77	-0.38	0.836124	0.964611	65.1	51.39	29.86	3	3	5	5	5	5	5	5
AUR62032397-RA	pacid=36305892 transcript=AUR62032397-RA locus=AUR62032397 ID=AUR62032397-RA.v1.0 annot-version=v1.0	11	10	50	78.83	0.957	-0.06	0.461414	0.877521	40.58	1.3	0.9	3	3	10	10	10	10	9	10
AUR62032414-RA	pacid=36305894 transcript=AUR62032414-RA locus=AUR62032414 ID=AUR62032414-RA.v1.0 annot-version=v1.0	3	2	17	22.83	0.808	-0.31	0.997883	0.999315	50.2	92.29	6.34	3	3	2	1	2	2	2	2
AUR62032415-RA	pacid=36305856 transcript=AUR62032415-RA locus=AUR62032415 ID=AUR62032415-RA.v1.0 annot-version=v1.0	2	2	14	26.18	0.807	-0.31	0.928426	0.986597	30.05	25.38	13.15	3	3	2	2	2	2	2	2
AUR62032425-RA	pacid=36305873 transcript=AUR62032425-RA locus=AUR62032425 ID=AUR62032425-RA.v1.0 annot-version=v1.0	5	2	24	48.57	0.844	-0.24	0.722866	0.962145	21.44	49.5	13.91	3	3	2	2	1	2	2	2
AUR62032432-RA	pacid=36305859 transcript=AUR62032432-RA locus=AUR62032432 ID=AUR62032432-RA.v1.0 annot-version=v1.0	5	5	21	43.17	0.899	-0.15	0.641605	0.946601	87.57	12.18	2.27	3	3	5	4	4	3	3	3
AUR62032473-RA	pacid=36303583 transcript=AUR62032473-RA locus=AUR62032473 ID=AUR62032473-RA.v1.0 annot-version=v1.0	1	1	4	9.37	0.78	-0.36	0.973379	0.997268	56.99	32.5	58.25	3	3	1	1	1	1	1	1
AUR62032494-RA	pacid=36303627 transcript=AUR62032494-RA locus=AUR62032494 ID=AUR62032494-RA.v1.0 annot-version=v1.0	1	1	3	0	0.679	-0.56	0.666227	0.950622	32.47	24.88	19.52	3	3	1	1	1	1	1	1
AUR62029959-RA	pacid=36324605 transcript=AUR62029959-RA locus=AUR62029959 ID=AUR62029959-RA.v1.0 annot-version=v1.0	1	1	4	8.57	0.01	-6.64	1e-17	9.9358e-17		6.39		2			1	1
AUR62032505-RA	pacid=36303586 transcript=AUR62032505-RA locus=AUR62032505 ID=AUR62032505-RA.v1.0 annot-version=v1.0	2	2	10	10.85	0.746	-0.42	0.82067	0.962145	35.93	26.2	19.44	3	3	2	2	2	1	2	2
AUR62032506-RA	pacid=36303616 transcript=AUR62032506-RA locus=AUR62032506 ID=AUR62032506-RA.v1.0 annot-version=v1.0	12	5	46	84.47	0.694	-0.53	0.526597	0.889696	32.54	10.59	9.16	3	3	4	5	5	4	5	4
AUR62032517-RA	pacid=36303638 transcript=AUR62032517-RA locus=AUR62032517 ID=AUR62032517-RA.v1.0 annot-version=v1.0	10	10	40	75.26	0.543	-0.88	0.0851152	0.347367	23.52	15.84	14.02	3	3	9	9	8	8	8	8
AUR62032524-RA	pacid=36303611 transcript=AUR62032524-RA locus=AUR62032524 ID=AUR62032524-RA.v1.0 annot-version=v1.0	7	3	35	73.98	1.073	0.1	0.173576	0.572582	26.19	8.37	15.59	3	3	3	3	3	3	3	3
AUR62032525-RA	pacid=36303578 transcript=AUR62032525-RA locus=AUR62032525 ID=AUR62032525-RA.v1.0 annot-version=v1.0	1	1	15	21.85	0.954	-0.07	0.469664	0.878001	36.24	29.68	26.85	3	3	1	1	1	1	1	1
AUR62032526-RA	pacid=36303581 transcript=AUR62032526-RA locus=AUR62032526 ID=AUR62032526-RA.v1.0 annot-version=v1.0	6	1	40	100.69	0.892	-0.17	0.583539	0.917154	7.92	8.65	4.83	3	3	1	1	1	1	1	1
AUR62032532-RA	pacid=36303585 transcript=AUR62032532-RA locus=AUR62032532 ID=AUR62032532-RA.v1.0 annot-version=v1.0	28	5	136	297.85	0.622	-0.69	0.265575	0.7082	34.79	12.12	10.46	3	3	5	5	5	5	5	5
AUR62032547-RA	pacid=36301426 transcript=AUR62032547-RA locus=AUR62032547 ID=AUR62032547-RA.v1.0 annot-version=v1.0	9	3	67	103.56	0.823	-0.28	0.931562	0.986597	8.52	5.85	4.25	3	3	3	3	3	3	3	3
AUR62032550-RA	pacid=36301402 transcript=AUR62032550-RA locus=AUR62032550 ID=AUR62032550-RA.v1.0 annot-version=v1.0	3	1	8	17.05	0.696	-0.52	0.719958	0.962145	25.06	19.53	21.47	3	3	1	1	1	1	1	1
AUR62032567-RA	pacid=36301376 transcript=AUR62032567-RA locus=AUR62032567 ID=AUR62032567-RA.v1.0 annot-version=v1.0	12	5	132	260.16	0.738	-0.44	0.695059	0.962145	37.69	11.17	14.06	3	3	5	5	5	5	4	5
AUR62032572-RA	pacid=36301395 transcript=AUR62032572-RA locus=AUR62032572 ID=AUR62032572-RA.v1.0 annot-version=v1.0	5	5	6	9.13	0.704	-0.51	0.616628	0.933877	23.93	16.98	17.06	3	3	5	4	5	5	5	5
AUR62032620-RA	pacid=36301378 transcript=AUR62032620-RA locus=AUR62032620 ID=AUR62032620-RA.v1.0 annot-version=v1.0	7	7	29	56.52	0.875	-0.19	0.725888	0.962145	18.23	3.27	9.25	3	3	7	7	7	7	7	7
AUR62032629-RA	pacid=36301410 transcript=AUR62032629-RA locus=AUR62032629 ID=AUR62032629-RA.v1.0 annot-version=v1.0	2	2	4	3.52	0.48	-1.06	0.139804	0.493997	13.37	12.37	11.98	2	3		1	1	1	1	1
AUR62032642-RA	pacid=36301417 transcript=AUR62032642-RA locus=AUR62032642 ID=AUR62032642-RA.v1.0 annot-version=v1.0	16	3	119	262.19	1.013	0.02	0.3238	0.763692	18.12	15.28	5.62	3	3	4	4	4	3	3	3
AUR62032651-RA	pacid=36301434 transcript=AUR62032651-RA locus=AUR62032651 ID=AUR62032651-RA.v1.0 annot-version=v1.0	6	6	16	30.04	0.737	-0.44	0.760006	0.962145	48.75	20.79	7.99	3	3	4	3	4	5	5	4
AUR62032687-RA	pacid=36307500 transcript=AUR62032687-RA locus=AUR62032687 ID=AUR62032687-RA.v1.0 annot-version=v1.0	15	3	61	129.8	0.647	-0.63	0.399644	0.832392	20.26	17.9	10.16	3	3	3	3	3	3	2	3
AUR62032688-RA	pacid=36307495 transcript=AUR62032688-RA locus=AUR62032688 ID=AUR62032688-RA.v1.0 annot-version=v1.0	6	1	25	51.78	0.526	-0.93	0.172258	0.570509	20.38	21.46	13.33	3	2	1	1	1	1	1
AUR62032726-RA	pacid=36307461 transcript=AUR62032726-RA locus=AUR62032726 ID=AUR62032726-RA.v1.0 annot-version=v1.0	3	3	5	9.79	0.802	-0.32	0.905322	0.984219	28.48	11.97	22.55	3	3	3	3	2	1	1	1
AUR62032727-RA	pacid=36307453 transcript=AUR62032727-RA locus=AUR62032727 ID=AUR62032727-RA.v1.0 annot-version=v1.0	7	1	50	123.11	0.568	-0.82	0.278587	0.721448	12.77	14.46	5.17	3	2	1	1	1	1	1
AUR62032735-RA	pacid=36307509 transcript=AUR62032735-RA locus=AUR62032735 ID=AUR62032735-RA.v1.0 annot-version=v1.0	1	1	5	11.85	0.645	-0.63	0.573704	0.914291	10.82	15.63	13.82	3	3	1	1	1	1	1	1
AUR62032784-RA	pacid=36324095 transcript=AUR62032784-RA locus=AUR62032784 ID=AUR62032784-RA.v1.0 annot-version=v1.0	4	3	14	24.28	0.912	-0.13	0.53196	0.892897	36.37	10.7	13.99	3	3	3	3	3	4	4	2
AUR62032791-RA	pacid=36324085 transcript=AUR62032791-RA locus=AUR62032791 ID=AUR62032791-RA.v1.0 annot-version=v1.0	1	1	4	9.99	0.785	-0.35	0.990834	0.997726	14.3	9.57	13.32	3	3	1	1	1	1	1	1
AUR62005903-RA	pacid=36295215 transcript=AUR62005903-RA locus=AUR62005903 ID=AUR62005903-RA.v1.0 annot-version=v1.0	3	1	10	8.24	0.01	-6.64	1e-17	9.9358e-17		49.58		2			1	1
AUR62032807-RA	pacid=36324118 transcript=AUR62032807-RA locus=AUR62032807 ID=AUR62032807-RA.v1.0 annot-version=v1.0	1	1	5	9.54	1.084	0.12	0.197749	0.608367	29.08	22.22	13.92	3	3	1	1	1	1	1	1
AUR62032862-RA	pacid=36324073 transcript=AUR62032862-RA locus=AUR62032862 ID=AUR62032862-RA.v1.0 annot-version=v1.0	15	7	53	94.32	0.738	-0.44	0.761314	0.962145	33.9	19.43	23.03	3	3	6	4	6	6	6	5
AUR62032883-RA	pacid=36324108 transcript=AUR62032883-RA locus=AUR62032883 ID=AUR62032883-RA.v1.0 annot-version=v1.0	4	1	13	31.25	0.67	-0.58	0.553072	0.906074	23.81	14.95	18.9	3	3	1	1	1	1	1	1
AUR62032887-RA	pacid=36308740 transcript=AUR62032887-RA locus=AUR62032887 ID=AUR62032887-RA.v1.0 annot-version=v1.0	8	2	39	69.74	0.919	-0.12	0.500445	0.879344	20.68	6.28	23.5	3	3	2	2	2	2	2	1
AUR62032914-RA	pacid=36308718 transcript=AUR62032914-RA locus=AUR62032914 ID=AUR62032914-RA.v1.0 annot-version=v1.0	3	3	13	26.63	1.184	0.24	0.0754625	0.316643	9.93	16.04	12.57	3	3	1	2	2	3	3	1
AUR62032926-RA	pacid=36308763 transcript=AUR62032926-RA locus=AUR62032926 ID=AUR62032926-RA.v1.0 annot-version=v1.0	10	9	155	289.7	0.989	-0.02	0.379067	0.816577	26.68	4.11	12.22	3	3	9	10	10	10	10	10
AUR62032929-RA	pacid=36308671 transcript=AUR62032929-RA locus=AUR62032929 ID=AUR62032929-RA.v1.0 annot-version=v1.0	20	5	214	459.27	3.024	1.6	9.64076e-09	8.62098e-08	56.4	5.06	21.29	3	3	4	3	4	5	5	4
AUR62006577-RA	pacid=36302631 transcript=AUR62006577-RA locus=AUR62006577 ID=AUR62006577-RA.v1.0 annot-version=v1.0	1	1	4	8.16	0.01	-6.64	1e-17	9.9358e-17		31.16		3		1	1	1
AUR62032931-RA	pacid=36308714 transcript=AUR62032931-RA locus=AUR62032931 ID=AUR62032931-RA.v1.0 annot-version=v1.0	11	11	73	150.97	1.621	0.7	0.0024543	0.0158018	28.79	7.88	6.42	3	3	13	12	13	13	13	13
AUR62032953-RA	pacid=36308758 transcript=AUR62032953-RA locus=AUR62032953 ID=AUR62032953-RA.v1.0 annot-version=v1.0	4	4	12	19.88	0.762	-0.39	0.91954	0.986597	21.49	21.3	11.66	3	3	3	3	3	2	3	3
AUR62032955-RA	pacid=36308738 transcript=AUR62032955-RA locus=AUR62032955 ID=AUR62032955-RA.v1.0 annot-version=v1.0	1	1	1	2.35	0.442	-1.18	0.0819372	0.337823	15.35	34.87	5.59	3	3	1	1	1	1	1	1
AUR62032963-RA	pacid=36308726 transcript=AUR62032963-RA locus=AUR62032963 ID=AUR62032963-RA.v1.0 annot-version=v1.0	8	3	23	48.82	0.654	-0.61	0.474348	0.878844	20.36	9.15	9.85	3	3	2	1	2	2	2	2
AUR62032970-RA	pacid=36308665 transcript=AUR62032970-RA locus=AUR62032970 ID=AUR62032970-RA.v1.0 annot-version=v1.0	8	8	27	67.02	0.723	-0.47	0.63131	0.940762	48.52	23.85	5.74	3	3	8	7	7	8	8	8
AUR62033023-RA	pacid=36280993 transcript=AUR62033023-RA locus=AUR62033023 ID=AUR62033023-RA.v1.0 annot-version=v1.0	20	4	60	105.08	0.56	-0.84	0.181819	0.583444	19.83	13.86	16.79	3	3	2	2	2	3	3	2
AUR62033030-RA	pacid=36280968 transcript=AUR62033030-RA locus=AUR62033030 ID=AUR62033030-RA.v1.0 annot-version=v1.0	3	3	4	9.19	0.964	-0.05	0.355672	0.802657	21.75	7.77	5.9	3	3	3	3	3	3	3	3
AUR62033063-RA	pacid=36280899 transcript=AUR62033063-RA locus=AUR62033063 ID=AUR62033063-RA.v1.0 annot-version=v1.0	4	4	4	4.89	0.771	-0.37	0.978266	0.997268	48.75	19.13	5.62	3	3	2	3	3	2	2	1
AUR62033079-RA	pacid=36280959 transcript=AUR62033079-RA locus=AUR62033079 ID=AUR62033079-RA.v1.0 annot-version=v1.0	14	1	111	218.99	0.683	-0.55	0.578675	0.916611	7.84	9.24	6.4	3	3	1	1	1	1	1	1
AUR62033113-RA	pacid=36323222 transcript=AUR62033113-RA locus=AUR62033113 ID=AUR62033113-RA.v1.0 annot-version=v1.0	1	1	1	2.01	0.701	-0.51	0.727187	0.962145	47.62	62.72	18.69	3	3	1	1	1	1	1	1
AUR62033114-RA	pacid=36323306 transcript=AUR62033114-RA locus=AUR62033114 ID=AUR62033114-RA.v1.0 annot-version=v1.0	4	4	22	39.36	0.77	-0.38	0.837194	0.965569	47.35	12.19	8.45	3	3	4	4	4	4	4	4
AUR62024806-RA	pacid=36284628 transcript=AUR62024806-RA locus=AUR62024806 ID=AUR62024806-RA.v1.0 annot-version=v1.0	2	1	4	7.87	0.01	-6.64	1e-17	9.9358e-17		29.23		3		1	1	1
AUR62033148-RA	pacid=36323209 transcript=AUR62033148-RA locus=AUR62033148 ID=AUR62033148-RA.v1.0 annot-version=v1.0	3	2	5	3.69	2.648	1.41	7.97784e-06	6.39499e-05	111.39	77.74	21.83	3	3	1	2	2	2	2	2
AUR62033157-RA	pacid=36323286 transcript=AUR62033157-RA locus=AUR62033157 ID=AUR62033157-RA.v1.0 annot-version=v1.0	1	1	5	10.63	0.513	-0.96	0.0896701	0.360472	77.97	86.86	28.39	3	3	1	1	1	1	1	1
AUR62033162-RA	pacid=36323304 transcript=AUR62033162-RA locus=AUR62033162 ID=AUR62033162-RA.v1.0 annot-version=v1.0	11	3	218	336.57	0.659	-0.6	0.378174	0.815852	11.01	8.37	13.51	3	3	5	5	5	4	4	4
AUR62033180-RA	pacid=36323296 transcript=AUR62033180-RA locus=AUR62033180 ID=AUR62033180-RA.v1.0 annot-version=v1.0	2	2	6	14.64	0.874	-0.19	0.729261	0.962145	9.68	4.48	3.58	3	3	1	2	2	2	2	2
AUR62033224-RA	pacid=36293397 transcript=AUR62033224-RA locus=AUR62033224 ID=AUR62033224-RA.v1.0 annot-version=v1.0	1	1	4	12.16	0.684	-0.55	0.666004	0.950622	29.54	12.67	27.91	3	3	1	1	1	1	1	1
AUR62033241-RA	pacid=36293343 transcript=AUR62033241-RA locus=AUR62033241 ID=AUR62033241-RA.v1.0 annot-version=v1.0	1	1	3	3.68	0.943	-0.08	0.557343	0.907991	13.77	0.45	13.14	3	2	1	1	1	1	1
AUR62033275-RA	pacid=36293331 transcript=AUR62033275-RA locus=AUR62033275 ID=AUR62033275-RA.v1.0 annot-version=v1.0	14	2	55	91.47	0.817	-0.29	0.847992	0.967558	40.54	50.16	9.3	3	3	2	1	2	2	2	2
AUR62033303-RA	pacid=36293334 transcript=AUR62033303-RA locus=AUR62033303 ID=AUR62033303-RA.v1.0 annot-version=v1.0	2	2	34	35.73	0.957	-0.06	0.460694	0.877521	17.7	25.47	9.75	3	3	4	4	4	4	4	4
[truncated: 579 more rows]

## Sheet: Table S2
Table S2. Annotation of common and exclusive proteins of quinoa seeds from irrigated and rainfed conditions.
Accession	Count: irrigated	Count: rainfed	Definition from C. Quinoa v1.0 (Phytozome v13)	A. thaliana homologues (NCBI)	GO Terms assigned (Biological Process, Molecular Function and Cellular Component)
AUR62000010-RA	3	3	At3g13560: Glucan endo-1,3-beta-glucosidase 4	O-Glycosyl hydrolases family 17 protein	GO:0003676,GO:0016020,GO:0008152,GO:0016787
AUR62000018-RA	3	3	Serine/threonine-protein phosphatase PP2A catalytic subunit	protein phosphatase 2A-4	GO:0006464,GO:0016787
AUR62000024-RA	3	3	sf1: Branchpoint-bridging protein	RNA-binding KH domain-containing protein	GO:0008150,GO:003674,GO:0005575
AUR62000039-RA	3	3	Formate--tetrahydrofolate ligase	10-formyltetrahydrofolate synthetase	GO:0000166,GO:0008152,GO:0009987,GO:0016787
AUR62000047-RA	3	3	Os02g0194200: Zinc finger CCCH domain-containing protein 14	KH domain-containing protein	GO:0005634,GO:0003677,GO:0003723,GO:0005737,GO:0008152
AUR62000053-RA	3	3	AZOSEA38000: UPF0061 protein AZOSEA38000	0	GO:0000166,GO:0016740
AUR62000071-RA	3	3	HDH: Histidinol dehydrogenase, chloroplastic	histidinol dehydrogenase	GO:0000166,GO:0003824,GO:0007275,GO:0005829,GO:0009058,GO:0009416,GO:0009987
AUR62000078-RA	3	3	YMR315W: Uncharacterized protein YMR315W	NAD(P)-binding Rossmann-fold superfamily protein	GO:0000166,GO:0006091,GO:0003824
AUR62000089-RA	3	3	DRT100: DNA-damage-repair/toleration protein DRT100	Leucine-rich repeat (LRR) family protein	GO:0016020
AUR62000109-RA	3	3	RBP47B': Polyadenylate-binding protein RBP47B'	RNA-binding (RRM	GO:0003723
AUR62000113-RA	3	3	3-oxo-Delta(4,5)-steroid 5-beta-reductase	NAD(P)-binding Rossmann-fold superfamily protein	GO:0003824
AUR62000121-RA	3	3	HNRNPF: Heterogeneous nuclear ribonucleoprotein F	RNA-binding (RRM	GO:0003676,GO:0005575
AUR62000138-RA	3	3	Protein of unknown function	Protein of unknown function (DUF1138)	GO:0016020
AUR62000150-RA	3	2	TFIIB2: Transcription initiation factor IIB-2	Cyclin-like family protein	GO:0005634,GO:0005515,GO:0016043,GO:0009058,GO:0006139
AUR62000179-RA	3	3	CS: Citrate synthase, mitochondrial	Citrate synthase family protein	GO:0005975,GO:0006091,GO:0005739,GO:0016740
AUR62000219-RA	3	3	CPN10: 10 kDa chaperonin	chaperonin 10	GO:0000166,GO:0005515,GO:0005739,GO:0009987,GO:0016787
AUR62000222-RA	3	3	TUBB: Tubulin beta chain	tubulin beta chain 3	GO:0000166,GO:0005856,GO:0005198,GO:0016043,GO:0016787
AUR62000233-RA	3	3	Cysteine proteinase inhibitor	cystatin B	GO:0019538,GO:0030234,GO:0009987
AUR62000240-RA	3	3	PHB6: Prohibitin-6, mitochondrial	prohibitin 2	GO:0005739,GO:0016020,GO:0016043
AUR62000243-RA	3	3	At5g12110: Elongation factor 1-beta 1	Glutathione S-transferase, C-terminal-like;Translation elongation factor EF1B	GO:0005829,GO:0008135,GO:0030234
AUR62000251-RA	3	3	HMGIY2: HMG-Y-related protein A	high mobility group A	GO:0005622
AUR62000258-RA	3	3	DBR: 2-alkenal reductase	Zinc-binding dehydrogenase family protein	GO:0003824
AUR62000260-RA	3	3	At2g31810: Acetolactate synthase small subunit 2, chloroplastic	ACT domain-containing small subunit of acetolactate synthase protein	GO:0005829,GO:0009058,GO:0016740,GO:0030234,GO:0009987
AUR62000266-RA	3	3	VHA-H: V-type proton ATPase subunit H	vacuolar ATP synthase subunit H family protein	GO:0016020,GO:0005488,GO:0005773,GO:0006810,GO:0005215,GO:0009987
AUR62000269-RA	3	3	Stearoyl-[acyl-carrier-protein] 9-desaturase, chloroplastic	Plant stearoyl-acyl-carrier-protein desaturase family protein	GO:0009507,GO:0003824,GO:0006629,GO:0009058,GO:0005488,GO:0009987
AUR62000301-RA	3	3	SNRPB: Small nuclear ribonucleoprotein-associated protein B'	Small nuclear ribonucleoprotein family protein	GO:0003723,GO:0005737,GO:0006139,GO:0005654
AUR62000306-RA	3	3	IPI1: Isopentenyl-diphosphate Delta-isomerase I	isopentenyl pyrophosphate:dimethylallyl pyrophosphate isomerase 2	GO:0009507,GO:0003824,GO:0006629,GO:0009058,GO:0009987
AUR62000366-RA	3	2	Protein of unknown function	0	GO:0008150,GO:003674,GO:0005575
AUR62000399-RA	2	3	LON2: Lon protease homolog, mitochondrial	lon protease 1	GO:0000166,GO:0003677,GO:0019538,GO:0009056,GO:0005739,GO:0016043,GO:0042221,GO:0006950,GO:0016787
AUR62000423-RA	3	3	Protein of unknown function	Protein of unknown function, DUF538	GO:0004518
AUR62000434-RA	3	2	trappc4: Trafficking protein particle complex subunit 4	SNARE-like superfamily protein	GO:0005783,GO:0005794,GO:0006810,GO:0009987
AUR62000436-RA	3	3	ARF: ADP-ribosylation factor	ADP-ribosylation factor A1F	GO:0000166,GO:0006810,GO:0009987,GO:0016787
AUR62000439-RA	3	3	At1g09390: GDSL esterase/lipase At1g09390	GDSL-like Lipase	GO:0016787
AUR62000463-RA	3	3	SAMS4: S-adenosylmethionine synthase 4	S-adenosylmethionine synthetase family protein	GO:0000166,GO:0009058,GO:0016740,GO:0009987
AUR62000488-RA	3	3	AAPT1: Choline/ethanolaminephosphotransferase 1	aminoalcoholphosphotransferase 1	GO:0016020,GO:0006629,GO:0009058,GO:0016740,GO:0009987
AUR62000528-RA	3	3	UVR8: Ultraviolet-B receptor UVR8	Regulator of chromosome condensation (RCC1) family protein	GO:0005634,GO:0005515,GO:0009605,GO:0038023,GO:0005829,GO:0003682,GO:0007623,GO:0009416
AUR62000531-RA	3	3	PSL5: Probable glucan 1,3-alpha-glucosidase	Glycosyl hydrolases family 31 protein	GO:0005975,GO:0019538,GO:0030246,GO:0009987,GO:0016787
AUR62000534-RA	3	3	Os01g0875500: Beta-galactosidase 3	beta-galactosidase 10	GO:0008152,GO:0005576,GO:0016787
AUR62000571-RA	3	3	EIF5: Eukaryotic translation initiation factor 5	Translation initiation factor IF2	GO:0000166,GO:0005515,GO:0016043,GO:0005829,GO:0008135,GO:0030234
AUR62000573-RA	3	3	CCT3: T-complex protein 1 subunit gamma	TCP-1	GO:0000166,GO:0005515,GO:0005829,GO:0009987,GO:0016787
AUR62000603-RA	3	3	LIGB: Extradiol ring-cleavage dioxygenase	catalytic LigB subunit of aromatic ring-opening dioxygenase family	GO:0003824,GO:0016020,GO:0008152,GO:0005488,GO:0009987
AUR62000656-RA	3	3	Protein of unknown function	0	GO:0008150,GO:003674,GO:0005575
AUR62000673-RA	3	3	Calreticulin	calreticulin 1a	GO:0019538,GO:0005515,GO:0009056,GO:0016020,GO:0042221,GO:0005783,GO:0030246,GO:0009987,GO:0006950
AUR62000676-RA	3	3	SAR1A: GTP-binding protein SAR1A	secretion-associated RAS super family 2	GO:0000166,GO:0016020,GO:0016043,GO:0005783,GO:0005794,GO:0006810,GO:0016787
AUR62000684-RA	3	2	Probable protein disulfide-isomerase A6	thioredoxin family protein	GO:0003824,GO:0005783,GO:0006950
AUR62000719-RA	3	3	TIF3A1: Eukaryotic translation initiation factor 3 subunit A	eukaryotic translation initiation factor 3A	GO:0003677,GO:0005737,GO:0016043,GO:0008135
AUR62000739-RA	3	3	RPL18B: 60S ribosomal protein L18-2	ribosomal protein L18	GO:0003723,GO:0005737,GO:0005198,GO:0005840,GO:0006412
AUR62000757-RA	3	3	TCTP: Translationally-controlled tumor protein homolog	translationally controlled tumor protein	GO:0005737,GO:0005488
AUR62000758-RA	3	3	TBP1: 26S protease regulatory subunit 6A homolog	regulatory particle triple-A ATPase 5A	GO:0000166,GO:0005634,GO:0019538,GO:0005737,GO:0009056,GO:0009987,GO:0016787
AUR62000765-RA	3	3	CLPR3: ATP-dependent Clp protease proteolytic subunit-related protein 3, chloroplastic	ATP-dependent caseinolytic (Clp) protease	GO:0019538,GO:0009507,GO:0005515,GO:0009056,GO:0009987,GO:0016787
AUR62000773-RA	3	3	Desiccation-related protein PCC13-62	0	GO:0008150,GO:003674,GO:0005575
AUR62000777-RA	3	3	BIP8: Luminal-binding protein 8	Heat shock protein 70 (Hsp 70) family protein	GO:0000166,GO:0016787
AUR62000822-RA	3	2	lcfB: Long-chain-fatty-acid--CoA ligase	long-chain acyl-CoA synthetase 7	GO:0003824,GO:0016020,GO:0008152,GO:0005783,GO:0009987
AUR62000827-RA	3	3	EBM: Mannosylglycoprotein endo-beta-mannosidase	glycoside hydrolase family 2 protein	GO:0005975,GO:0016787
AUR62000835-RA	3	3	MIRO1: Mitochondrial Rho GTPase 1	MIRO-related GTP-ase 1	GO:0000166,GO:0007165,GO:0016020,GO:0005739,GO:0016043,GO:0016787
AUR62000838-RA	3	3	At3g06035: Uncharacterized GPI-anchored protein At3g06035	Glycoprotein membrane precursor GPI-anchored	GO:0016020
AUR62000839-RA	3	3	At1g54870: Glucose and ribitol dehydrogenase homolog 1	NAD(P)-binding Rossmann-fold superfamily protein	GO:0003824
AUR62000840-RA	3	3	yhxC: Uncharacterized oxidoreductase YhxC	NAD(P)-binding Rossmann-fold superfamily protein	GO:0003824
AUR62000842-RA	3	3	AMI1: Amidase 1	amidase 1	GO:0008150,GO:003674,GO:0005575
AUR62000869-RA	3	3	At5g27410: Branched-chain-amino-acid aminotransferase-like protein 2	D-aminoacid aminotransferase-like PLP-dependent enzymes superfamily protein	GO:0003824,GO:0008152,GO:0009987
AUR62000914-RA	3	3	EMB3004: Bifunctional 3-dehydroquinate dehydratase/shikimate dehydrogenase, chloroplastic	dehydroquinate dehydratase, putative	GO:0003824,GO:0009058,GO:0009987
AUR62000929-RA	3	3	SODCC: Superoxide dismutase [Cu-Zn]	copper	GO:0005737,GO:0003824,GO:0008152,GO:0042221,GO:0005488,GO:0006950,GO:0009987
AUR62000945-RA	3	3	PAP3: Purple acid phosphatase 3	purple acid phosphatase 3	GO:0016020,GO:0008152,GO:0005488,GO:0009987,GO:0016787
AUR62000966-RA	3	3	Cysteine synthase	O-acetylserine (thiol) lyase (OAS-TL) isoform A1	GO:0005737,GO:0009058,GO:0016740,GO:0009987
AUR62000969-RA	2	3	At4g25210: Mediator-associated protein 1	DNA-binding storekeeper protein-related transcriptional regulator	GO:0005634,GO:0009058,GO:0006139
AUR62000971-RA	3	3	guaD: Guanine deaminase	Cytidine	GO:0009056,GO:0005488,GO:0006139,GO:0016787
AUR62001001-RA	3	3	Pathogenesis-related protein P2	pathogenesis-related 4	GO:0009607,GO:0009605,GO:0004518,GO:0006950
AUR62001014-RA	3	3	Protein of unknown function	calcium-binding EF hand family protein	GO:0005488
AUR62001052-RA	3	3	ANK1: Ankyrin-1	ankyrin repeat family protein	GO:0008150,GO:003674,GO:0005575
AUR62001088-RA	3	3	RWK1: Uncharacterized protein At1g24485	Leucine-rich repeat protein kinase family protein	GO:0000166,GO:0016020,GO:0006464,GO:0016301
AUR62001097-RA	3	3	OXP1: 5-oxoprolinase	oxoprolinase 1	GO:0008152,GO:0009987,GO:0016787
AUR62001106-RA	3	3	SUMO2: Small ubiquitin-related modifier 2	small ubiquitin-like modifier 2	GO:0005634,GO:0005737,GO:0016020
AUR62001143-RA	3	3	purB: Adenylosuccinate lyase	L-Aspartase-like family protein	GO:0003824,GO:0009058,GO:0006139
AUR62001152-RA	3	3	QOR: Quinone-oxidoreductase homolog, chloroplastic	Oxidoreductase, zinc-binding dehydrogenase family protein	GO:0003824
AUR62001163-RA	3	3	FKBP15-2: Peptidyl-prolyl cis-trans isomerase FKBP15-2	FK506- and rapamycin-binding protein 15 kD-2	GO:0003824,GO:0006464
AUR62001164-RA	3	3	FKBP62: Peptidyl-prolyl cis-trans isomerase FKBP62	rotamase FKBP 1	GO:0005737,GO:0003824,GO:0006464
AUR62001174-RA	3	3	VHA-D: V-type proton ATPase subunit D	vacuolar ATP synthase subunit D (VATD)	GO:0016020,GO:0005773,GO:0006810,GO:0005215,GO:0009987
AUR62001208-RA	3	3	CREG1: Protein CREG1	Pyridoxamine 5\'-phosphate oxidase family protein	GO:0016020,GO:0005576
AUR62001230-RA	3	3	28 kDa ribonucleoprotein, chloroplastic	chloroplast RNA-binding protein 31B	GO:0009507,GO:0003723,GO:0006139
AUR62001249-RA	3	3	CTSB: Cathepsin B	Cysteine proteinases superfamily protein	GO:0019538,GO:0009056,GO:0005576,GO:0065009,GO:0009987,GO:0005764,GO:0016787
AUR62001251-RA	3	3	CEP1: KDEL-tailed cysteine endopeptidase CEP1	Cysteine proteinases superfamily protein	GO:0019538,GO:0009056,GO:0005576,GO:0009987,GO:0005764,GO:0016787
AUR62001252-RA	3	3	Peptide methionine sulfoxide reductase	peptide met sulfoxide reductase 4	GO:0005737,GO:0003824,GO:0042221,GO:0006950,GO:0009987
AUR62001287-RA	2	3	NDPK2: Nucleoside diphosphate kinase 2, chloroplastic	nucleoside diphosphate kinase 2	GO:0000166,GO:0009507,GO:0009058,GO:0016301,GO:0006139
AUR62001293-RA	3	3	PED1: 3-ketoacyl-CoA thiolase 2, peroxisomal	peroxisomal 3-ketoacyl-CoA thiolase 3	GO:0005777,GO:0005515,GO:0009056,GO:0007165,GO:0005739,GO:0006629,GO:0009719,GO:0016043,GO:0042221,GO:0009058,GO:0016740
AUR62001321-RA	3	3	Protein of unknown function	0	GO:0008150,GO:003674,GO:0005575
AUR62001362-RA	3	3	At4g31480: Coatomer subunit beta-1	Coatomer, beta subunit	GO:0016020,GO:0005198,GO:0005794,GO:0006810,GO:0009987
AUR62001364-RA	3	3	FAHD1: Acylpyruvase FAHD1, mitochondrial	Fumarylacetoacetate (FAA) hydrolase family	GO:0003824
AUR62001366-RA	3	3	EDD1: Glycine--tRNA ligase, chloroplastic/mitochondrial 2	glycine-tRNA ligases	GO:0000166,GO:0009790,GO:0009507,GO:0003824,GO:0005739,GO:0009791,GO:0006139,GO:0000003,GO:0006412
AUR62001375-RA	3	3	TOM40-1: Mitochondrial import receptor subunit TOM40-1	translocase of the outer mitochondrial membrane 40	GO:0005739,GO:0016020,GO:0016043,GO:0006810,GO:0005215
AUR62001407-RA	3	3	yugH: Putative aminotransferase YugH	alanine aminotransferase 2	GO:0009058,GO:0016740,GO:0005488
AUR62001431-RA	3	3	RAP40: 40S ribosomal protein SA	40s ribosomal protein SA B	GO:0005198,GO:0016043,GO:0005829,GO:0005840,GO:0006412
AUR62001433-RA	3	3	HSP18.6: 18.6 kDa class III heat shock protein	HSP20-like chaperones superfamily protein	GO:0009628,GO:0005515,GO:0006950,GO:0009987
AUR62001445-RA	3	3	UBP1B: Oligouridylate-binding protein 1B	oligouridylate binding protein 1B	GO:0003723
AUR62001464-RA	3	3	ALDH7B4: Aldehyde dehydrogenase family 7 member B4	aldehyde dehydrogenase 7B4	GO:0003824
AUR62001516-RA	3	3	At4g08520: Coatomer subunit zeta-3	SNARE-like superfamily protein	GO:0016020,GO:0005794,GO:0006810,GO:0009987
AUR62001530-RA	3	3	NIT4A: Bifunctional nitrilase/nitrile hydratase NIT4A	nitrilase 4	GO:0008152,GO:0042221,GO:0016787
AUR62001562-RA	3	3	CCT6A: T-complex protein 1 subunit zeta 1	TCP-1	GO:0000166,GO:0005515,GO:0005829,GO:0009987,GO:0016787
AUR62001572-RA	3	3	DDB_G0282179: Putative phosphatidylglycerol/phosphatidylinositol transfer protein DDB_G0282179	MD-2-related lipid recognition domain-containing protein	GO:0016020,GO:0008289,GO:0006810,GO:0009987
AUR62001577-RA	3	3	SDH6: Succinate dehydrogenase subunit 6, mitochondrial	0	GO:0016020,GO:0005739,GO:0003674
AUR62001589-RA	2	3	BACOVA_02659: Beta-glucosidase BoGH3B	Glycosyl hydrolase family protein	GO:0005975,GO:0009056,GO:0005576,GO:0016787
AUR62001590-RA	3	3	AAO4: Benzaldehyde dehydrogenase	aldehyde oxidase 4	GO:0000166,GO:0019538,GO:0006091,GO:0003824
AUR62001595-RA	3	3	METE: 5-methyltetrahydropteroyltriglutamate--homocysteine methyltransferase	Cobalamin-independent synthase family protein	GO:0009507,GO:0005829,GO:0009058,GO:0016740,GO:0005488,GO:0009987
[truncated: 2,475 more rows]

## Sheet: Table S3
Table S3. Overrepresented proteins of quinoa seeds harvested from irrigated conditions.
[truncated: 145 more rows]

[truncated: 1 more sheets: Table S4]
